# Supplementary material for: iTRAQ-proteomics and bioinformatics analyses of mammary tissue from cows with clinical mastitis due to natural infection with Staphylococci aureus
Source: BMC Genomics. 2014 Oct 2;15(1):839. doi: 10.1186/1471-2164-15-839 (PMC4198675; doi:10.1186/1471-2164-15-839)
Supplement: Supplementary file 1 — Additional file 1: Summaries of peptide and protein identification. (ZIP 4 MB) [file 12864_2014_6543_MOESM1_ESM.zip]

Archive with 2 entries (2 files):
- 6488672091190010_add1(peptidesummary).xlsx
- 6488672091190010_add1(proteinsummary).xlsx
