# Supplementary material for: iTRAQ-proteomics and bioinformatics analyses of mammary tissue from cows with clinical mastitis due to natural infection with Staphylococci aureus
Source: BMC Genomics. 2014 Oct 2;15(1):839. doi: 10.1186/1471-2164-15-839 (PMC4198675; doi:10.1186/1471-2164-15-839)
Supplement: Supplementary file 1 — Additional file 1: Summaries of peptide and protein identification. (ZIP 4 MB) [file 12864_2014_6543_MOESM1_ESM.zip › 6488672091190010_add1(peptidesummary).xlsx]

## Sheet: pep
N	Accessions	Names	Used	Contrib	Conf	Sequence	Modifications	Cleavages	dMass	Prec MW	Prec m/z	Theor MW	Theor m/z	Theor z	Spectrum	117:114
1	tr|E1BB91|E1BB91_BOVIN	Uncharacterized protein OS=Bos taurus GN=COL6A3 PE=4 SV=1	1	2	99	AEEGVPQVLVLISAGPSSDEIR	iTRAQ8plex@N-term		0.00163383	2569.39	857.471	2569.39	857.471	3	3.1.1.1805.1	0.299164
1	tr|E1BB91|E1BB91_BOVIN	Uncharacterized protein OS=Bos taurus GN=COL6A3 PE=4 SV=1	1	2	99	AIDYTIENIFESAPNPR	iTRAQ8plex@N-term		0.000334148	2253.16	752.06	2253.16	752.06	3	3.1.1.2093.1	0.299172
1	tr|E1BB91|E1BB91_BOVIN	Uncharacterized protein OS=Bos taurus GN=COL6A3 PE=4 SV=1	1	2	99	ALDGSALYTGSALDFVR	iTRAQ8plex@N-term		-0.00118946	2059.09	1030.55	2059.09	1030.55	2	3.1.1.1129.1	0.299167
1	tr|E1BB91|E1BB91_BOVIN	Uncharacterized protein OS=Bos taurus GN=COL6A3 PE=4 SV=1	1	2	99	ALEFVAR	iTRAQ8plex@N-term		-0.0034278	1108.65	555.333	1108.65	555.335	2	4.1.1.3704.1	0.299167
1	tr|E1BB91|E1BB91_BOVIN	Uncharacterized protein OS=Bos taurus GN=COL6A3 PE=4 SV=1	1	2	99	ALILVGLER	iTRAQ8plex@N-term		-0.00419746	1286.82	429.947	1286.82	429.948	3	4.1.1.5221.1	0.299166
1	tr|E1BB91|E1BB91_BOVIN	Uncharacterized protein OS=Bos taurus GN=COL6A3 PE=4 SV=1	1	2	99	ALNLGYALDYAQR	iTRAQ8plex@N-term		-0.00301219	1770.95	591.325	1770.96	591.326	3	3.1.1.6891.1	0.299167
1	tr|E1BB91|E1BB91_BOVIN	Uncharacterized protein OS=Bos taurus GN=COL6A3 PE=4 SV=1	0	2	99	ALVLPAGGDLTDFLK	iTRAQ8plex@N-term; iTRAQ8plex(K)@15	cleaved H-A@N-term	-0.00422969	2137.26	713.426	2137.26	713.428	3	5.1.1.3582.1	0.945419
1	tr|E1BB91|E1BB91_BOVIN	Uncharacterized protein OS=Bos taurus GN=COL6A3 PE=4 SV=1	1	2	99	DLPSIEER	iTRAQ8plex@N-term		-0.00417037	1261.68	421.567	1261.68	421.568	3	3.1.1.4315.1	0.299166
1	tr|E1BB91|E1BB91_BOVIN	Uncharacterized protein OS=Bos taurus GN=COL6A3 PE=4 SV=1	1	2	99	DVVFLIDGSEGVR	iTRAQ8plex@N-term		-0.00356114	1708.93	855.471	1708.93	855.472	2	3.1.1.7020.1	0.299167
1	tr|E1BB91|E1BB91_BOVIN	Uncharacterized protein OS=Bos taurus GN=COL6A3 PE=4 SV=1	1	2	99	DVVFLIDGSQSAGPEFQYIR	iTRAQ8plex@N-term		0.00125496	2544.32	849.113	2544.32	849.113	3	3.1.1.1604.1	3.34257
1	tr|E1BB91|E1BB91_BOVIN	Uncharacterized protein OS=Bos taurus GN=COL6A3 PE=4 SV=1	0	2	99	GAQGPPGPTGPPGLIGEQGIPGPR	iTRAQ8plex@N-term; Oxidation(P)@6; Oxidation(P)@12; Oxidation(P)@23		-0.00388835	2558.34	853.786	2558.34	853.787	3	5.1.1.830.1	0.814233
1	tr|E1BB91|E1BB91_BOVIN	Uncharacterized protein OS=Bos taurus GN=COL6A3 PE=4 SV=1	0	2	99	GDSMDQCALVQSIK	iTRAQ8plex@N-term; Oxidation(M)@4; Carbamidomethyl(C)@7; iTRAQ8plex(K)@14		-0.00532472	2175.11	726.043	2175.11	726.045	3	5.1.1.564.1	0.739539
1	tr|E1BB91|E1BB91_BOVIN	Uncharacterized protein OS=Bos taurus GN=COL6A3 PE=4 SV=1	1	2	99	GELGEIGLDGLDGEDGDK	iTRAQ8plex@N-term; iTRAQ8plex(K)@18		-0.0033819	2396.21	799.745	2396.22	799.746	3	4.1.1.4521.1	0.299167
1	tr|E1BB91|E1BB91_BOVIN	Uncharacterized protein OS=Bos taurus GN=COL6A3 PE=4 SV=1	0	2	99	GLTLLGGPAPNTGAALEF	iTRAQ8plex@N-term	cleaved F-V@C-term	0.000511625	2002.11	1002.06	2002.1	1002.06	2	2.1.1.4081.1	1.04829
1	tr|E1BB91|E1BB91_BOVIN	Uncharacterized protein OS=Bos taurus GN=COL6A3 PE=4 SV=1	1	2	99	GLTLLGGPAPNTGAALEFVLR	iTRAQ8plex@N-term		-0.000217817	2370.36	791.126	2370.36	791.127	3	3.1.1.8591.1	0.299167
1	tr|E1BB91|E1BB91_BOVIN	Uncharacterized protein OS=Bos taurus GN=COL6A3 PE=4 SV=1	0	2	99	IAEGVPQLLIVLTADR	No iTRAQ8plex@N-term		0.00146909	1706.99	854.505	1706.99	854.504	2	2.1.1.4564.1	3.10078
1	tr|E1BB91|E1BB91_BOVIN	Uncharacterized protein OS=Bos taurus GN=COL6A3 PE=4 SV=1	1	2	99	IEDGVLQFLVLLVAGK	iTRAQ8plex@N-term; iTRAQ8plex(K)@16		0.000344406	2321.42	774.813	2321.42	774.813	3	5.1.1.5015.1	0.299167
1	tr|E1BB91|E1BB91_BOVIN	Uncharacterized protein OS=Bos taurus GN=COL6A3 PE=4 SV=1	1	2	99	IEDGVPQHLVLFLGGK	iTRAQ8plex@N-term; iTRAQ8plex(K)@16		-0.00448822	2329.36	583.347	2329.36	583.348	4	6.1.1.4778.1	0.299168
1	tr|E1BB91|E1BB91_BOVIN	Uncharacterized protein OS=Bos taurus GN=COL6A3 PE=4 SV=1	1	2	99	IEEGVPQFLVLISSGK	iTRAQ8plex@N-term; iTRAQ8plex(K)@16		0.000248554	2323.36	775.461	2323.36	775.461	3	4.1.1.6743.1	0.299166
1	tr|E1BB91|E1BB91_BOVIN	Uncharacterized protein OS=Bos taurus GN=COL6A3 PE=4 SV=1	1	2	99	IGDLQPQIVNLLK	iTRAQ8plex@N-term; iTRAQ8plex(K)@13		-0.0032538	2058.26	687.095	2058.27	687.096	3	6.1.1.4872.1	0.299167
1	tr|E1BB91|E1BB91_BOVIN	Uncharacterized protein OS=Bos taurus GN=COL6A3 PE=4 SV=1	1	2	99	IGVLQFSNDVFPEFQLK	iTRAQ8plex@N-term; iTRAQ8plex(K)@17		-0.000691942	2588.45	863.822	2588.45	863.823	3	5.1.1.4079.1	0.299167
1	tr|E1BB91|E1BB91_BOVIN	Uncharacterized protein OS=Bos taurus GN=COL6A3 PE=4 SV=1	0	2	99	ILDDLTIAESNCPR	iTRAQ8plex@N-term; Deamidated(N)@11; Carbamidomethyl(C)@12		2.11974e-05	1920.98	641.333	1920.98	641.333	3	3.1.1.1031.1	0.615087
1	tr|E1BB91|E1BB91_BOVIN	Uncharacterized protein OS=Bos taurus GN=COL6A3 PE=4 SV=1	1	2	99	ISLSPEYVFSVNTFR	iTRAQ8plex@N-term		0.000352963	2062.1	688.375	2062.1	688.375	3	3.1.1.8066.1	0.299167
1	tr|E1BB91|E1BB91_BOVIN	Uncharacterized protein OS=Bos taurus GN=COL6A3 PE=4 SV=1	1	2	99	KADIVFLLDGSINFR	iTRAQ8plex@N-term; iTRAQ8plex(K)@1	missed K-A@1	-0.00336777	2315.34	772.788	2315.35	772.789	3	6.1.1.543.1	0.299167
1	tr|E1BB91|E1BB91_BOVIN	Uncharacterized protein OS=Bos taurus GN=COL6A3 PE=4 SV=1	1	2	99	LLAFLGSR	iTRAQ8plex@N-term		-0.000672204	1179.73	590.871	1179.73	590.871	2	4.1.1.6023.1	0.299167
1	tr|E1BB91|E1BB91_BOVIN	Uncharacterized protein OS=Bos taurus GN=COL6A3 PE=4 SV=1	0	2	99	LLTPLTTLTAGQIQQLLASTR	No iTRAQ8plex@N-term		0.00164899	2238.3	1120.16	2238.29	1120.15	2	2.1.1.4659.1	0.882715
1	tr|E1BB91|E1BB91_BOVIN	Uncharacterized protein OS=Bos taurus GN=COL6A3 PE=4 SV=1	1	2	99	LLVLVTGGK	iTRAQ8plex@N-term; iTRAQ8plex(K)@9		-0.0058093	1506.99	503.337	1507	503.339	3	6.1.1.205.1	0.299167
1	tr|E1BB91|E1BB91_BOVIN	Uncharacterized protein OS=Bos taurus GN=COL6A3 PE=4 SV=1	1	2	99	LNLLDLDYELAEQLDNIAEK	iTRAQ8plex@N-term; iTRAQ8plex(K)@20		0.00855661	2939.6	980.875	2939.6	980.872	3	5.1.1.4553.1	0.299167
1	tr|E1BB91|E1BB91_BOVIN	Uncharacterized protein OS=Bos taurus GN=COL6A3 PE=4 SV=1	0	2	99	LSDAGITPL	iTRAQ8plex@N-term	cleaved L-F@C-term	-0.00231133	1189.68	595.849	1189.69	595.85	2	2.1.1.2327.1	0.68484
1	tr|E1BB91|E1BB91_BOVIN	Uncharacterized protein OS=Bos taurus GN=COL6A3 PE=4 SV=1	1	2	99	LSDAGITPLFLTSQEDR	iTRAQ8plex@N-term		-0.00306899	2166.14	1084.08	2166.15	1084.08	2	3.1.1.1162.1	0.299167
1	tr|E1BB91|E1BB91_BOVIN	Uncharacterized protein OS=Bos taurus GN=COL6A3 PE=4 SV=1	1	2	99	LVDYLDVGFDTTR	iTRAQ8plex@N-term		0.000300744	1816.95	909.483	1816.95	909.483	2	3.1.1.1704.1	0.299167
1	tr|E1BB91|E1BB91_BOVIN	Uncharacterized protein OS=Bos taurus GN=COL6A3 PE=4 SV=1	1	2	99	NLQVSLTSK	iTRAQ8plex@N-term; iTRAQ8plex(K)@9		-0.00415966	1596.96	533.328	1596.97	533.329	3	5.1.1.151.1	0.299167
1	tr|E1BB91|E1BB91_BOVIN	Uncharacterized protein OS=Bos taurus GN=COL6A3 PE=4 SV=1	1	2	99	PAPLQGVLPGLLGPLR	iTRAQ8plex@N-term	cleaved R-P@N-term	-0.00160843	1901.18	951.595	1901.18	951.596	2	5.1.1.3709.1	0.299167
1	tr|E1BB91|E1BB91_BOVIN	Uncharacterized protein OS=Bos taurus GN=COL6A3 PE=4 SV=1	1	2	99	QLGTIQQVISER	iTRAQ8plex@N-term		-0.00449279	1674.95	838.484	1674.96	838.486	2	4.1.1.4390.1	0.299167
1	tr|E1BB91|E1BB91_BOVIN	Uncharacterized protein OS=Bos taurus GN=COL6A3 PE=4 SV=1	1	2	99	QQSLETAMSFVAR	iTRAQ8plex@N-term		-0.00149164	1770.92	591.315	1770.92	591.315	3	3.1.1.7075.1	0.299167
1	tr|E1BB91|E1BB91_BOVIN	Uncharacterized protein OS=Bos taurus GN=COL6A3 PE=4 SV=1	1	2	99	QVNVGGALEYVAR	iTRAQ8plex@N-term		-0.00411294	1678.93	560.649	1678.93	560.651	3	3.1.1.5980.1	0.299167
1	tr|E1BB91|E1BB91_BOVIN	Uncharacterized protein OS=Bos taurus GN=COL6A3 PE=4 SV=1	1	2	99	RDVVFLIDGSQSAGPEFQYIR	iTRAQ8plex@N-term	missed R-D@1	-0.00656079	2700.41	901.144	2700.42	901.147	3	5.1.1.2946.1	0.299168
1	tr|E1BB91|E1BB91_BOVIN	Uncharacterized protein OS=Bos taurus GN=COL6A3 PE=4 SV=1	1	2	99	SDDEVEDSAIELK	iTRAQ8plex@N-term; iTRAQ8plex(K)@13		-0.00478626	2057.06	1029.54	2057.06	1029.54	2	4.1.1.3334.1	0.299167
1	tr|E1BB91|E1BB91_BOVIN	Uncharacterized protein OS=Bos taurus GN=COL6A3 PE=4 SV=1	0	2	99	SGILAF	iTRAQ8plex@N-term	cleaved F-A@C-term	-0.00141578	910.542	456.278	910.543	456.279	2	2.1.1.2722.1	0.90224
1	tr|E1BB91|E1BB91_BOVIN	Uncharacterized protein OS=Bos taurus GN=COL6A3 PE=4 SV=1	1	2	99	SLGDVQEQLLPYIVGVAQR	iTRAQ8plex@N-term		0.000328935	2388.33	797.118	2388.33	797.118	3	3.1.1.2036.1	0.299167
1	tr|E1BB91|E1BB91_BOVIN	Uncharacterized protein OS=Bos taurus GN=COL6A3 PE=4 SV=1	1	2	99	SQASVLDAIR	iTRAQ8plex@N-term		-0.00329301	1362.77	682.394	1362.78	682.396	2	3.1.1.5091.1	0.299167
1	tr|E1BB91|E1BB91_BOVIN	Uncharacterized protein OS=Bos taurus GN=COL6A3 PE=4 SV=1	1	2	99	SVEDAQEASMALTQR	iTRAQ8plex@N-term		-0.000290018	1938.96	647.328	1938.96	647.328	3	2.1.1.8188.1	0.299167
1	tr|E1BB91|E1BB91_BOVIN	Uncharacterized protein OS=Bos taurus GN=COL6A3 PE=4 SV=1	0	2	99	VANLEQLMQLEFGR	Carbamidomethyl@N-term		0.000728533	1703.87	852.941	1703.87	852.941	2	2.1.1.4188.1	1.35575
1	tr|E1BB91|E1BB91_BOVIN	Uncharacterized protein OS=Bos taurus GN=COL6A3 PE=4 SV=1	1	2	99	VAVFFSNKPTR	iTRAQ8plex@N-term; iTRAQ8plex(K)@8		-0.00805159	1873.1	937.555	1873.1	937.559	2	6.1.1.3986.1	0.299167
1	tr|E1BB91|E1BB91_BOVIN	Uncharacterized protein OS=Bos taurus GN=COL6A3 PE=4 SV=1	1	2	99	VAVIQFSDDPR	iTRAQ8plex@N-term		-0.00358299	1549.84	517.62	1549.84	517.621	3	3.1.1.5807.1	0.299168
1	tr|E1BB91|E1BB91_BOVIN	Uncharacterized protein OS=Bos taurus GN=COL6A3 PE=4 SV=1	1	2	99	VAVVTYNNEVTTEIR	iTRAQ8plex@N-term		-8.54169e-05	2011.09	671.37	2011.09	671.37	3	2.1.1.8638.1	0.299167
1	tr|E1BB91|E1BB91_BOVIN	Uncharacterized protein OS=Bos taurus GN=COL6A3 PE=4 SV=1	1	2	99	VGLVQFSDTPVTEFSLNTYPTK	iTRAQ8plex@N-term; iTRAQ8plex(K)@22		0.00649305	3050.65	1017.89	3050.64	1017.89	3	4.1.1.5823.1	0.299168
1	tr|E1BB91|E1BB91_BOVIN	Uncharacterized protein OS=Bos taurus GN=COL6A3 PE=4 SV=1	1	2	99	VIDELDVKPEGTR	iTRAQ8plex@N-term; iTRAQ8plex(K)@8		-0.0044169	2078.18	1040.1	2078.18	1040.1	2	5.1.1.7375.1	0.299167
1	tr|E1BB91|E1BB91_BOVIN	Uncharacterized protein OS=Bos taurus GN=COL6A3 PE=4 SV=1	1	2	99	VPQIAFVITGGK	iTRAQ8plex@N-term; iTRAQ8plex(K)@12		-0.003577	1837.13	613.382	1837.13	613.383	3	5.1.1.8751.1	0.299167
1	tr|E1BB91|E1BB91_BOVIN	Uncharacterized protein OS=Bos taurus GN=COL6A3 PE=4 SV=1	1	2	99	VVIHFTDGVDGDLADLQR	iTRAQ8plex@N-term		-0.00615082	2273.19	758.737	2273.2	758.739	3	5.1.1.2886.1	0.299167
1	tr|E1BB91|E1BB91_BOVIN	Uncharacterized protein OS=Bos taurus GN=COL6A3 PE=4 SV=1	0	1.69897	99	LGLTNFNAIR	iTRAQ8plex@N-term; Deamidated(N)@5		-0.00429656	1422.81	712.412	1422.81	712.414	2	3.1.1.6620.1	0.737559
1	tr|E1BB91|E1BB91_BOVIN	Uncharacterized protein OS=Bos taurus GN=COL6A3 PE=4 SV=1	1	1.56864	97.26	GPIGSIGPK	iTRAQ8plex@N-term; iTRAQ8plex(K)@9		-0.00525386	1432.88	478.634	1432.89	478.636	3	5.1.1.6190.1	0.299167
1	tr|E1BB91|E1BB91_BOVIN	Uncharacterized protein OS=Bos taurus GN=COL6A3 PE=4 SV=1	1	1.5376	97.14	DSFQEVLR	iTRAQ8plex@N-term		-0.000375785	1296.7	649.356	1296.7	649.356	2	3.1.1.4967.1	0.299168
1	tr|E1BB91|E1BB91_BOVIN	Uncharacterized protein OS=Bos taurus GN=COL6A3 PE=4 SV=1	1	1.52288	96.95	QFGVAPLTIAR	iTRAQ8plex@N-term		-0.00475257	1475.87	492.965	1475.88	492.966	3	4.1.1.3965.1	0.299167
1	tr|E1BB91|E1BB91_BOVIN	Uncharacterized protein OS=Bos taurus GN=COL6A3 PE=4 SV=1	0	1.45593	99	SYMDQQSVVGAIR	iTRAQ8plex@N-term	cleaved N-S@N-term	-0.00279068	1756.91	879.46	1756.91	879.461	2	3.1.1.5321.1	0.824991
1	tr|E1BB91|E1BB91_BOVIN	Uncharacterized protein OS=Bos taurus GN=COL6A3 PE=4 SV=1	0	1.4437	99	AGILTF	iTRAQ8plex@N-term	cleaved F-C@C-term	-0.000211504	924.558	463.286	924.559	463.287	2	2.1.1.2897.1	0.991358
1	tr|E1BB91|E1BB91_BOVIN	Uncharacterized protein OS=Bos taurus GN=COL6A3 PE=4 SV=1	1	1.39794	95.97	ELPSLEQK	iTRAQ8plex@N-term; iTRAQ8plex(K)@8		-0.00459626	1550.91	517.977	1550.91	517.978	3	5.1.1.234.1	0.299167
1	tr|E1BB91|E1BB91_BOVIN	Uncharacterized protein OS=Bos taurus GN=COL6A3 PE=4 SV=1	0	1.38722	99	LVLLVAGK	iTRAQ8plex@N-term; iTRAQ8plex(K)@8	cleaved F-L@N-term	-0.00323192	1419.96	474.327	1419.96	474.329	3	5.1.1.8667.1	0.805108
1	tr|E1BB91|E1BB91_BOVIN	Uncharacterized protein OS=Bos taurus GN=COL6A3 PE=4 SV=1	0	1.30103	95.04	VDTILR	iTRAQ8plex@N-term		-0.00301387	1019.63	510.82	1019.63	510.821	2	4.1.1.2706.1	0.566751
1	tr|E1BB91|E1BB91_BOVIN	Uncharacterized protein OS=Bos taurus GN=COL6A3 PE=4 SV=1	1	1.27572	94.7	YIFVK	iTRAQ8plex@N-term; iTRAQ8plex(K)@5		-0.00472602	1276.8	426.606	1276.8	426.607	3	5.1.1.990.1	0.299167
1	tr|E1BB91|E1BB91_BOVIN	Uncharacterized protein OS=Bos taurus GN=COL6A3 PE=4 SV=1	0	1.22915	99	SFVPDFAVVIPTFR	iTRAQ8plex@N-term	cleaved L-S@N-term	0.00162481	1898.06	950.038	1898.06	950.038	2	3.1.1.8678.1	0.717657
1	tr|E1BB91|E1BB91_BOVIN	Uncharacterized protein OS=Bos taurus GN=COL6A3 PE=4 SV=1	0	1.18046	93.38	LFLF	iTRAQ8plex@N-term	cleaved I-L@N-term; cleaved F-D@C-term	0.000348544	842.521	422.268	842.521	422.268	2	2.1.1.4587.1	0.611828
1	tr|E1BB91|E1BB91_BOVIN	Uncharacterized protein OS=Bos taurus GN=COL6A3 PE=4 SV=1	1	1.09152	91.87	LVFTVR	iTRAQ8plex@N-term		-0.00278259	1037.65	519.833	1037.65	519.834	2	4.1.1.3847.1	0.299167
1	tr|E1BB91|E1BB91_BOVIN	Uncharacterized protein OS=Bos taurus GN=COL6A3 PE=4 SV=1	1	1.08619	95.03	QASMDNVK	Gln->pyro-Glu@N-term; iTRAQ8plex(K)@8		-0.00679622	1178.58	590.299	1178.59	590.303	2	1.1.1.8604.1	0.299167
1	tr|E1BB91|E1BB91_BOVIN	Uncharacterized protein OS=Bos taurus GN=COL6A3 PE=4 SV=1	0	1.08092	98.91	GLTLLGGPAPN	iTRAQ8plex@N-term	cleaved N-T@C-term	-0.0016601	1312.76	657.389	1312.77	657.39	2	3.1.1.235.1	0.816331
1	tr|E1BB91|E1BB91_BOVIN	Uncharacterized protein OS=Bos taurus GN=COL6A3 PE=4 SV=1	0	1.08092	99	NNLFTEAAGYR	No iTRAQ8plex@N-term		-0.00201168	1254.6	628.306	1254.6	628.307	2	2.1.1.1582.1	0.656196
1	tr|E1BB91|E1BB91_BOVIN	Uncharacterized protein OS=Bos taurus GN=COL6A3 PE=4 SV=1	0	0.939302	88.48	DGVSGGPGEPGK	iTRAQ8plex@N-term; iTRAQ8plex(K)@12		0.031338	1663.93	555.651	1663.9	555.64	3	4.1.1.8197.1	0.438159
1	tr|E1BB91|E1BB91_BOVIN	Uncharacterized protein OS=Bos taurus GN=COL6A3 PE=4 SV=1	0	0.853872	99	DFVMNLVNSLDVGSDHIR	iTRAQ8plex@N-term; iTRAQ8plex(S)@14		-0.00562666	2638.39	660.606	2638.4	660.607	4	6.1.1.4951.1	0.719771
1	tr|E1BB91|E1BB91_BOVIN	Uncharacterized protein OS=Bos taurus GN=COL6A3 PE=4 SV=1	1	0.728158	81.29	VGVVQYSDEPR	iTRAQ8plex@N-term		-0.000656056	1551.82	776.917	1551.82	776.917	2	3.1.1.4349.1	0.299167
1	tr|E1BB91|E1BB91_BOVIN	Uncharacterized protein OS=Bos taurus GN=COL6A3 PE=4 SV=1	0	0.401209	95.78	IEEGVPQFLVL	iTRAQ8plex@N-term	cleaved L-I@C-term	-0.00872346	1546.88	774.449	1546.89	774.453	2	1.1.1.4530.1	0.8944
1	tr|E1BB91|E1BB91_BOVIN	Uncharacterized protein OS=Bos taurus GN=COL6A3 PE=4 SV=1	1	0.371611	57.47	VAVAQFSDDVK	iTRAQ8plex@N-term; iTRAQ8plex(K)@11		-0.00152323	1786.01	894.011	1786.01	894.012	2	5.1.1.1077.1	0.299167
1	tr|E1BB91|E1BB91_BOVIN	Uncharacterized protein OS=Bos taurus GN=COL6A3 PE=4 SV=1	0	0.333482	92.93	IAEGVPQLLIVL	iTRAQ8plex@N-term	cleaved L-T@C-term	0.00325498	1567.99	785.002	1567.99	785	2	2.1.1.5106.1	0.484557
1	tr|E1BB91|E1BB91_BOVIN	Uncharacterized protein OS=Bos taurus GN=COL6A3 PE=4 SV=1	0	0.203426	74.12	IGVLQF	iTRAQ8plex@N-term	cleaved F-S@C-term	-0.000811797	979.6	490.807	979.601	490.808	2	2.1.1.3498.1	0.954157
1	tr|E1BB91|E1BB91_BOVIN	Uncharacterized protein OS=Bos taurus GN=COL6A3 PE=4 SV=1	0	0.191114	98.54	VEFLLNVHSSK	iTRAQ8plex@N-term; iTRAQ8plex(S)@10; iTRAQ8plex(K)@11		-0.007817	2184.3	729.106	2184.3	729.108	3	1.1.1.7151.1	0.976501
1	tr|E1BB91|E1BB91_BOVIN	Uncharacterized protein OS=Bos taurus GN=COL6A3 PE=4 SV=1	0	0.143271	28.08	VIALK	iTRAQ8plex@N-term; iTRAQ8plex(K)@5	cleaved G-V@N-term	-0.00337162	1150.79	576.4	1150.79	576.402	2	5.1.1.6673.1	0.993425
1	tr|E1BB91|E1BB91_BOVIN	Uncharacterized protein OS=Bos taurus GN=COL6A3 PE=4 SV=1	1	0.123205	24.72	QQLEEAQR	iTRAQ8plex@N-term		-0.0131896	1304.69	653.35	1304.7	653.357	2	2.1.1.787.1	0.299167
1	tr|E1BB91|E1BB91_BOVIN	Uncharacterized protein OS=Bos taurus GN=COL6A3 PE=4 SV=1	0	0.116339	86.97	IEDGVLQFLVL	iTRAQ8plex@N-term	cleaved L-L@C-term	-0.0105909	1548.9	775.456	1548.91	775.461	2	1.1.1.5228.1	0.623632
1	tr|E1BB91|E1BB91_BOVIN	Uncharacterized protein OS=Bos taurus GN=COL6A3 PE=4 SV=1	0	0.110698	76.94	QSGVVPF	iTRAQ8plex@N-term	cleaved F-I@C-term	-0.000686424	1036.59	519.3	1036.59	519.3	2	2.1.1.8263.1	0.627938
1	tr|E1BB91|E1BB91_BOVIN	Uncharacterized protein OS=Bos taurus GN=COL6A3 PE=4 SV=1	0	0.108463	88.32	VAVVQYSDR	iTRAQ8plex@N-term; iTRAQ8plex(Y)@6		-0.00476213	1643.94	822.978	1643.95	822.98	2	6.1.1.2605.1	0.550783
1	tr|E1BB91|E1BB91_BOVIN	Uncharacterized protein OS=Bos taurus GN=COL6A3 PE=4 SV=1	0	0.0909791	18.93	AGGSR	iTRAQ8plex@N-term		0.0297842	750.459	376.237	750.429	376.222	2	6.1.1.8020.1	0.883547
1	tr|E1BB91|E1BB91_BOVIN	Uncharacterized protein OS=Bos taurus GN=COL6A3 PE=4 SV=1	0	0.0819697	17.16	FVIR	iTRAQ8plex@N-term	cleaved D-F@N-term	-0.00316486	837.535	419.775	837.538	419.776	2	5.1.1.8.1	0.974776
1	tr|E1BB91|E1BB91_BOVIN	Uncharacterized protein OS=Bos taurus GN=COL6A3 PE=4 SV=1	0	0.0809219	49.51	VAVFF	iTRAQ8plex@N-term	cleaved F-S@C-term	-0.000616827	885.526	443.77	885.527	443.771	2	2.1.1.3774.1	0.553008
1	tr|E1BB91|E1BB91_BOVIN	Uncharacterized protein OS=Bos taurus GN=COL6A3 PE=4 SV=1	0	0.0798767	16.77	ILQAK	iTRAQ8plex@N-term; iTRAQ8plex(K)@5	cleaved F-I@N-term	-0.00511561	1179.77	394.266	1179.78	394.267	3	5.1.1.6333.1	0.795913
1	tr|E1BB91|E1BB91_BOVIN	Uncharacterized protein OS=Bos taurus GN=COL6A3 PE=4 SV=1	0	0.0757207	47.73	ISLSPEYVF	iTRAQ8plex@N-term	cleaved F-S@C-term	-0.00161712	1357.74	679.878	1357.74	679.879	2	2.1.1.3604.1	0.615149
1	tr|E1BB91|E1BB91_BOVIN	Uncharacterized protein OS=Bos taurus GN=COL6A3 PE=4 SV=1	0	0.0639892	13.65	TELQTITSDPR	iTRAQ8plex@N-term		-0.0397334	1563.8	782.908	1563.84	782.928	2	3.1.1.4769.1	0.80584
1	tr|E1BB91|E1BB91_BOVIN	Uncharacterized protein OS=Bos taurus GN=COL6A3 PE=4 SV=1	0	0.0584886	55.48	IEDGVPQHLVLF	iTRAQ8plex@N-term	cleaved F-L@C-term	-0.00143654	1669.93	835.974	1669.93	835.975	2	3.1.1.7602.1	1.10827
1	tr|E1BB91|E1BB91_BOVIN	Uncharacterized protein OS=Bos taurus GN=COL6A3 PE=4 SV=1	0	0.0467237	10.22	LEIR	iTRAQ8plex@N-term		-0.0343886	833.493	417.754	833.528	417.771	2	3.1.1.289.1	1.87649
1	tr|E1BB91|E1BB91_BOVIN	Uncharacterized protein OS=Bos taurus GN=COL6A3 PE=4 SV=1	0	0.0467237	10.22	LIER	iTRAQ8plex@N-term	cleaved T-L@N-term	-0.0343886	833.493	417.754	833.528	417.771	2	3.1.1.289.1	1.87649
1	tr|E1BB91|E1BB91_BOVIN	Uncharacterized protein OS=Bos taurus GN=COL6A3 PE=4 SV=1	0	0.0467237	74.9	TRPEFYLNSYMDQQSVVGAIR	iTRAQ8plex@N-term; iTRAQ8plex(Y)@10		-0.0135693	3081.6	771.408	3081.62	771.411	4	6.1.1.4184.1	0.439004
1	tr|E1BB91|E1BB91_BOVIN	Uncharacterized protein OS=Bos taurus GN=COL6A3 PE=4 SV=1	0	0.0414361	9.116	GAIR	iTRAQ8plex@N-term	cleaved V-G@N-term	-0.0505136	719.409	360.712	719.46	360.737	2	4.1.1.8277.1	0.419712
1	tr|E1BB91|E1BB91_BOVIN	Uncharacterized protein OS=Bos taurus GN=COL6A3 PE=4 SV=1	0	0.0213631	71.15	GYPGDEGGPGER	iTRAQ8plex@N-term; Oxidation(P)@3		0.00396578	1509.7	755.859	1509.7	755.857	2	3.1.1.3489.1	0.458364
1	tr|E1BB91|E1BB91_BOVIN	Uncharacterized protein OS=Bos taurus GN=COL6A3 PE=4 SV=1	0	0.0195421	48.78	VGVVQY	iTRAQ8plex@N-term	cleaved Y-S@C-term	-0.00142101	967.563	484.789	967.565	484.79	2	2.1.1.1020.1	0.558324
1	tr|E1BB91|E1BB91_BOVIN	Uncharacterized protein OS=Bos taurus GN=COL6A3 PE=4 SV=1	0	0.0145735	40.74	DILFLFDGSAN	iTRAQ8plex@N-term	cleaved N-L@C-term	0.00125226	1514.79	758.404	1514.79	758.403	2	2.1.1.4572.1	0.647864
1	tr|E1BB91|E1BB91_BOVIN	Uncharacterized protein OS=Bos taurus GN=COL6A3 PE=4 SV=1	0	0.0105502	9.5	SVQNGAPAPVSVEK	iTRAQ8plex@N-term; Deamidated(N)@4; iTRAQ8plex(K)@14		-0.0277389	1991.09	664.703	1991.11	664.712	3	5.1.1.2321.1	1.71405
1	tr|E1BB91|E1BB91_BOVIN	Uncharacterized protein OS=Bos taurus GN=COL6A3 PE=4 SV=1	0	0.00392635	19.17	QDLIQVAVAQYADTVRPEFYFNTYPSK	iTRAQ8plex@N-term; iTRAQ8plex(Y)@24; iTRAQ8plex(K)@27		0.00751361	4075.19	816.045	4075.18	816.044	5	6.1.1.5087.1	0.892272
1	tr|E1BB91|E1BB91_BOVIN	Uncharacterized protein OS=Bos taurus GN=COL6A3 PE=4 SV=1	1	0	99	AEEGVPQVLVLISAGPSSDEIR	iTRAQ8plex@N-term		0.0040142	2569.39	857.472	2569.39	857.471	3	3.1.1.1825.1	0.299169
1	tr|E1BB91|E1BB91_BOVIN	Uncharacterized protein OS=Bos taurus GN=COL6A3 PE=4 SV=1	0	0	15.95	AGGSR	iTRAQ8plex@N-term		0.0310852	750.46	376.237	750.429	376.222	2	3.1.1.7171.1	1.03664
1	tr|E1BB91|E1BB91_BOVIN	Uncharacterized protein OS=Bos taurus GN=COL6A3 PE=4 SV=1	0	0	14.39	AGGSR	iTRAQ8plex@N-term		0.0309021	750.46	376.237	750.429	376.222	2	3.1.1.7167.1	1.01588
1	tr|E1BB91|E1BB91_BOVIN	Uncharacterized protein OS=Bos taurus GN=COL6A3 PE=4 SV=1	0	0	0	AGGSR	iTRAQ8plex@N-term		0.0288693	750.458	376.236	750.429	376.222	2	4.1.1.5141.1	0.738424
1	tr|E1BB91|E1BB91_BOVIN	Uncharacterized protein OS=Bos taurus GN=COL6A3 PE=4 SV=1	0	0	0	AGGSR	iTRAQ8plex@N-term		0.109727	750.539	376.277	750.429	376.222	2	5.1.1.4348.1	0.912404
1	tr|E1BB91|E1BB91_BOVIN	Uncharacterized protein OS=Bos taurus GN=COL6A3 PE=4 SV=1	0	0	71.14	AGILTF	iTRAQ8plex@N-term	cleaved F-C@C-term	-0.0012491	924.557	463.286	924.559	463.287	2	2.1.1.2888.1	1.06177
1	tr|E1BB91|E1BB91_BOVIN	Uncharacterized protein OS=Bos taurus GN=COL6A3 PE=4 SV=1	1	0	99	AIDYTIENIFESAPNPR	iTRAQ8plex@N-term		0.00124968	2253.16	752.061	2253.16	752.06	3	3.1.1.8522.1	0.29917
1	tr|E1BB91|E1BB91_BOVIN	Uncharacterized protein OS=Bos taurus GN=COL6A3 PE=4 SV=1	1	0	99	AIDYTIENIFESAPNPR	iTRAQ8plex@N-term		-0.000398273	2253.16	752.06	2253.16	752.06	3	3.1.1.8515.1	0.299165
1	tr|E1BB91|E1BB91_BOVIN	Uncharacterized protein OS=Bos taurus GN=COL6A3 PE=4 SV=1	1	0	99	AIDYTIENIFESAPNPR	iTRAQ8plex@N-term		0.00271452	2253.16	752.061	2253.16	752.06	3	3.1.1.2085.1	0.299167
1	tr|E1BB91|E1BB91_BOVIN	Uncharacterized protein OS=Bos taurus GN=COL6A3 PE=4 SV=1	1	0	99	ALDGSALYTGSALDFVR	iTRAQ8plex@N-term		7.79168e-05	2059.09	687.37	2059.09	687.37	3	3.1.1.7447.1	3.34262
1	tr|E1BB91|E1BB91_BOVIN	Uncharacterized protein OS=Bos taurus GN=COL6A3 PE=4 SV=1	1	0	99	ALDGSALYTGSALDFVR	iTRAQ8plex@N-term		-0.00083761	2059.09	687.37	2059.09	687.37	3	3.1.1.7464.1	0.299167
1	tr|E1BB91|E1BB91_BOVIN	Uncharacterized protein OS=Bos taurus GN=COL6A3 PE=4 SV=1	1	0	99	ALDGSALYTGSALDFVR	iTRAQ8plex@N-term		-0.000212893	2059.09	1030.55	2059.09	1030.55	2	3.1.1.7469.1	0.299167
1	tr|E1BB91|E1BB91_BOVIN	Uncharacterized protein OS=Bos taurus GN=COL6A3 PE=4 SV=1	1	0	99	ALDGSALYTGSALDFVR	iTRAQ8plex@N-term		-0.000212893	2059.09	1030.55	2059.09	1030.55	2	3.1.1.7463.1	0.299167
1	tr|E1BB91|E1BB91_BOVIN	Uncharacterized protein OS=Bos taurus GN=COL6A3 PE=4 SV=1	1	0	99	ALDGSALYTGSALDFVR	iTRAQ8plex@N-term		3.12478e-05	2059.09	1030.55	2059.09	1030.55	2	3.1.1.7441.1	0.299167
1	tr|E1BB91|E1BB91_BOVIN	Uncharacterized protein OS=Bos taurus GN=COL6A3 PE=4 SV=1	0	0	96.66	ALDGSALYTGSALDFVR	iTRAQ8plex@N-term; Cation:Na(D)@3		-0.00335787	2081.07	694.697	2081.07	694.698	3	3.1.1.1154.1	0.759304
1	tr|E1BB91|E1BB91_BOVIN	Uncharacterized protein OS=Bos taurus GN=COL6A3 PE=4 SV=1	1	0	98.87	ALEFVAR	iTRAQ8plex@N-term		-0.00354988	1108.65	555.333	1108.65	555.335	2	4.1.1.3691.1	0.299167
1	tr|E1BB91|E1BB91_BOVIN	Uncharacterized protein OS=Bos taurus GN=COL6A3 PE=4 SV=1	1	0	42.94	ALEFVAR	iTRAQ8plex@N-term		-0.0034278	1108.65	555.333	1108.65	555.335	2	4.1.1.3363.1	0.299167
1	tr|E1BB91|E1BB91_BOVIN	Uncharacterized protein OS=Bos taurus GN=COL6A3 PE=4 SV=1	1	0	27.7	ALEFVAR	iTRAQ8plex@N-term		-0.0034278	1108.65	555.333	1108.65	555.335	2	4.1.1.3366.1	0.299167
1	tr|E1BB91|E1BB91_BOVIN	Uncharacterized protein OS=Bos taurus GN=COL6A3 PE=4 SV=1	1	0	14.78	ALEFVAR	iTRAQ8plex@N-term		0.0532128	1108.71	555.361	1108.65	555.335	2	4.1.1.6084.1	0.299168
1	tr|E1BB91|E1BB91_BOVIN	Uncharacterized protein OS=Bos taurus GN=COL6A3 PE=4 SV=1	1	0	99	ALILVGLER	iTRAQ8plex@N-term		-0.00245796	1286.82	429.947	1286.82	429.948	3	4.1.1.5216.1	0.299171
1	tr|E1BB91|E1BB91_BOVIN	Uncharacterized protein OS=Bos taurus GN=COL6A3 PE=4 SV=1	1	0	99	ALILVGLER	iTRAQ8plex@N-term		0.000587561	1286.82	644.419	1286.82	644.419	2	4.1.1.5995.1	0.299167
1	tr|E1BB91|E1BB91_BOVIN	Uncharacterized protein OS=Bos taurus GN=COL6A3 PE=4 SV=1	1	0	99	ALILVGLER	iTRAQ8plex@N-term		0.00022135	1286.82	644.419	1286.82	644.419	2	4.1.1.6003.1	0.299167
1	tr|E1BB91|E1BB91_BOVIN	Uncharacterized protein OS=Bos taurus GN=COL6A3 PE=4 SV=1	1	0	99	ALILVGLER	iTRAQ8plex@N-term		-0.000266931	1286.82	644.419	1286.82	644.419	2	4.1.1.6706.1	0.299169
1	tr|E1BB91|E1BB91_BOVIN	Uncharacterized protein OS=Bos taurus GN=COL6A3 PE=4 SV=1	1	0	99	ALILVGLER	iTRAQ8plex@N-term		0.000343421	1286.82	644.419	1286.82	644.419	2	4.1.1.6693.1	0.299167
1	tr|E1BB91|E1BB91_BOVIN	Uncharacterized protein OS=Bos taurus GN=COL6A3 PE=4 SV=1	1	0	99	ALILVGLER	iTRAQ8plex@N-term		0.00119791	1286.82	644.419	1286.82	644.419	2	4.1.1.7362.1	0.299167
1	tr|E1BB91|E1BB91_BOVIN	Uncharacterized protein OS=Bos taurus GN=COL6A3 PE=4 SV=1	1	0	99	ALILVGLER	iTRAQ8plex@N-term		0.00119791	1286.82	644.419	1286.82	644.419	2	4.1.1.7094.1	0.299169
1	tr|E1BB91|E1BB91_BOVIN	Uncharacterized protein OS=Bos taurus GN=COL6A3 PE=4 SV=1	1	0	98.53	ALILVGLER	iTRAQ8plex@N-term		0.00022135	1286.82	644.419	1286.82	644.419	2	4.1.1.6960.1	0.299168
1	tr|E1BB91|E1BB91_BOVIN	Uncharacterized protein OS=Bos taurus GN=COL6A3 PE=4 SV=1	1	0	98.53	ALILVGLER	iTRAQ8plex@N-term		0.00131998	1286.82	644.419	1286.82	644.419	2	4.1.1.7031.1	0.299168
1	tr|E1BB91|E1BB91_BOVIN	Uncharacterized protein OS=Bos taurus GN=COL6A3 PE=4 SV=1	1	0	98.38	ALILVGLER	iTRAQ8plex@N-term		0.00193033	1286.82	644.42	1286.82	644.419	2	4.1.1.7443.1	0.299168
1	tr|E1BB91|E1BB91_BOVIN	Uncharacterized protein OS=Bos taurus GN=COL6A3 PE=4 SV=1	1	0	97.43	ALILVGLER	iTRAQ8plex@N-term		0.000831702	1286.82	644.419	1286.82	644.419	2	4.1.1.7312.1	0.299169
1	tr|E1BB91|E1BB91_BOVIN	Uncharacterized protein OS=Bos taurus GN=COL6A3 PE=4 SV=1	1	0	86.83	ALILVGLER	iTRAQ8plex@N-term		0.00119791	1286.82	644.419	1286.82	644.419	2	4.1.1.7436.1	0.299167
1	tr|E1BB91|E1BB91_BOVIN	Uncharacterized protein OS=Bos taurus GN=COL6A3 PE=4 SV=1	1	0	65.88	ALILVGLER	iTRAQ8plex@N-term		-0.000389001	1286.82	644.418	1286.82	644.419	2	4.1.1.7870.1	0.299169
1	tr|E1BB91|E1BB91_BOVIN	Uncharacterized protein OS=Bos taurus GN=COL6A3 PE=4 SV=1	1	0	59.73	ALILVGLER	iTRAQ8plex@N-term		0.00022135	1286.82	644.419	1286.82	644.419	2	4.1.1.7248.1	0.299167
1	tr|E1BB91|E1BB91_BOVIN	Uncharacterized protein OS=Bos taurus GN=COL6A3 PE=4 SV=1	0	0	59.16	ALILVGLER	iTRAQ8plex@N-term		0.00193033	1286.82	644.42	1286.82	644.419	2	4.1.1.7535.1	0.678728
1	tr|E1BB91|E1BB91_BOVIN	Uncharacterized protein OS=Bos taurus GN=COL6A3 PE=4 SV=1	0	0	0	ALILVGLER	iTRAQ8plex@N-term		0.00022135	1286.82	644.419	1286.82	644.419	2	4.1.1.6406.1	0.961054
1	tr|E1BB91|E1BB91_BOVIN	Uncharacterized protein OS=Bos taurus GN=COL6A3 PE=4 SV=1	0	0	0	ALILVGLER	iTRAQ8plex@N-term		-0.000266931	1286.82	644.419	1286.82	644.419	2	4.1.1.6414.1	1.01604
1	tr|E1BB91|E1BB91_BOVIN	Uncharacterized protein OS=Bos taurus GN=COL6A3 PE=4 SV=1	0	0	0	ALILVGLER	iTRAQ8plex@N-term		0.00180826	1286.82	644.42	1286.82	644.419	2	4.1.1.7542.1	0.694295
1	tr|E1BB91|E1BB91_BOVIN	Uncharacterized protein OS=Bos taurus GN=COL6A3 PE=4 SV=1	0	0	0	ALILVGLER	iTRAQ8plex@N-term		-0.0024642	1286.82	644.418	1286.82	644.419	2	4.1.1.7671.1	0.645397
1	tr|E1BB91|E1BB91_BOVIN	Uncharacterized protein OS=Bos taurus GN=COL6A3 PE=4 SV=1	0	0	0	ALILVGLER	iTRAQ8plex@N-term		-0.000389001	1286.82	644.418	1286.82	644.419	2	4.1.1.7683.1	0.689329
1	tr|E1BB91|E1BB91_BOVIN	Uncharacterized protein OS=Bos taurus GN=COL6A3 PE=4 SV=1	0	0	0	ALILVGLER	iTRAQ8plex@N-term		-0.000877282	1286.82	644.418	1286.82	644.419	2	4.1.1.7897.1	0.762014
1	tr|E1BB91|E1BB91_BOVIN	Uncharacterized protein OS=Bos taurus GN=COL6A3 PE=4 SV=1	1	0	99	ALNLGYALDYAQR	iTRAQ8plex@N-term		-0.00301219	1770.95	591.325	1770.96	591.326	3	3.1.1.6899.1	0.299168
1	tr|E1BB91|E1BB91_BOVIN	Uncharacterized protein OS=Bos taurus GN=COL6A3 PE=4 SV=1	0	0	62.55	ALNLGYALDYAQR	iTRAQ8plex@N-term; iTRAQ8plex(Y)@6		-0.000749431	2075.16	692.728	2075.16	692.728	3	5.1.1.8027.1	0.589937
1	tr|E1BB91|E1BB91_BOVIN	Uncharacterized protein OS=Bos taurus GN=COL6A3 PE=4 SV=1	0	0	36.26	ALNLGYALDYAQR	iTRAQ8plex@N-term		-0.0348582	1770.92	886.468	1770.96	886.486	2	3.1.1.6991.1	0.572637
1	tr|E1BB91|E1BB91_BOVIN	Uncharacterized protein OS=Bos taurus GN=COL6A3 PE=4 SV=1	0	0	0	ALNLGYALDYAQR	iTRAQ8plex@N-term		-0.0324922	1770.92	591.316	1770.96	591.326	3	3.1.1.7036.1	0.549267
1	tr|E1BB91|E1BB91_BOVIN	Uncharacterized protein OS=Bos taurus GN=COL6A3 PE=4 SV=1	0	0	0	ALNLGYALDYAQR	iTRAQ8plex@N-term		-0.0345063	1770.92	591.315	1770.96	591.326	3	3.1.1.7075.1	0.800516
1	tr|E1BB91|E1BB91_BOVIN	Uncharacterized protein OS=Bos taurus GN=COL6A3 PE=4 SV=1	0	0	99	ALVLPAGGDLTDFLK	iTRAQ8plex@N-term; iTRAQ8plex(K)@15	cleaved H-A@N-term	-0.00347747	2137.26	535.322	2137.26	535.323	4	5.1.1.3527.1	0.912609
1	tr|E1BB91|E1BB91_BOVIN	Uncharacterized protein OS=Bos taurus GN=COL6A3 PE=4 SV=1	0	0	99	ALVLPAGGDLTDFLK	iTRAQ8plex@N-term; iTRAQ8plex(K)@15	cleaved H-A@N-term	-0.00469817	2137.26	535.321	2137.26	535.323	4	5.1.1.3520.1	0.700506
1	tr|E1BB91|E1BB91_BOVIN	Uncharacterized protein OS=Bos taurus GN=COL6A3 PE=4 SV=1	0	0	59.28	ALVLPAGGDLTDFLK	iTRAQ8plex@N-term; iTRAQ8plex(K)@15	cleaved H-A@N-term	-0.00755627	2137.25	1069.63	2137.26	1069.64	2	6.1.1.458.1	0.827926
1	tr|E1BB91|E1BB91_BOVIN	Uncharacterized protein OS=Bos taurus GN=COL6A3 PE=4 SV=1	0	0	0	AVRK	iTRAQ8plex@N-term; iTRAQ8plex(K)@4	cleaved N-A@N-term; missed R-K@3	-0.0724818	1080.65	541.332	1080.72	541.369	2	2.1.1.1552.1	0.339761
1	tr|E1BB91|E1BB91_BOVIN	Uncharacterized protein OS=Bos taurus GN=COL6A3 PE=4 SV=1	0	0	98.91	DFVMNLVNSLDVGSDHIR	iTRAQ8plex@N-term; iTRAQ8plex(S)@14		-0.00147628	2638.4	660.607	2638.4	660.607	4	6.1.1.4973.1	0.734005
1	tr|E1BB91|E1BB91_BOVIN	Uncharacterized protein OS=Bos taurus GN=COL6A3 PE=4 SV=1	0	0	0	DFVR	iTRAQ8plex@N-term	cleaved L-D@N-term	0.0253772	839.506	420.76	839.481	420.748	2	3.1.1.1398.1	0.752723
1	tr|E1BB91|E1BB91_BOVIN	Uncharacterized protein OS=Bos taurus GN=COL6A3 PE=4 SV=1	0	0	4.148	DGVSGGPGEPGK	iTRAQ8plex@N-term; iTRAQ8plex(K)@12		0.0307977	1663.93	555.651	1663.9	555.64	3	5.1.1.5822.1	0.507007
1	tr|E1BB91|E1BB91_BOVIN	Uncharacterized protein OS=Bos taurus GN=COL6A3 PE=4 SV=1	0	0	18.12	DILFLFDGSAN	iTRAQ8plex@N-term	cleaved N-L@C-term	0.00316335	1514.8	758.405	1514.79	758.403	2	3.1.1.2345.1	0.910636
1	tr|E1BB91|E1BB91_BOVIN	Uncharacterized protein OS=Bos taurus GN=COL6A3 PE=4 SV=1	0	0	11.12	DILFLFDGSAN	iTRAQ8plex@N-term	cleaved N-L@C-term	0.00125226	1514.79	758.404	1514.79	758.403	2	2.1.1.4588.1	0.766772
1	tr|E1BB91|E1BB91_BOVIN	Uncharacterized protein OS=Bos taurus GN=COL6A3 PE=4 SV=1	1	0	57.23	DSFQEVLR	iTRAQ8plex@N-term		-0.000253715	1296.7	649.356	1296.7	649.356	2	3.1.1.5315.1	0.299167
1	tr|E1BB91|E1BB91_BOVIN	Uncharacterized protein OS=Bos taurus GN=COL6A3 PE=4 SV=1	1	0	99	DVVFLIDGSEGVR	iTRAQ8plex@N-term		-0.00197423	1708.93	855.471	1708.93	855.472	2	3.1.1.890.1	0.299167
1	tr|E1BB91|E1BB91_BOVIN	Uncharacterized protein OS=Bos taurus GN=COL6A3 PE=4 SV=1	1	0	99	DVVFLIDGSEGVR	iTRAQ8plex@N-term		-0.00162238	1708.93	570.65	1708.93	570.651	3	3.1.1.7034.1	0.299168
1	tr|E1BB91|E1BB91_BOVIN	Uncharacterized protein OS=Bos taurus GN=COL6A3 PE=4 SV=1	1	0	99	DVVFLIDGSEGVR	iTRAQ8plex@N-term		-0.00290412	1708.93	570.65	1708.93	570.651	3	3.1.1.876.1	0.299166
1	tr|E1BB91|E1BB91_BOVIN	Uncharacterized protein OS=Bos taurus GN=COL6A3 PE=4 SV=1	1	0	99	DVVFLIDGSEGVR	iTRAQ8plex@N-term		-0.00162238	1708.93	570.65	1708.93	570.651	3	3.1.1.7040.1	0.299168
1	tr|E1BB91|E1BB91_BOVIN	Uncharacterized protein OS=Bos taurus GN=COL6A3 PE=4 SV=1	1	0	99	DVVFLIDGSEGVR	iTRAQ8plex@N-term		-0.00143928	1708.93	570.65	1708.93	570.651	3	3.1.1.883.1	0.299167
1	tr|E1BB91|E1BB91_BOVIN	Uncharacterized protein OS=Bos taurus GN=COL6A3 PE=4 SV=1	0	0	9.755	DVVFLIDGSEGVR	iTRAQ8plex@N-term		0.0493863	1708.98	570.667	1708.93	570.651	3	4.1.1.624.1	1.61976
1	tr|E1BB91|E1BB91_BOVIN	Uncharacterized protein OS=Bos taurus GN=COL6A3 PE=4 SV=1	1	0	99	DVVFLIDGSQSAGPEFQYIR	iTRAQ8plex@N-term		0.00125496	2544.32	849.113	2544.32	849.113	3	3.1.1.1609.1	3.34264
1	tr|E1BB91|E1BB91_BOVIN	Uncharacterized protein OS=Bos taurus GN=COL6A3 PE=4 SV=1	0	0	99	DVVFLIDGSQSAGPEFQYIR	iTRAQ8plex@N-term; iTRAQ8plex(Y)@18		-0.00899469	2848.51	950.512	2848.52	950.515	3	6.1.1.68.1	0.629736
1	tr|E1BB91|E1BB91_BOVIN	Uncharacterized protein OS=Bos taurus GN=COL6A3 PE=4 SV=1	0	0	99	DVVFLIDGSQSAGPEFQYIR	iTRAQ8plex@N-term; iTRAQ8plex(Y)@18		-0.00899469	2848.51	950.512	2848.52	950.515	3	6.1.1.33.1	0.641342
1	tr|E1BB91|E1BB91_BOVIN	Uncharacterized protein OS=Bos taurus GN=COL6A3 PE=4 SV=1	1	0	99	DVVFLIDGSQSAGPEFQYIR	iTRAQ8plex@N-term		-1.2409e-05	2544.32	1273.17	2544.32	1273.17	2	3.1.1.1633.1	0.299167
1	tr|E1BB91|E1BB91_BOVIN	Uncharacterized protein OS=Bos taurus GN=COL6A3 PE=4 SV=1	1	0	92.26	DVVFLIDGSQSAGPEFQYIR	iTRAQ8plex@N-term		0.000475872	2544.32	1273.17	2544.32	1273.17	2	3.1.1.1643.1	0.299167
1	tr|E1BB91|E1BB91_BOVIN	Uncharacterized protein OS=Bos taurus GN=COL6A3 PE=4 SV=1	1	0	69.91	ELPSLEQK	iTRAQ8plex@N-term; iTRAQ8plex(K)@8		-0.00551179	1550.91	517.976	1550.91	517.978	3	5.1.1.244.1	0.299168
1	tr|E1BB91|E1BB91_BOVIN	Uncharacterized protein OS=Bos taurus GN=COL6A3 PE=4 SV=1	1	0	24.74	ELPSLEQK	iTRAQ8plex@N-term; iTRAQ8plex(K)@8		-0.00418881	1550.91	776.462	1550.91	776.464	2	5.1.1.219.1	0.299167
1	tr|E1BB91|E1BB91_BOVIN	Uncharacterized protein OS=Bos taurus GN=COL6A3 PE=4 SV=1	0	0	0	FDQHQNKPEILNLVK	iTRAQ8plex@N-term; iTRAQ8plex(K)@7; iTRAQ8plex(K)@15		-0.00941077	2734.58	547.923	2734.59	547.925	5	6.1.1.7499.1	0.730058
1	tr|E1BB91|E1BB91_BOVIN	Uncharacterized protein OS=Bos taurus GN=COL6A3 PE=4 SV=1	0	0	0	FVIR	iTRAQ8plex@N-term	cleaved D-F@N-term	-0.0142048	837.524	419.769	837.538	419.776	2	4.1.1.2827.1	1.07495
1	tr|E1BB91|E1BB91_BOVIN	Uncharacterized protein OS=Bos taurus GN=COL6A3 PE=4 SV=1	0	0	0	FVIR	iTRAQ8plex@N-term	cleaved D-F@N-term	-0.00321844	837.535	419.775	837.538	419.776	2	4.1.1.8751.1	0.985448
1	tr|E1BB91|E1BB91_BOVIN	Uncharacterized protein OS=Bos taurus GN=COL6A3 PE=4 SV=1	0	0	17.16	FVLR	iTRAQ8plex@N-term	cleaved E-F@N-term	-0.00316486	837.535	419.775	837.538	419.776	2	5.1.1.8.1	0.974776
1	tr|E1BB91|E1BB91_BOVIN	Uncharacterized protein OS=Bos taurus GN=COL6A3 PE=4 SV=1	0	0	0	FVLR	iTRAQ8plex@N-term	cleaved E-F@N-term	-0.00321844	837.535	419.775	837.538	419.776	2	4.1.1.8751.1	0.985448
1	tr|E1BB91|E1BB91_BOVIN	Uncharacterized protein OS=Bos taurus GN=COL6A3 PE=4 SV=1	0	0	99	GAQGPPGPTGPPGLIGEQGIPGPR	iTRAQ8plex@N-term; Oxidation(P)@6; Oxidation(P)@12; Oxidation(P)@23		-0.00333903	2558.34	853.786	2558.34	853.787	3	5.1.1.825.1	0.747027
1	tr|E1BB91|E1BB91_BOVIN	Uncharacterized protein OS=Bos taurus GN=COL6A3 PE=4 SV=1	0	0	99	GAQGPPGPTGPPGLIGEQGIPGPR	iTRAQ8plex@N-term; Oxidation(P)@12; Oxidation(P)@23		-0.00421401	2542.34	1272.18	2542.34	1272.18	2	5.1.1.986.1	0.495417
1	tr|E1BB91|E1BB91_BOVIN	Uncharacterized protein OS=Bos taurus GN=COL6A3 PE=4 SV=1	0	0	99	GAQGPPGPTGPPGLIGEQGIPGPR	iTRAQ8plex@N-term; Oxidation(P)@12; Oxidation(P)@23		-0.00738783	2542.34	1272.18	2542.34	1272.18	2	5.1.1.1001.1	0.534322
1	tr|E1BB91|E1BB91_BOVIN	Uncharacterized protein OS=Bos taurus GN=COL6A3 PE=4 SV=1	0	0	99	GLTLLGGPAPNTGAALEF	iTRAQ8plex@N-term	cleaved F-V@C-term	0.000999906	2002.11	1002.06	2002.1	1002.06	2	2.1.1.4070.1	0.889569
1	tr|E1BB91|E1BB91_BOVIN	Uncharacterized protein OS=Bos taurus GN=COL6A3 PE=4 SV=1	1	0	99	GLTLLGGPAPNTGAALEFVLR	iTRAQ8plex@N-term		0.00161324	2370.36	791.127	2370.36	791.127	3	3.1.1.8606.1	0.299167
1	tr|E1BB91|E1BB91_BOVIN	Uncharacterized protein OS=Bos taurus GN=COL6A3 PE=4 SV=1	1	0	99	GLTLLGGPAPNTGAALEFVLR	iTRAQ8plex@N-term		-0.000638982	2370.36	791.126	2370.36	791.127	3	4.1.1.6396.1	0.299166
1	tr|E1BB91|E1BB91_BOVIN	Uncharacterized protein OS=Bos taurus GN=COL6A3 PE=4 SV=1	1	0	99	GLTLLGGPAPNTGAALEFVLR	iTRAQ8plex@N-term		0.00265691	2370.36	791.127	2370.36	791.127	3	4.1.1.6400.1	0.299166
1	tr|E1BB91|E1BB91_BOVIN	Uncharacterized protein OS=Bos taurus GN=COL6A3 PE=4 SV=1	1	0	99	GLTLLGGPAPNTGAALEFVLR	iTRAQ8plex@N-term		0.00168864	2370.36	1186.19	2370.36	1186.19	2	3.1.1.8649.1	0.299168
1	tr|E1BB91|E1BB91_BOVIN	Uncharacterized protein OS=Bos taurus GN=COL6A3 PE=4 SV=1	1	0	18.92	GPIGSIGPK	iTRAQ8plex@N-term; iTRAQ8plex(K)@9		-0.00442988	1432.88	478.635	1432.89	478.636	3	5.1.1.6200.1	0.299167
1	tr|E1BB91|E1BB91_BOVIN	Uncharacterized protein OS=Bos taurus GN=COL6A3 PE=4 SV=1	0	0	82.22	IAEGVPQLLIVL	iTRAQ8plex@N-term	cleaved L-T@C-term	0.00252256	1567.99	785.001	1567.99	785	2	2.1.1.5111.1	0.47628
1	tr|E1BB91|E1BB91_BOVIN	Uncharacterized protein OS=Bos taurus GN=COL6A3 PE=4 SV=1	0	0	99	IAEGVPQLLIVLTADR	No iTRAQ8plex@N-term		0.00195737	1707	854.505	1706.99	854.504	2	2.1.1.4574.1	2.84166
1	tr|E1BB91|E1BB91_BOVIN	Uncharacterized protein OS=Bos taurus GN=COL6A3 PE=4 SV=1	1	0	99	IAEGVPQLLIVLTADR	iTRAQ8plex@N-term		0.00193011	2011.2	671.407	2011.2	671.407	3	4.1.1.397.1	3.34253
1	tr|E1BB91|E1BB91_BOVIN	Uncharacterized protein OS=Bos taurus GN=COL6A3 PE=4 SV=1	1	0	99	IAEGVPQLLIVLTADR	iTRAQ8plex@N-term		0.00138079	2011.2	671.407	2011.2	671.407	3	4.1.1.399.1	3.34264
1	tr|E1BB91|E1BB91_BOVIN	Uncharacterized protein OS=Bos taurus GN=COL6A3 PE=4 SV=1	1	0	99	IAEGVPQLLIVLTADR	iTRAQ8plex@N-term		0.00219853	2011.2	1006.61	2011.2	1006.61	2	4.1.1.401.1	0.299167
1	tr|E1BB91|E1BB91_BOVIN	Uncharacterized protein OS=Bos taurus GN=COL6A3 PE=4 SV=1	1	0	99	IAEGVPQLLIVLTADR	iTRAQ8plex@N-term		0.00158818	2011.2	1006.61	2011.2	1006.61	2	4.1.1.411.1	0.299166
1	tr|E1BB91|E1BB91_BOVIN	Uncharacterized protein OS=Bos taurus GN=COL6A3 PE=4 SV=1	1	0	99	IAEGVPQLLIVLTADR	iTRAQ8plex@N-term		0.000465262	2011.2	671.407	2011.2	671.407	3	4.1.1.6903.1	0.299176
1	tr|E1BB91|E1BB91_BOVIN	Uncharacterized protein OS=Bos taurus GN=COL6A3 PE=4 SV=1	1	0	99	IAEGVPQLLIVLTADR	iTRAQ8plex@N-term		-0.000267159	2011.2	671.407	2011.2	671.407	3	4.1.1.6910.1	0.299168
1	tr|E1BB91|E1BB91_BOVIN	Uncharacterized protein OS=Bos taurus GN=COL6A3 PE=4 SV=1	0	0	99	IAEGVPQLLIVLTADR	Carbamidomethyl@N-term		0.00250146	1764.02	883.016	1764.01	883.015	2	2.1.1.4603.1	0.611576
1	tr|E1BB91|E1BB91_BOVIN	Uncharacterized protein OS=Bos taurus GN=COL6A3 PE=4 SV=1	1	0	99	IAEGVPQLLIVLTADR	iTRAQ8plex@N-term		0.000245404	2011.2	1006.61	2011.2	1006.61	2	4.1.1.6897.1	0.299168
1	tr|E1BB91|E1BB91_BOVIN	Uncharacterized protein OS=Bos taurus GN=COL6A3 PE=4 SV=1	0	0	99	IAEGVPQLLIVLTADR	iTRAQ8plex@N-term; Cation:Na(E)@3		0.00160178	2033.18	678.735	2033.18	678.734	3	4.1.1.434.1	0.681494
1	tr|E1BB91|E1BB91_BOVIN	Uncharacterized protein OS=Bos taurus GN=COL6A3 PE=4 SV=1	1	0	99	IAEGVPQLLIVLTADR	iTRAQ8plex@N-term		-0.000609087	2011.2	1006.61	2011.2	1006.61	2	4.1.1.6881.1	0.299166
1	tr|E1BB91|E1BB91_BOVIN	Uncharacterized protein OS=Bos taurus GN=COL6A3 PE=4 SV=1	0	0	99	IAEGVPQLLIVLTADR	iTRAQ8plex@N-term; Cation:Na(E)@3		0.000136937	2033.18	678.734	2033.18	678.734	3	4.1.1.439.1	0.760004
1	tr|E1BB91|E1BB91_BOVIN	Uncharacterized protein OS=Bos taurus GN=COL6A3 PE=4 SV=1	0	0	26.22	IAEGVPQLLIVLTADR	iTRAQ8plex@N-term; Cation:K(E)@3		-0.00758576	2049.15	513.294	2049.15	513.296	4	4.1.1.453.1	0.633627
1	tr|E1BB91|E1BB91_BOVIN	Uncharacterized protein OS=Bos taurus GN=COL6A3 PE=4 SV=1	0	0	58.63	IEDGVLQFLVL	iTRAQ8plex@N-term	cleaved L-L@C-term	-0.00998052	1548.9	775.456	1548.91	775.461	2	1.1.1.5222.1	0.358428
1	tr|E1BB91|E1BB91_BOVIN	Uncharacterized protein OS=Bos taurus GN=COL6A3 PE=4 SV=1	1	0	99	IEDGVLQFLVLLVAGK	iTRAQ8plex@N-term; iTRAQ8plex(K)@16		0.00254167	2321.42	774.814	2321.42	774.813	3	5.1.1.4959.1	0.299164
1	tr|E1BB91|E1BB91_BOVIN	Uncharacterized protein OS=Bos taurus GN=COL6A3 PE=4 SV=1	1	0	99	IEDGVLQFLVLLVAGK	iTRAQ8plex@N-term; iTRAQ8plex(K)@16		0.00107683	2321.42	774.814	2321.42	774.813	3	5.1.1.5013.1	0.299167
1	tr|E1BB91|E1BB91_BOVIN	Uncharacterized protein OS=Bos taurus GN=COL6A3 PE=4 SV=1	1	0	75.8	IEDGVLQFLVLLVAGK	iTRAQ8plex@N-term; iTRAQ8plex(K)@16		0.000852482	2321.42	581.362	2321.42	581.362	4	5.1.1.5022.1	0.299167
1	tr|E1BB91|E1BB91_BOVIN	Uncharacterized protein OS=Bos taurus GN=COL6A3 PE=4 SV=1	0	0	23.02	IEDGVPQHLVLF	iTRAQ8plex@N-term	cleaved F-L@C-term	-0.00143654	1669.93	835.974	1669.93	835.975	2	3.1.1.7595.1	1.05779
1	tr|E1BB91|E1BB91_BOVIN	Uncharacterized protein OS=Bos taurus GN=COL6A3 PE=4 SV=1	1	0	99	IEDGVPQHLVLFLGGK	iTRAQ8plex@N-term; iTRAQ8plex(K)@16		-0.00424408	2329.36	583.347	2329.36	583.348	4	6.1.1.4770.1	0.299167
1	tr|E1BB91|E1BB91_BOVIN	Uncharacterized protein OS=Bos taurus GN=COL6A3 PE=4 SV=1	0	0	82.89	IEEGVPQFLVL	iTRAQ8plex@N-term	cleaved L-I@C-term	-0.00811311	1546.88	774.449	1546.89	774.453	2	1.1.1.4534.1	0.954502
1	tr|E1BB91|E1BB91_BOVIN	Uncharacterized protein OS=Bos taurus GN=COL6A3 PE=4 SV=1	0	0	64.77	IEEGVPQFLVL	iTRAQ8plex@N-term	cleaved L-I@C-term	0.00116324	1546.89	774.454	1546.89	774.453	2	2.1.1.4592.1	0.91848
1	tr|E1BB91|E1BB91_BOVIN	Uncharacterized protein OS=Bos taurus GN=COL6A3 PE=4 SV=1	1	0	99	IEEGVPQFLVLISSGK	iTRAQ8plex@N-term; iTRAQ8plex(K)@16		2.89965e-05	2323.36	775.461	2323.36	775.461	3	5.1.1.4084.1	0.299173
1	tr|E1BB91|E1BB91_BOVIN	Uncharacterized protein OS=Bos taurus GN=COL6A3 PE=4 SV=1	1	0	99	IEEGVPQFLVLISSGK	iTRAQ8plex@N-term; iTRAQ8plex(K)@16		-0.00271758	2323.36	775.46	2323.36	775.461	3	5.1.1.4097.1	0.299168
1	tr|E1BB91|E1BB91_BOVIN	Uncharacterized protein OS=Bos taurus GN=COL6A3 PE=4 SV=1	1	0	99	IEEGVPQFLVLISSGK	iTRAQ8plex@N-term; iTRAQ8plex(K)@16		-0.00208744	2323.36	581.847	2323.36	581.848	4	5.1.1.4154.1	0.299163
1	tr|E1BB91|E1BB91_BOVIN	Uncharacterized protein OS=Bos taurus GN=COL6A3 PE=4 SV=1	1	0	99	IEEGVPQFLVLISSGK	iTRAQ8plex@N-term; iTRAQ8plex(K)@16		0.0032908	2323.36	775.462	2323.36	775.461	3	6.1.1.5247.1	0.299169
1	tr|E1BB91|E1BB91_BOVIN	Uncharacterized protein OS=Bos taurus GN=COL6A3 PE=4 SV=1	1	0	99	IEEGVPQFLVLISSGK	iTRAQ8plex@N-term; iTRAQ8plex(K)@16		0.00164285	2323.36	775.462	2323.36	775.461	3	6.1.1.5253.1	0.299167
1	tr|E1BB91|E1BB91_BOVIN	Uncharacterized protein OS=Bos taurus GN=COL6A3 PE=4 SV=1	1	0	99	IEEGVPQFLVLISSGK	iTRAQ8plex@N-term; iTRAQ8plex(K)@16		0.00274148	2323.36	775.462	2323.36	775.461	3	6.1.1.8491.1	0.299168
1	tr|E1BB91|E1BB91_BOVIN	Uncharacterized protein OS=Bos taurus GN=COL6A3 PE=4 SV=1	0	0	99	IEEGVPQFLVLISSGK	No iTRAQ8plex@N-term; iTRAQ8plex(K)@16		0.00164345	2019.16	674.06	2019.16	674.059	3	3.1.1.2071.1	0.878405
1	tr|E1BB91|E1BB91_BOVIN	Uncharacterized protein OS=Bos taurus GN=COL6A3 PE=4 SV=1	0	0	99	IEEGVPQFLVLISSGK	Carbamidomethyl@N-term; iTRAQ8plex(K)@16		0.00121935	2076.18	693.067	2076.18	693.066	3	3.1.1.2069.1	0.959844
1	tr|E1BB91|E1BB91_BOVIN	Uncharacterized protein OS=Bos taurus GN=COL6A3 PE=4 SV=1	1	0	99	IEEGVPQFLVLISSGK	iTRAQ8plex@N-term; iTRAQ8plex(K)@16		-0.00176082	2323.36	1162.69	2323.36	1162.69	2	5.1.1.4131.1	0.299167
1	tr|E1BB91|E1BB91_BOVIN	Uncharacterized protein OS=Bos taurus GN=COL6A3 PE=4 SV=1	0	0	99	IEEGVPQFLVLISSGK	No iTRAQ8plex@N-term; iTRAQ8plex(K)@16		0.00109413	2019.16	674.06	2019.16	674.059	3	3.1.1.2075.1	0.742491
1	tr|E1BB91|E1BB91_BOVIN	Uncharacterized protein OS=Bos taurus GN=COL6A3 PE=4 SV=1	0	0	99	IEEGVPQFLVLISSGK	Carbamidomethyl@N-term; iTRAQ8plex(K)@16		0.000486927	2076.18	693.067	2076.18	693.066	3	3.1.1.2078.1	0.718315
1	tr|E1BB91|E1BB91_BOVIN	Uncharacterized protein OS=Bos taurus GN=COL6A3 PE=4 SV=1	1	0	99	IEEGVPQFLVLISSGK	iTRAQ8plex@N-term; iTRAQ8plex(K)@16		0.00153029	2323.36	775.462	2323.36	775.461	3	4.1.1.6736.1	0.299167
1	tr|E1BB91|E1BB91_BOVIN	Uncharacterized protein OS=Bos taurus GN=COL6A3 PE=4 SV=1	1	0	99	IEEGVPQFLVLISSGK	iTRAQ8plex@N-term; iTRAQ8plex(K)@16		-0.000295974	2323.36	1162.69	2323.36	1162.69	2	5.1.1.4136.1	0.299167
1	tr|E1BB91|E1BB91_BOVIN	Uncharacterized protein OS=Bos taurus GN=COL6A3 PE=4 SV=1	1	0	96.79	IEEGVPQFLVLISSGK	iTRAQ8plex@N-term; iTRAQ8plex(K)@16		-0.00159916	2323.36	581.847	2323.36	581.848	4	5.1.1.4135.1	0.299183
1	tr|E1BB91|E1BB91_BOVIN	Uncharacterized protein OS=Bos taurus GN=COL6A3 PE=4 SV=1	1	0	52.2	IEEGVPQFLVLISSGK	iTRAQ8plex@N-term; iTRAQ8plex(K)@16		0.00401358	2323.37	581.849	2323.36	581.848	4	6.1.1.963.1	3.34259
1	tr|E1BB91|E1BB91_BOVIN	Uncharacterized protein OS=Bos taurus GN=COL6A3 PE=4 SV=1	1	0	19.61	IEEGVPQFLVLISSGK	iTRAQ8plex@N-term; iTRAQ8plex(K)@16		0.00621084	2323.37	581.849	2323.36	581.848	4	6.1.1.974.1	3.34257
1	tr|E1BB91|E1BB91_BOVIN	Uncharacterized protein OS=Bos taurus GN=COL6A3 PE=4 SV=1	1	0	99	IGDLQPQIVNLLK	iTRAQ8plex@N-term; iTRAQ8plex(K)@13		-0.00142275	2058.26	687.096	2058.27	687.096	3	6.1.1.4870.1	0.299167
1	tr|E1BB91|E1BB91_BOVIN	Uncharacterized protein OS=Bos taurus GN=COL6A3 PE=4 SV=1	0	0	99	IGDLQPQIVNLLK	iTRAQ8plex@N-term; Deamidated(N)@10; iTRAQ8plex(K)@13		-0.137128	2059.11	687.378	2059.25	687.424	3	5.1.1.3031.1	0.996055
1	tr|E1BB91|E1BB91_BOVIN	Uncharacterized protein OS=Bos taurus GN=COL6A3 PE=4 SV=1	1	0	99	IGDLQPQIVNLLK	iTRAQ8plex@N-term; iTRAQ8plex(K)@13		-0.00261851	2058.26	1030.14	2058.27	1030.14	2	5.1.1.3387.1	0.299167
1	tr|E1BB91|E1BB91_BOVIN	Uncharacterized protein OS=Bos taurus GN=COL6A3 PE=4 SV=1	0	0	98.26	IGDLQPQIVNLLK	No iTRAQ8plex@N-term; iTRAQ8plex(K)@13		-0.000603653	1754.06	585.694	1754.06	585.694	3	3.1.1.7169.1	0.568495
1	tr|E1BB91|E1BB91_BOVIN	Uncharacterized protein OS=Bos taurus GN=COL6A3 PE=4 SV=1	0	0	97.4	IGDLQPQIVNLLK	Delta:H(2)C(2)@N-term; iTRAQ8plex(K)@13		-0.000819809	1780.08	594.366	1780.08	594.366	3	3.1.1.7745.1	1.26155
1	tr|E1BB91|E1BB91_BOVIN	Uncharacterized protein OS=Bos taurus GN=COL6A3 PE=4 SV=1	0	0	96.26	IGDLQPQIVNLLK	Delta:H(2)C(2)@N-term; iTRAQ8plex(K)@13		0.000278823	1780.08	594.366	1780.08	594.366	3	3.1.1.7740.1	1.0558
1	tr|E1BB91|E1BB91_BOVIN	Uncharacterized protein OS=Bos taurus GN=COL6A3 PE=4 SV=1	1	0	90.46	IGDLQPQIVNLLK	iTRAQ8plex@N-term; iTRAQ8plex(K)@13		-0.00538039	2058.26	1030.14	2058.27	1030.14	2	6.1.1.367.1	0.299167
1	tr|E1BB91|E1BB91_BOVIN	Uncharacterized protein OS=Bos taurus GN=COL6A3 PE=4 SV=1	0	0	99	IGVLQFSNDVFPEFQLK	iTRAQ8plex@N-term; Deamidated(N)@8; iTRAQ8plex(K)@17		0.00021564	2589.43	864.151	2589.43	864.151	3	5.1.1.4015.1	0.637927
1	tr|E1BB91|E1BB91_BOVIN	Uncharacterized protein OS=Bos taurus GN=COL6A3 PE=4 SV=1	0	0	99	IGVLQFSNDVFPEFQLK	iTRAQ8plex@N-term; Deamidated(N)@8; iTRAQ8plex(K)@17		0.00149738	2589.43	864.151	2589.43	864.151	3	5.1.1.4017.1	0.690431
1	tr|E1BB91|E1BB91_BOVIN	Uncharacterized protein OS=Bos taurus GN=COL6A3 PE=4 SV=1	1	0	99	IGVLQFSNDVFPEFQLK	iTRAQ8plex@N-term; iTRAQ8plex(K)@17		0.00205464	2588.45	863.823	2588.45	863.823	3	5.1.1.4075.1	0.299167
1	tr|E1BB91|E1BB91_BOVIN	Uncharacterized protein OS=Bos taurus GN=COL6A3 PE=4 SV=1	0	0	97.87	IGVLQFSNDVFPEFQLK	No iTRAQ8plex@N-term; Deamidated(N)@8; iTRAQ8plex(K)@17		0.0260475	2285.25	762.758	2285.23	762.749	3	3.1.1.2163.1	0.920628
1	tr|E1BB91|E1BB91_BOVIN	Uncharacterized protein OS=Bos taurus GN=COL6A3 PE=4 SV=1	1	0	93.02	IGVLQFSNDVFPEFQLK	iTRAQ8plex@N-term; iTRAQ8plex(K)@17		-0.00248175	2588.44	1295.23	2588.45	1295.23	2	5.1.1.4105.1	0.299167
1	tr|E1BB91|E1BB91_BOVIN	Uncharacterized protein OS=Bos taurus GN=COL6A3 PE=4 SV=1	0	0	83.78	IGVLQFSNDVFPEFQLK	Carbamidomethyl@N-term; Deamidated(N)@8; iTRAQ8plex(K)@17		0.0278207	2342.27	781.765	2342.25	781.756	3	3.1.1.2222.1	0.783714
1	tr|E1BB91|E1BB91_BOVIN	Uncharacterized protein OS=Bos taurus GN=COL6A3 PE=4 SV=1	0	0	83.62	IGVLQFSNDVFPEFQLK	Carbamidomethyl@N-term; Deamidated(N)@8; iTRAQ8plex(K)@17		0.00291832	2342.25	781.757	2342.25	781.756	3	3.1.1.2162.1	0.852685
1	tr|E1BB91|E1BB91_BOVIN	Uncharacterized protein OS=Bos taurus GN=COL6A3 PE=4 SV=1	0	0	79.14	IGVLQFSNDVFPEFQLK	No iTRAQ8plex@N-term; iTRAQ8plex(K)@17		5.36157e-05	2284.24	762.421	2284.24	762.421	3	3.1.1.2169.1	0.784638
1	tr|E1BB91|E1BB91_BOVIN	Uncharacterized protein OS=Bos taurus GN=COL6A3 PE=4 SV=1	1	0	35.2	IGVLQFSNDVFPEFQLK	iTRAQ8plex@N-term; iTRAQ8plex(K)@17		0.00069207	2588.45	1295.23	2588.45	1295.23	2	5.1.1.4102.1	0.299167
1	tr|E1BB91|E1BB91_BOVIN	Uncharacterized protein OS=Bos taurus GN=COL6A3 PE=4 SV=1	0	0	31.45	IGVLQFSNDVFPEFQLK	iTRAQ8plex@N-term; Deamidated(N)@8; iTRAQ8plex(K)@17		-0.00334419	2589.43	1295.72	2589.43	1295.72	2	5.1.1.4034.1	0.60533
1	tr|E1BB91|E1BB91_BOVIN	Uncharacterized protein OS=Bos taurus GN=COL6A3 PE=4 SV=1	1	0	97.25	ILDDLTIAESNCPR	iTRAQ8plex@N-term; Carbamidomethyl(C)@12		0.00227976	1920	641.006	1919.99	641.005	3	4.1.1.669.1	0.29917
1	tr|E1BB91|E1BB91_BOVIN	Uncharacterized protein OS=Bos taurus GN=COL6A3 PE=4 SV=1	1	0	94.91	ILDDLTIAESNCPR	iTRAQ8plex@N-term; Carbamidomethyl(C)@12		-0.00357962	1919.99	641.004	1919.99	641.005	3	4.1.1.1404.1	0.299168
1	tr|E1BB91|E1BB91_BOVIN	Uncharacterized protein OS=Bos taurus GN=COL6A3 PE=4 SV=1	0	0	77.95	ILDDLTIAESNCPR	iTRAQ8plex@N-term; Cation:K(D)@4; Carbamidomethyl(C)@12		-0.0120176	1957.94	653.653	1957.95	653.657	3	3.1.1.7305.1	0.753165
1	tr|E1BB91|E1BB91_BOVIN	Uncharacterized protein OS=Bos taurus GN=COL6A3 PE=4 SV=1	1	0	73.55	ILDDLTIAESNCPR	iTRAQ8plex@N-term; Carbamidomethyl(C)@12		-0.00843814	1919.98	961	1919.99	961.004	2	4.1.1.5302.1	0.299167
1	tr|E1BB91|E1BB91_BOVIN	Uncharacterized protein OS=Bos taurus GN=COL6A3 PE=4 SV=1	1	0	53.11	ILDDLTIAESNCPR	iTRAQ8plex@N-term; Carbamidomethyl(C)@12		0.00118112	1919.99	641.005	1919.99	641.005	3	4.1.1.1036.1	0.299149
1	tr|E1BB91|E1BB91_BOVIN	Uncharacterized protein OS=Bos taurus GN=COL6A3 PE=4 SV=1	0	0	0	ISLSPEYVF	iTRAQ8plex@N-term	cleaved F-S@C-term	-0.0021054	1357.74	679.878	1357.74	679.879	2	2.1.1.3597.1	0.591477
1	tr|E1BB91|E1BB91_BOVIN	Uncharacterized protein OS=Bos taurus GN=COL6A3 PE=4 SV=1	1	0	99	ISLSPEYVFSVNTFR	iTRAQ8plex@N-term		0.00126849	2062.11	688.376	2062.1	688.375	3	3.1.1.8050.1	0.299167
1	tr|E1BB91|E1BB91_BOVIN	Uncharacterized protein OS=Bos taurus GN=COL6A3 PE=4 SV=1	0	0	99	ISLSPEYVFSVNTFR	iTRAQ8plex@N-term; Deamidated(N)@12		0.000162767	2063.09	688.703	2063.09	688.703	3	3.1.1.1587.1	0.583531
1	tr|E1BB91|E1BB91_BOVIN	Uncharacterized protein OS=Bos taurus GN=COL6A3 PE=4 SV=1	0	0	98.72	ISLSPEYVFSVNTFR	iTRAQ8plex@N-term; iTRAQ8plex(Y)@7		-0.00367908	2366.31	789.776	2366.31	789.777	3	5.1.1.8688.1	0.592643
1	tr|E1BB91|E1BB91_BOVIN	Uncharacterized protein OS=Bos taurus GN=COL6A3 PE=4 SV=1	0	0	0	ISLSPEYVFSVNTFR	iTRAQ8plex@N-term; iTRAQ8plex(S)@4		0.00034924	2366.31	789.777	2366.31	789.777	3	5.1.1.8678.1	0.72056
1	tr|E1BB91|E1BB91_BOVIN	Uncharacterized protein OS=Bos taurus GN=COL6A3 PE=4 SV=1	1	0	99	KADIVFLLDGSINFR	iTRAQ8plex@N-term; iTRAQ8plex(K)@1	missed K-A@1	-0.00574814	2315.34	772.788	2315.35	772.789	3	6.1.1.540.1	0.299167
1	tr|E1BB91|E1BB91_BOVIN	Uncharacterized protein OS=Bos taurus GN=COL6A3 PE=4 SV=1	0	0	74.36	LFLF	iTRAQ8plex@N-term	cleaved I-L@N-term; cleaved F-D@C-term	0.000348544	842.521	422.268	842.521	422.268	2	2.1.1.4593.1	0.587968
1	tr|E1BB91|E1BB91_BOVIN	Uncharacterized protein OS=Bos taurus GN=COL6A3 PE=4 SV=1	1	0	99	LGLTNFNAIR	iTRAQ8plex@N-term		-0.00428148	1421.83	474.949	1421.83	474.951	3	4.1.1.4396.1	0.299167
1	tr|E1BB91|E1BB91_BOVIN	Uncharacterized protein OS=Bos taurus GN=COL6A3 PE=4 SV=1	1	0	99	LGLTNFNAIR	iTRAQ8plex@N-term		-0.00455613	1421.83	474.949	1421.83	474.951	3	4.1.1.4391.1	0.299167
1	tr|E1BB91|E1BB91_BOVIN	Uncharacterized protein OS=Bos taurus GN=COL6A3 PE=4 SV=1	0	0	76.52	LGLTNFNAIR	iTRAQ8plex@N-term; Deamidated(N)@5; Deamidated(N)@7		-0.00454779	1423.79	712.904	1423.8	712.906	2	3.1.1.6723.1	0.835587
1	tr|E1BB91|E1BB91_BOVIN	Uncharacterized protein OS=Bos taurus GN=COL6A3 PE=4 SV=1	1	0	99	LLAFLGSR	iTRAQ8plex@N-term		-0.000672204	1179.73	590.871	1179.73	590.871	2	4.1.1.6020.1	0.299167
1	tr|E1BB91|E1BB91_BOVIN	Uncharacterized protein OS=Bos taurus GN=COL6A3 PE=4 SV=1	0	0	56.54	LLAFLGSR	No iTRAQ8plex@N-term		-5.17214e-05	875.523	438.769	875.523	438.769	2	2.1.1.8573.1	0.774857
1	tr|E1BB91|E1BB91_BOVIN	Uncharacterized protein OS=Bos taurus GN=COL6A3 PE=4 SV=1	0	0	10.22	LLER	iTRAQ8plex@N-term	cleaved N-L@N-term	-0.0343886	833.493	417.754	833.528	417.771	2	3.1.1.289.1	1.87649
1	tr|E1BB91|E1BB91_BOVIN	Uncharacterized protein OS=Bos taurus GN=COL6A3 PE=4 SV=1	0	0	0	LLTPL	iTRAQ8plex@N-term	cleaved L-T@C-term	-0.00129891	859.567	430.791	859.569	430.792	2	2.1.1.2617.1	0.817063
1	tr|E1BB91|E1BB91_BOVIN	Uncharacterized protein OS=Bos taurus GN=COL6A3 PE=4 SV=1	0	0	0	LLTPL	iTRAQ8plex@N-term	cleaved L-T@C-term	-0.00111581	859.567	430.791	859.569	430.792	2	2.1.1.2625.1	0.961458
1	tr|E1BB91|E1BB91_BOVIN	Uncharacterized protein OS=Bos taurus GN=COL6A3 PE=4 SV=1	0	0	99	LLTPLTTLTAGQIQQLLASTR	No iTRAQ8plex@N-term		0.00238141	2238.3	1120.16	2238.29	1120.15	2	2.1.1.4665.1	1.70149
1	tr|E1BB91|E1BB91_BOVIN	Uncharacterized protein OS=Bos taurus GN=COL6A3 PE=4 SV=1	1	0	99	LLTPLTTLTAGQIQQLLASTR	iTRAQ8plex@N-term		0.000636067	2542.5	848.508	2542.5	848.507	3	4.1.1.573.1	0.299143
1	tr|E1BB91|E1BB91_BOVIN	Uncharacterized protein OS=Bos taurus GN=COL6A3 PE=4 SV=1	1	0	99	LLTPLTTLTAGQIQQLLASTR	iTRAQ8plex@N-term		0.00393196	2542.5	848.509	2542.5	848.507	3	4.1.1.576.1	0.299162
1	tr|E1BB91|E1BB91_BOVIN	Uncharacterized protein OS=Bos taurus GN=COL6A3 PE=4 SV=1	0	0	99	LLTPLTTLTAGQIQQLLASTR	Carbamidomethyl@N-term		0.00211061	2295.32	766.113	2295.32	766.113	3	2.1.1.4727.1	0.899521
1	tr|E1BB91|E1BB91_BOVIN	Uncharacterized protein OS=Bos taurus GN=COL6A3 PE=4 SV=1	0	0	99	LLTPLTTLTAGQIQQLLASTR	Carbamidomethyl@N-term		0.00247682	2295.32	766.114	2295.32	766.113	3	2.1.1.4723.1	0.786717
1	tr|E1BB91|E1BB91_BOVIN	Uncharacterized protein OS=Bos taurus GN=COL6A3 PE=4 SV=1	0	0	99	LLTPLTTLTAGQIQQLLASTR	No iTRAQ8plex@N-term		-0.0016247	2238.29	1120.15	2238.29	1120.15	2	3.1.1.2409.1	0.700591
1	tr|E1BB91|E1BB91_BOVIN	Uncharacterized protein OS=Bos taurus GN=COL6A3 PE=4 SV=1	0	0	99	LLTPLTTLTAGQIQQLLASTR	Carbamidomethyl@N-term		0.0041462	2295.32	1148.67	2295.32	1148.67	2	2.1.1.4745.1	1.11604
1	tr|E1BB91|E1BB91_BOVIN	Uncharacterized protein OS=Bos taurus GN=COL6A3 PE=4 SV=1	0	0	99	LLTPLTTLTAGQIQQLLASTR	No iTRAQ8plex@N-term		0.00325811	2238.3	1120.16	2238.29	1120.15	2	3.1.1.2399.1	1.06527
1	tr|E1BB91|E1BB91_BOVIN	Uncharacterized protein OS=Bos taurus GN=COL6A3 PE=4 SV=1	0	0	35.3	LLTPLTTLTAGQIQQLLASTR	No iTRAQ8plex@N-term		0.000436129	2238.3	747.106	2238.29	747.106	3	3.1.1.2410.1	0.383056
1	tr|E1BB91|E1BB91_BOVIN	Uncharacterized protein OS=Bos taurus GN=COL6A3 PE=4 SV=1	1	0	99	LLVLVTGGK	iTRAQ8plex@N-term; iTRAQ8plex(K)@9		-0.00231194	1506.99	503.339	1507	503.339	3	5.1.1.3203.1	0.299165
1	tr|E1BB91|E1BB91_BOVIN	Uncharacterized protein OS=Bos taurus GN=COL6A3 PE=4 SV=1	1	0	99	LLVLVTGGK	iTRAQ8plex@N-term; iTRAQ8plex(K)@9		-0.00645017	1506.99	503.337	1507	503.339	3	6.1.1.201.1	0.299168
1	tr|E1BB91|E1BB91_BOVIN	Uncharacterized protein OS=Bos taurus GN=COL6A3 PE=4 SV=1	1	0	99	LLVLVTGGK	iTRAQ8plex@N-term; iTRAQ8plex(K)@9		-0.00370359	1506.99	503.338	1507	503.339	3	6.1.1.4798.1	0.299167
1	tr|E1BB91|E1BB91_BOVIN	Uncharacterized protein OS=Bos taurus GN=COL6A3 PE=4 SV=1	1	0	99	LLVLVTGGK	iTRAQ8plex@N-term; iTRAQ8plex(K)@9		-0.0040698	1506.99	503.338	1507	503.339	3	6.1.1.4805.1	0.299166
1	tr|E1BB91|E1BB91_BOVIN	Uncharacterized protein OS=Bos taurus GN=COL6A3 PE=4 SV=1	0	0	97.53	LLVLVTGGK	iTRAQ8plex@N-term; Methyl(L)@4; iTRAQ8plex(K)@9		-0.00286129	1521.01	508.01	1521.01	508.011	3	6.1.1.4785.1	0.389434
1	tr|E1BB91|E1BB91_BOVIN	Uncharacterized protein OS=Bos taurus GN=COL6A3 PE=4 SV=1	1	0	91.47	LLVLVTGGK	iTRAQ8plex@N-term; iTRAQ8plex(K)@9		-0.00469231	1506.99	503.338	1507	503.339	3	5.1.1.3208.1	0.299169
1	tr|E1BB91|E1BB91_BOVIN	Uncharacterized protein OS=Bos taurus GN=COL6A3 PE=4 SV=1	1	0	90.86	LLVLVTGGK	iTRAQ8plex@N-term; iTRAQ8plex(K)@9		-0.00583019	1506.99	754.502	1507	754.505	2	6.1.1.217.1	0.299167
1	tr|E1BB91|E1BB91_BOVIN	Uncharacterized protein OS=Bos taurus GN=COL6A3 PE=4 SV=1	1	0	19.53	LLVLVTGGK	iTRAQ8plex@N-term; iTRAQ8plex(K)@9		-0.00583019	1506.99	754.502	1507	754.505	2	6.1.1.212.1	0.299168
1	tr|E1BB91|E1BB91_BOVIN	Uncharacterized protein OS=Bos taurus GN=COL6A3 PE=4 SV=1	0	0	99	LNLLDLDYELAEQLDNIAEK	iTRAQ8plex@N-term; Methyl(N)@2; iTRAQ8plex(K)@20		0.0127265	2953.62	985.548	2953.61	985.544	3	5.1.1.4545.1	0.413662
1	tr|E1BB91|E1BB91_BOVIN	Uncharacterized protein OS=Bos taurus GN=COL6A3 PE=4 SV=1	0	0	99	LSDAGITPL	iTRAQ8plex@N-term	cleaved L-F@C-term	-0.0024334	1189.68	595.849	1189.69	595.85	2	2.1.1.2331.1	0.70162
1	tr|E1BB91|E1BB91_BOVIN	Uncharacterized protein OS=Bos taurus GN=COL6A3 PE=4 SV=1	1	0	99	LSDAGITPLFLTSQEDR	iTRAQ8plex@N-term		-0.0022899	2166.15	723.056	2166.15	723.056	3	3.1.1.1158.1	0.299166
1	tr|E1BB91|E1BB91_BOVIN	Uncharacterized protein OS=Bos taurus GN=COL6A3 PE=4 SV=1	1	0	99	LSDAGITPLFLTSQEDR	iTRAQ8plex@N-term		-0.0022899	2166.15	723.056	2166.15	723.056	3	3.1.1.1171.1	0.299167
1	tr|E1BB91|E1BB91_BOVIN	Uncharacterized protein OS=Bos taurus GN=COL6A3 PE=4 SV=1	1	0	99	LSDAGITPLFLTSQEDR	iTRAQ8plex@N-term		-0.00184829	2166.15	1084.08	2166.15	1084.08	2	3.1.1.1173.1	0.299167
1	tr|E1BB91|E1BB91_BOVIN	Uncharacterized protein OS=Bos taurus GN=COL6A3 PE=4 SV=1	1	0	99	LSDAGITPLFLTSQEDR	iTRAQ8plex@N-term		-0.00119127	2166.15	723.056	2166.15	723.056	3	3.1.1.7445.1	0.299168
1	tr|E1BB91|E1BB91_BOVIN	Uncharacterized protein OS=Bos taurus GN=COL6A3 PE=4 SV=1	1	0	99	LSDAGITPLFLTSQEDR	iTRAQ8plex@N-term		-0.000627588	2166.15	1084.08	2166.15	1084.08	2	3.1.1.7451.1	0.299167
1	tr|E1BB91|E1BB91_BOVIN	Uncharacterized protein OS=Bos taurus GN=COL6A3 PE=4 SV=1	1	0	99	LSDAGITPLFLTSQEDR	iTRAQ8plex@N-term		-0.00119127	2166.15	723.056	2166.15	723.056	3	3.1.1.7452.1	0.299167
1	tr|E1BB91|E1BB91_BOVIN	Uncharacterized protein OS=Bos taurus GN=COL6A3 PE=4 SV=1	0	0	98.95	LSDAGITPLFLTSQEDR	Carbamidomethyl@N-term		-0.00947223	1918.95	960.484	1918.96	960.489	2	1.1.1.3072.1	1.41714
1	tr|E1BB91|E1BB91_BOVIN	Uncharacterized protein OS=Bos taurus GN=COL6A3 PE=4 SV=1	0	0	98.12	LSDAGITPLFLTSQEDR	Carbamidomethyl@N-term		-0.00886188	1918.95	960.485	1918.96	960.489	2	1.1.1.3096.1	1.44584
1	tr|E1BB91|E1BB91_BOVIN	Uncharacterized protein OS=Bos taurus GN=COL6A3 PE=4 SV=1	0	0	97.74	LSDAGITPLFLTSQEDR	No iTRAQ8plex@N-term		-0.0113706	1861.93	931.973	1861.94	931.978	2	1.1.1.3107.1	0.840923
1	tr|E1BB91|E1BB91_BOVIN	Uncharacterized protein OS=Bos taurus GN=COL6A3 PE=4 SV=1	0	0	96.55	LSDAGITPLFLTSQEDR	iTRAQ8plex@N-term; Cation:Na(D)@3		-0.00352843	2188.13	730.383	2188.13	730.384	3	3.1.1.7526.1	0.723039
1	tr|E1BB91|E1BB91_BOVIN	Uncharacterized protein OS=Bos taurus GN=COL6A3 PE=4 SV=1	1	0	99	LVDYLDVGFDTTR	iTRAQ8plex@N-term		0.000544884	1816.95	909.483	1816.95	909.483	2	3.1.1.1708.1	0.299167
1	tr|E1BB91|E1BB91_BOVIN	Uncharacterized protein OS=Bos taurus GN=COL6A3 PE=4 SV=1	1	0	99	LVDYLDVGFDTTR	iTRAQ8plex@N-term		5.66032e-05	1816.95	909.483	1816.95	909.483	2	3.1.1.8112.1	0.299167
1	tr|E1BB91|E1BB91_BOVIN	Uncharacterized protein OS=Bos taurus GN=COL6A3 PE=4 SV=1	1	0	98.79	LVDYLDVGFDTTR	iTRAQ8plex@N-term		0.00286422	1816.95	909.484	1816.95	909.483	2	3.1.1.8119.1	0.299167
1	tr|E1BB91|E1BB91_BOVIN	Uncharacterized protein OS=Bos taurus GN=COL6A3 PE=4 SV=1	0	0	88.13	LVDYLDVGFDTTR	iTRAQ8plex@N-term; Cation:Na(D)@6		0.000695803	1838.93	613.985	1838.93	613.985	3	3.1.1.1744.1	0.693107
1	tr|E1BB91|E1BB91_BOVIN	Uncharacterized protein OS=Bos taurus GN=COL6A3 PE=4 SV=1	0	0	87.87	LVDYLDVGFDTTR	iTRAQ8plex@N-term; Cation:Na(D)@3		-0.00040283	1838.93	613.985	1838.93	613.985	3	3.1.1.1762.1	0.730919
1	tr|E1BB91|E1BB91_BOVIN	Uncharacterized protein OS=Bos taurus GN=COL6A3 PE=4 SV=1	1	0	86.83	LVFTVR	iTRAQ8plex@N-term		-0.00278259	1037.65	519.833	1037.65	519.834	2	4.1.1.4182.1	0.299167
1	tr|E1BB91|E1BB91_BOVIN	Uncharacterized protein OS=Bos taurus GN=COL6A3 PE=4 SV=1	1	0	85.08	LVFTVR	iTRAQ8plex@N-term		-0.00278259	1037.65	519.833	1037.65	519.834	2	4.1.1.3485.1	0.29917
1	tr|E1BB91|E1BB91_BOVIN	Uncharacterized protein OS=Bos taurus GN=COL6A3 PE=4 SV=1	1	0	49.99	LVFTVR	iTRAQ8plex@N-term		-0.00278259	1037.65	519.833	1037.65	519.834	2	4.1.1.3858.1	0.299168
1	tr|E1BB91|E1BB91_BOVIN	Uncharacterized protein OS=Bos taurus GN=COL6A3 PE=4 SV=1	1	0	47.22	LVFTVR	iTRAQ8plex@N-term		-0.00302673	1037.65	519.833	1037.65	519.834	2	4.1.1.4166.1	0.299439
1	tr|E1BB91|E1BB91_BOVIN	Uncharacterized protein OS=Bos taurus GN=COL6A3 PE=4 SV=1	0	0	61.72	LVLLVAGK	iTRAQ8plex@N-term; iTRAQ8plex(K)@8	cleaved F-L@N-term	-0.00350658	1419.96	474.327	1419.96	474.329	3	5.1.1.8679.1	0.817661
1	tr|E1BB91|E1BB91_BOVIN	Uncharacterized protein OS=Bos taurus GN=COL6A3 PE=4 SV=1	0	0	0	LYQNK	iTRAQ8plex@N-term; iTRAQ8plex(K)@5		0.0300754	1272.8	425.272	1272.77	425.262	3	6.1.1.6601.1	0.503695
1	tr|E1BB91|E1BB91_BOVIN	Uncharacterized protein OS=Bos taurus GN=COL6A3 PE=4 SV=1	1	0	99	NLQVSLTSK	iTRAQ8plex@N-term; iTRAQ8plex(K)@9		-0.00342724	1596.96	533.328	1596.97	533.329	3	5.1.1.167.1	0.299167
1	tr|E1BB91|E1BB91_BOVIN	Uncharacterized protein OS=Bos taurus GN=COL6A3 PE=4 SV=1	0	0	27.13	NLQVSLTSK	iTRAQ8plex@N-term; Deamidated(N)@1; iTRAQ8plex(K)@9		-0.00837902	1597.94	533.654	1597.95	533.657	3	5.1.1.577.1	0.7753
1	tr|E1BB91|E1BB91_BOVIN	Uncharacterized protein OS=Bos taurus GN=COL6A3 PE=4 SV=1	0	0	99	PAPLQGVLPGLLGPLR	No iTRAQ8plex@N-term	cleaved R-P@N-term	0.00240651	1596.97	533.332	1596.97	533.331	3	3.1.1.1843.1	0.711243
1	tr|E1BB91|E1BB91_BOVIN	Uncharacterized protein OS=Bos taurus GN=COL6A3 PE=4 SV=1	0	0	99	PAPLQGVLPGLLGPLR	No iTRAQ8plex@N-term	cleaved R-P@N-term	0.000223606	1596.97	799.493	1596.97	799.493	2	3.1.1.1968.1	1.09868
1	tr|E1BB91|E1BB91_BOVIN	Uncharacterized protein OS=Bos taurus GN=COL6A3 PE=4 SV=1	0	0	99	PAPLQGVLPGLLGPLR	Carbamidomethyl@N-term	cleaved R-P@N-term	0.00216551	1654	552.339	1653.99	552.338	3	3.1.1.1845.1	0.886077
1	tr|E1BB91|E1BB91_BOVIN	Uncharacterized protein OS=Bos taurus GN=COL6A3 PE=4 SV=1	0	0	99	PAPLQGVLPGLLGPLR	No iTRAQ8plex@N-term	cleaved R-P@N-term	0.000467747	1596.97	799.493	1596.97	799.493	2	3.1.1.1955.1	1.34303
1	tr|E1BB91|E1BB91_BOVIN	Uncharacterized protein OS=Bos taurus GN=COL6A3 PE=4 SV=1	0	0	99	PAPLQGVLPGLLGPLR	Carbamidomethyl@N-term	cleaved R-P@N-term	0.00132538	1653.99	828.005	1653.99	828.004	2	3.1.1.1826.1	1.07314
1	tr|E1BB91|E1BB91_BOVIN	Uncharacterized protein OS=Bos taurus GN=COL6A3 PE=4 SV=1	0	0	99	PAPLQGVLPGLLGPLR	Carbamidomethyl@N-term	cleaved R-P@N-term	0.00169159	1653.99	828.005	1653.99	828.004	2	3.1.1.1829.1	1.08054
1	tr|E1BB91|E1BB91_BOVIN	Uncharacterized protein OS=Bos taurus GN=COL6A3 PE=4 SV=1	0	0	98.57	PAPLQGVLPGLLGPLR	No iTRAQ8plex@N-term	cleaved R-P@N-term	0.00185719	1596.97	533.332	1596.97	533.331	3	3.1.1.1834.1	0.657401
1	tr|E1BB91|E1BB91_BOVIN	Uncharacterized protein OS=Bos taurus GN=COL6A3 PE=4 SV=1	0	0	93.46	PAPLQGVLPGLLGPLR	Carbamidomethyl@N-term	cleaved R-P@N-term	0.0118701	1654	552.342	1653.99	552.338	3	3.1.1.1828.1	1.18221
1	tr|E1BB91|E1BB91_BOVIN	Uncharacterized protein OS=Bos taurus GN=COL6A3 PE=4 SV=1	1	0	61.86	PAPLQGVLPGLLGPLR	iTRAQ8plex@N-term	cleaved R-P@N-term	-0.00268727	1901.17	634.732	1901.18	634.733	3	5.1.1.3705.1	3.34273
1	tr|E1BB91|E1BB91_BOVIN	Uncharacterized protein OS=Bos taurus GN=COL6A3 PE=4 SV=1	0	0	58.41	PAPLQGVLPGLLGPLR	No iTRAQ8plex@N-term	cleaved R-P@N-term	-0.0874228	1596.88	799.449	1596.97	799.493	2	3.1.1.8309.1	0.736175
1	tr|E1BB91|E1BB91_BOVIN	Uncharacterized protein OS=Bos taurus GN=COL6A3 PE=4 SV=1	1	0	52.04	PAPLQGVLPGLLGPLR	iTRAQ8plex@N-term	cleaved R-P@N-term	-0.00378045	1901.17	634.732	1901.18	634.733	3	6.1.1.604.1	3.34262
1	tr|E1BB91|E1BB91_BOVIN	Uncharacterized protein OS=Bos taurus GN=COL6A3 PE=4 SV=1	0	0	21.19	PAPLQGVLPGLLGPLR	No iTRAQ8plex@N-term	cleaved R-P@N-term	-0.0875449	1596.88	799.449	1596.97	799.493	2	3.1.1.8321.1	0.756038
1	tr|E1BB91|E1BB91_BOVIN	Uncharacterized protein OS=Bos taurus GN=COL6A3 PE=4 SV=1	0	0	19.1	QDLIQVAVAQYADTVRPEFYFNTYPSK	iTRAQ8plex@N-term; iTRAQ8plex(Y)@24; iTRAQ8plex(K)@27		0.00629291	4075.19	816.045	4075.18	816.044	5	6.1.1.5084.1	0.852009
1	tr|E1BB91|E1BB91_BOVIN	Uncharacterized protein OS=Bos taurus GN=COL6A3 PE=4 SV=1	0	0	0	QLDVSPDPK	Gln->pyro-Glu@N-term; iTRAQ8plex(K)@9		-0.00127206	1284.69	643.35	1284.69	643.351	2	2.1.1.724.1	0.74973
1	tr|E1BB91|E1BB91_BOVIN	Uncharacterized protein OS=Bos taurus GN=COL6A3 PE=4 SV=1	1	0	99	QLGTIQQVISER	iTRAQ8plex@N-term		-0.00388244	1674.95	838.484	1674.96	838.486	2	4.1.1.4400.1	0.299167
1	tr|E1BB91|E1BB91_BOVIN	Uncharacterized protein OS=Bos taurus GN=COL6A3 PE=4 SV=1	0	0	99	QLGTIQQVISER	No iTRAQ8plex@N-term; Deamidated(Q)@6		0.0657907	1371.8	686.908	1371.74	686.875	2	2.1.1.1613.1	1.91902
1	tr|E1BB91|E1BB91_BOVIN	Uncharacterized protein OS=Bos taurus GN=COL6A3 PE=4 SV=1	0	0	0	QQLEEAQR	iTRAQ8plex@N-term		-0.0119689	1304.69	653.351	1304.7	653.357	2	2.1.1.457.1	0.445445
1	tr|E1BB91|E1BB91_BOVIN	Uncharacterized protein OS=Bos taurus GN=COL6A3 PE=4 SV=1	0	0	0	QQLEEAQR	iTRAQ8plex@N-term		-0.0109923	1304.69	653.351	1304.7	653.357	2	2.1.1.461.1	0.418374
1	tr|E1BB91|E1BB91_BOVIN	Uncharacterized protein OS=Bos taurus GN=COL6A3 PE=4 SV=1	0	0	0	QQLEEAQR	iTRAQ8plex@N-term		-0.0131896	1304.69	653.35	1304.7	653.357	2	2.1.1.866.1	0.682999
1	tr|E1BB91|E1BB91_BOVIN	Uncharacterized protein OS=Bos taurus GN=COL6A3 PE=4 SV=1	0	0	0	QQLEEAQR	iTRAQ8plex@N-term		-0.00977158	1304.69	653.352	1304.7	653.357	2	2.1.1.7161.1	0.231433
1	tr|E1BB91|E1BB91_BOVIN	Uncharacterized protein OS=Bos taurus GN=COL6A3 PE=4 SV=1	0	0	0	QQLEEAQR	iTRAQ8plex@N-term		-0.00977158	1304.69	653.352	1304.7	653.357	2	2.1.1.7183.1	0.171164
1	tr|E1BB91|E1BB91_BOVIN	Uncharacterized protein OS=Bos taurus GN=COL6A3 PE=4 SV=1	1	0	99	QQSLETAMSFVAR	iTRAQ8plex@N-term		0.000522517	1770.92	591.316	1770.92	591.315	3	3.1.1.7036.1	0.299167
1	tr|E1BB91|E1BB91_BOVIN	Uncharacterized protein OS=Bos taurus GN=COL6A3 PE=4 SV=1	0	0	14.41	QQSLETAMSFVAR	iTRAQ8plex@N-term		-0.00184349	1770.92	886.468	1770.92	886.469	2	3.1.1.6991.1	0.572637
1	tr|E1BB91|E1BB91_BOVIN	Uncharacterized protein OS=Bos taurus GN=COL6A3 PE=4 SV=1	0	0	0	QQSLETAMSFVAR	No iTRAQ8plex@N-term		-0.001349	1466.72	734.366	1466.72	734.367	2	2.1.1.2187.1	0.671596
1	tr|E1BB91|E1BB91_BOVIN	Uncharacterized protein OS=Bos taurus GN=COL6A3 PE=4 SV=1	1	0	99	QVNVGGALEYVAR	iTRAQ8plex@N-term		-0.00411294	1678.93	560.649	1678.93	560.651	3	3.1.1.5988.1	0.299165
1	tr|E1BB91|E1BB91_BOVIN	Uncharacterized protein OS=Bos taurus GN=COL6A3 PE=4 SV=1	1	0	32.57	QVNVGGALEYVAR	iTRAQ8plex@N-term		-0.00373237	1678.93	840.471	1678.93	840.473	2	3.1.1.5977.1	0.299167
1	tr|E1BB91|E1BB91_BOVIN	Uncharacterized protein OS=Bos taurus GN=COL6A3 PE=4 SV=1	1	0	18.97	QVNVGGALEYVAR	iTRAQ8plex@N-term		-0.00373237	1678.93	840.471	1678.93	840.473	2	3.1.1.5971.1	0.299167
1	tr|E1BB91|E1BB91_BOVIN	Uncharacterized protein OS=Bos taurus GN=COL6A3 PE=4 SV=1	1	0	99	RDVVFLIDGSQSAGPEFQYIR	iTRAQ8plex@N-term	missed R-D@1	-0.00491284	2700.41	901.145	2700.42	901.147	3	5.1.1.2967.1	0.299167
1	tr|E1BB91|E1BB91_BOVIN	Uncharacterized protein OS=Bos taurus GN=COL6A3 PE=4 SV=1	0	0	99	SGILAF	iTRAQ8plex@N-term	cleaved F-A@C-term	-0.001782	910.541	456.278	910.543	456.279	2	2.1.1.2728.1	1.07177
1	tr|E1BB91|E1BB91_BOVIN	Uncharacterized protein OS=Bos taurus GN=COL6A3 PE=4 SV=1	0	0	0	SINF	iTRAQ8plex@N-term	cleaved G-S@N-term; cleaved F-R@C-term	-0.0169534	783.426	392.721	783.443	392.729	2	2.1.1.424.1	0.651243
1	tr|E1BB91|E1BB91_BOVIN	Uncharacterized protein OS=Bos taurus GN=COL6A3 PE=4 SV=1	1	0	99	SLGDVQEQLLPYIVGVAQR	iTRAQ8plex@N-term		0.00106136	2388.33	797.118	2388.33	797.118	3	3.1.1.2023.1	0.299167
1	tr|E1BB91|E1BB91_BOVIN	Uncharacterized protein OS=Bos taurus GN=COL6A3 PE=4 SV=1	1	0	99	SQASVLDAIR	iTRAQ8plex@N-term		-0.00248341	1362.77	455.266	1362.78	455.266	3	3.1.1.5135.1	0.299167
1	tr|E1BB91|E1BB91_BOVIN	Uncharacterized protein OS=Bos taurus GN=COL6A3 PE=4 SV=1	1	0	99	SQASVLDAIR	iTRAQ8plex@N-term		-0.00193409	1362.78	455.266	1362.78	455.266	3	3.1.1.5140.1	0.299166
1	tr|E1BB91|E1BB91_BOVIN	Uncharacterized protein OS=Bos taurus GN=COL6A3 PE=4 SV=1	0	0	99	SVEDAQEASMALTQR	iTRAQ8plex@N-term; Oxidation(M)@10		-0.00203071	1954.96	652.659	1954.96	652.66	3	2.1.1.7910.1	0.484424
1	tr|E1BB91|E1BB91_BOVIN	Uncharacterized protein OS=Bos taurus GN=COL6A3 PE=4 SV=1	0	0	99	SVEDAQEASMALTQR	iTRAQ8plex@N-term; Oxidation(M)@10		-0.00129829	1954.96	652.659	1954.96	652.66	3	2.1.1.7926.1	0.552394
1	tr|E1BB91|E1BB91_BOVIN	Uncharacterized protein OS=Bos taurus GN=COL6A3 PE=4 SV=1	0	0	99	SVEDAQEASMALTQR	iTRAQ8plex@N-term; Oxidation(M)@10		-0.0027417	1954.95	978.485	1954.96	978.486	2	2.1.1.7932.1	0.577
1	tr|E1BB91|E1BB91_BOVIN	Uncharacterized protein OS=Bos taurus GN=COL6A3 PE=4 SV=1	1	0	99	SVEDAQEASMALTQR	iTRAQ8plex@N-term		9.76268e-05	1938.96	970.489	1938.96	970.488	2	2.1.1.8185.1	0.299167
1	tr|E1BB91|E1BB91_BOVIN	Uncharacterized protein OS=Bos taurus GN=COL6A3 PE=4 SV=1	1	0	99	SVEDAQEASMALTQR	iTRAQ8plex@N-term		0.000707979	1938.96	970.489	1938.96	970.488	2	2.1.1.8189.1	0.299167
1	tr|E1BB91|E1BB91_BOVIN	Uncharacterized protein OS=Bos taurus GN=COL6A3 PE=4 SV=1	0	0	99	SVEDAQEASMALTQR	iTRAQ8plex@N-term; Oxidation(M)@10		-0.000910648	1954.96	978.486	1954.96	978.486	2	2.1.1.7929.1	0.466085
1	tr|E1BB91|E1BB91_BOVIN	Uncharacterized protein OS=Bos taurus GN=COL6A3 PE=4 SV=1	0	0	99	SVEDAQEASMALTQR	iTRAQ8plex@N-term; Oxidation(M)@10		-0.00123712	1954.96	978.485	1954.96	978.486	2	3.1.1.5164.1	0.62225
1	tr|E1BB91|E1BB91_BOVIN	Uncharacterized protein OS=Bos taurus GN=COL6A3 PE=4 SV=1	0	0	99	SVEDAQEASMALTQR	iTRAQ8plex@N-term; Oxidation(M)@10		-0.00473049	1954.95	652.658	1954.96	652.66	3	3.1.1.5153.1	0.79787
1	tr|E1BB91|E1BB91_BOVIN	Uncharacterized protein OS=Bos taurus GN=COL6A3 PE=4 SV=1	0	0	95.56	SVEDAQEASMALTQR	iTRAQ8plex@N-term; Oxidation(M)@10		-0.00271633	1954.95	652.659	1954.96	652.66	3	3.1.1.5156.1	0.673705
1	tr|E1BB91|E1BB91_BOVIN	Uncharacterized protein OS=Bos taurus GN=COL6A3 PE=4 SV=1	0	0	55.59	SVEDAQEASMALTQR	iTRAQ8plex@N-term; Oxidation(M)@10		-0.00343439	1954.95	978.484	1954.96	978.486	2	3.1.1.5171.1	0.550901
1	tr|E1BB91|E1BB91_BOVIN	Uncharacterized protein OS=Bos taurus GN=COL6A3 PE=4 SV=1	0	0	0	SVQNGAPAPVSVEK	iTRAQ8plex@N-term; Deamidated(N)@4; iTRAQ8plex(K)@14		-0.0284713	1991.09	664.703	1991.11	664.712	3	5.1.1.2314.1	1.24327
1	tr|E1BB91|E1BB91_BOVIN	Uncharacterized protein OS=Bos taurus GN=COL6A3 PE=4 SV=1	0	0	0	TELQTITSDPR	iTRAQ8plex@N-term		-0.00300465	1563.84	522.287	1563.84	522.288	3	3.1.1.4379.1	1.15494
1	tr|E1BB91|E1BB91_BOVIN	Uncharacterized protein OS=Bos taurus GN=COL6A3 PE=4 SV=1	0	0	0	TELQTITSDPR	iTRAQ8plex@N-term		-0.0400997	1563.8	782.908	1563.84	782.928	2	3.1.1.4773.1	0.876125
1	tr|E1BB91|E1BB91_BOVIN	Uncharacterized protein OS=Bos taurus GN=COL6A3 PE=4 SV=1	0	0	20.94	TRPEFYLNSYMDQQSVVGAIR	iTRAQ8plex@N-term; iTRAQ8plex(Y)@10		-0.00917479	3081.61	771.409	3081.62	771.411	4	6.1.1.4171.1	0.686194
1	tr|E1BB91|E1BB91_BOVIN	Uncharacterized protein OS=Bos taurus GN=COL6A3 PE=4 SV=1	0	0	99	VANLEQLMQLEFGR	Carbamidomethyl@N-term		0.00207131	1703.87	852.942	1703.87	852.941	2	2.1.1.4179.1	1.92452
1	tr|E1BB91|E1BB91_BOVIN	Uncharacterized protein OS=Bos taurus GN=COL6A3 PE=4 SV=1	1	0	99	VANLEQLMQLEFGR	iTRAQ8plex@N-term		0.00415784	1951.05	976.534	1951.05	976.532	2	4.1.1.38.1	0.299167
1	tr|E1BB91|E1BB91_BOVIN	Uncharacterized protein OS=Bos taurus GN=COL6A3 PE=4 SV=1	1	0	99	VANLEQLMQLEFGR	iTRAQ8plex@N-term		0.00232678	1951.05	976.534	1951.05	976.532	2	4.1.1.41.1	0.299167
1	tr|E1BB91|E1BB91_BOVIN	Uncharacterized protein OS=Bos taurus GN=COL6A3 PE=4 SV=1	1	0	99	VANLEQLMQLEFGR	iTRAQ8plex@N-term		0.00260768	1951.05	651.358	1951.05	651.357	3	4.1.1.45.1	0.299152
1	tr|E1BB91|E1BB91_BOVIN	Uncharacterized protein OS=Bos taurus GN=COL6A3 PE=4 SV=1	1	0	99	VANLEQLMQLEFGR	iTRAQ8plex@N-term		0.00114283	1951.05	651.358	1951.05	651.357	3	4.1.1.48.1	0.299162
1	tr|E1BB91|E1BB91_BOVIN	Uncharacterized protein OS=Bos taurus GN=COL6A3 PE=4 SV=1	1	0	99	VANLEQLMQLEFGR	iTRAQ8plex@N-term		0.000861942	1951.05	976.533	1951.05	976.532	2	4.1.1.6555.1	0.299167
1	tr|E1BB91|E1BB91_BOVIN	Uncharacterized protein OS=Bos taurus GN=COL6A3 PE=4 SV=1	1	0	99	VANLEQLMQLEFGR	iTRAQ8plex@N-term		-0.00145739	1951.05	976.532	1951.05	976.532	2	4.1.1.6563.1	0.299167
1	tr|E1BB91|E1BB91_BOVIN	Uncharacterized protein OS=Bos taurus GN=COL6A3 PE=4 SV=1	1	0	99	VANLEQLMQLEFGR	iTRAQ8plex@N-term		-0.00178685	1951.05	651.357	1951.05	651.357	3	4.1.1.6583.1	0.299167
1	tr|E1BB91|E1BB91_BOVIN	Uncharacterized protein OS=Bos taurus GN=COL6A3 PE=4 SV=1	1	0	99	VANLEQLMQLEFGR	iTRAQ8plex@N-term		-0.000688219	1951.05	651.357	1951.05	651.357	3	4.1.1.6590.1	0.299168
1	tr|E1BB91|E1BB91_BOVIN	Uncharacterized protein OS=Bos taurus GN=COL6A3 PE=4 SV=1	0	0	99	VANLEQLMQLEFGR	No iTRAQ8plex@N-term		0.00136322	1646.85	824.431	1646.84	824.43	2	3.1.1.1949.1	0.851184
1	tr|E1BB91|E1BB91_BOVIN	Uncharacterized protein OS=Bos taurus GN=COL6A3 PE=4 SV=1	0	0	0	VAVFF	iTRAQ8plex@N-term	cleaved F-S@C-term	-0.000799932	885.526	443.77	885.527	443.771	2	2.1.1.3779.1	0.505769
1	tr|E1BB91|E1BB91_BOVIN	Uncharacterized protein OS=Bos taurus GN=COL6A3 PE=4 SV=1	1	0	99	VAVFFSNKPTR	iTRAQ8plex@N-term; iTRAQ8plex(K)@8		-0.00463364	1873.1	937.557	1873.1	937.559	2	6.1.1.3977.1	0.299167
1	tr|E1BB91|E1BB91_BOVIN	Uncharacterized protein OS=Bos taurus GN=COL6A3 PE=4 SV=1	1	0	99	VAVIQFSDDPR	iTRAQ8plex@N-term		-0.00248436	1549.84	517.62	1549.84	517.621	3	3.1.1.5802.1	0.299168
1	tr|E1BB91|E1BB91_BOVIN	Uncharacterized protein OS=Bos taurus GN=COL6A3 PE=4 SV=1	1	0	73.65	VAVIQFSDDPR	iTRAQ8plex@N-term		-0.00417149	1549.84	517.619	1549.84	517.621	3	4.1.1.3947.1	0.299167
1	tr|E1BB91|E1BB91_BOVIN	Uncharacterized protein OS=Bos taurus GN=COL6A3 PE=4 SV=1	0	0	0	VAVIQFSDDPR	iTRAQ8plex@N-term		-0.0621916	1549.78	775.896	1549.84	775.928	2	4.1.1.3845.1	0.863691
1	tr|E1BB91|E1BB91_BOVIN	Uncharacterized protein OS=Bos taurus GN=COL6A3 PE=4 SV=1	0	0	0	VAVIQFSDDPR	iTRAQ8plex@N-term		-0.00298754	1549.84	775.926	1549.84	775.928	2	4.1.1.3885.1	0.726896
1	tr|E1BB91|E1BB91_BOVIN	Uncharacterized protein OS=Bos taurus GN=COL6A3 PE=4 SV=1	0	0	0	VAVIQFSDDPR	iTRAQ8plex@N-term		-0.00527012	1549.84	517.619	1549.84	517.621	3	4.1.1.3954.1	0.657618
1	tr|E1BB91|E1BB91_BOVIN	Uncharacterized protein OS=Bos taurus GN=COL6A3 PE=4 SV=1	0	0	99	VAVVTYNNEVTTEIR	iTRAQ8plex@N-term; Deamidated(N)@8		0.000457718	2012.07	671.698	2012.07	671.698	3	2.1.1.8560.1	0.612031
1	tr|E1BB91|E1BB91_BOVIN	Uncharacterized protein OS=Bos taurus GN=COL6A3 PE=4 SV=1	0	0	99	VAVVTYNNEVTTEIR	iTRAQ8plex@N-term; Deamidated(N)@8		-0.00100713	2012.07	671.698	2012.07	671.698	3	2.1.1.8574.1	0.515866
1	tr|E1BB91|E1BB91_BOVIN	Uncharacterized protein OS=Bos taurus GN=COL6A3 PE=4 SV=1	1	0	99	VAVVTYNNEVTTEIR	iTRAQ8plex@N-term		0.00249949	2011.09	1006.55	2011.09	1006.55	2	2.1.1.8659.1	0.299167
1	tr|E1BB91|E1BB91_BOVIN	Uncharacterized protein OS=Bos taurus GN=COL6A3 PE=4 SV=1	0	0	99	VAVVTYNNEVTTEIR	iTRAQ8plex@N-term; Deamidated(N)@8		0.000906397	2012.07	1007.04	2012.07	1007.04	2	2.1.1.8558.1	0.495859
1	tr|E1BB91|E1BB91_BOVIN	Uncharacterized protein OS=Bos taurus GN=COL6A3 PE=4 SV=1	1	0	99	VAVVTYNNEVTTEIR	iTRAQ8plex@N-term		-0.00118405	2011.09	671.37	2011.09	671.37	3	2.1.1.8660.1	0.299167
1	tr|E1BB91|E1BB91_BOVIN	Uncharacterized protein OS=Bos taurus GN=COL6A3 PE=4 SV=1	1	0	99	VAVVTYNNEVTTEIR	iTRAQ8plex@N-term		-0.00178507	2011.09	1006.55	2011.09	1006.55	2	3.1.1.5885.1	0.299167
1	tr|E1BB91|E1BB91_BOVIN	Uncharacterized protein OS=Bos taurus GN=COL6A3 PE=4 SV=1	0	0	82.19	VAVVTYNNEVTTEIR	Carbamidomethyl@N-term; Deamidated(N)@7		-0.0161682	1764.87	883.444	1764.89	883.452	2	1.1.1.1663.1	1.38487
1	tr|E1BB91|E1BB91_BOVIN	Uncharacterized protein OS=Bos taurus GN=COL6A3 PE=4 SV=1	0	0	76.57	VAVVTYNNEVTTEIR	Carbamidomethyl@N-term; Deamidated(N)@7		-0.015802	1764.87	883.444	1764.89	883.452	2	1.1.1.1673.1	1.48035
1	tr|E1BB91|E1BB91_BOVIN	Uncharacterized protein OS=Bos taurus GN=COL6A3 PE=4 SV=1	0	0	90.25	VDTILR	iTRAQ8plex@N-term		-0.00276973	1019.63	510.82	1019.63	510.821	2	4.1.1.2701.1	0.627072
1	tr|E1BB91|E1BB91_BOVIN	Uncharacterized protein OS=Bos taurus GN=COL6A3 PE=4 SV=1	0	0	23.04	VDTILR	iTRAQ8plex@N-term		-0.00301387	1019.63	510.82	1019.63	510.821	2	4.1.1.3126.1	1.16523
1	tr|E1BB91|E1BB91_BOVIN	Uncharacterized protein OS=Bos taurus GN=COL6A3 PE=4 SV=1	0	0	0	VDTILR	iTRAQ8plex@N-term		-0.00380733	1019.62	510.82	1019.63	510.821	2	4.1.1.3217.1	1.06498
1	tr|E1BB91|E1BB91_BOVIN	Uncharacterized protein OS=Bos taurus GN=COL6A3 PE=4 SV=1	0	0	96.2	VEFLLNVHSSK	iTRAQ8plex@N-term; iTRAQ8plex(S)@10; iTRAQ8plex(K)@11		-0.00528473	2184.3	547.082	2184.3	547.083	4	1.1.1.7162.1	0.972168
1	tr|E1BB91|E1BB91_BOVIN	Uncharacterized protein OS=Bos taurus GN=COL6A3 PE=4 SV=1	0	0	72.42	VEFLLNVHSSK	iTRAQ8plex@N-term; iTRAQ8plex(S)@10; iTRAQ8plex(K)@11		-0.00552887	2184.3	547.082	2184.3	547.083	4	1.1.1.7166.1	1.02601
1	tr|E1BB91|E1BB91_BOVIN	Uncharacterized protein OS=Bos taurus GN=COL6A3 PE=4 SV=1	1	0	58.47	VEFLLNVHSSK	iTRAQ8plex@N-term; iTRAQ8plex(K)@11		-0.00877867	1880.09	471.03	1880.1	471.032	4	6.1.1.3097.1	3.34262
1	tr|E1BB91|E1BB91_BOVIN	Uncharacterized protein OS=Bos taurus GN=COL6A3 PE=4 SV=1	0	0	0	VEFLLNVHSSK	iTRAQ8plex@N-term; iTRAQ8plex(K)@11		-0.00858593	1880.09	627.704	1880.1	627.707	3	6.1.1.3093.1	0.568504
1	tr|E1BB91|E1BB91_BOVIN	Uncharacterized protein OS=Bos taurus GN=COL6A3 PE=4 SV=1	0	0	0	VGVVQYSDEPR	iTRAQ8plex@N-term; Deamidated(Q)@5		-0.0201944	1552.78	777.399	1552.8	777.409	2	3.1.1.4381.1	0.790782
1	tr|E1BB91|E1BB91_BOVIN	Uncharacterized protein OS=Bos taurus GN=COL6A3 PE=4 SV=1	0	0	0	VIALK	iTRAQ8plex@N-term; iTRAQ8plex(K)@5	cleaved G-V@N-term	-0.00481666	1150.79	384.602	1150.79	384.604	3	5.1.1.6624.1	0.917004
1	tr|E1BB91|E1BB91_BOVIN	Uncharacterized protein OS=Bos taurus GN=COL6A3 PE=4 SV=1	0	0	0	VIALK	iTRAQ8plex@N-term; iTRAQ8plex(K)@5	cleaved G-V@N-term	-0.00288334	1150.79	576.401	1150.79	576.402	2	5.1.1.6689.1	0.994441
1	tr|E1BB91|E1BB91_BOVIN	Uncharacterized protein OS=Bos taurus GN=COL6A3 PE=4 SV=1	0	0	0	VPQIAF	iTRAQ8plex@N-term	cleaved F-V@C-term	-0.00072694	977.585	489.8	977.585	489.8	2	2.1.1.2470.1	0.91868
1	tr|E1BB91|E1BB91_BOVIN	Uncharacterized protein OS=Bos taurus GN=COL6A3 PE=4 SV=1	0	0	0	VPQIAF	iTRAQ8plex@N-term	cleaved F-V@C-term	-0.00072694	977.585	489.8	977.585	489.8	2	2.1.1.2477.1	0.909267
1	tr|E1BB91|E1BB91_BOVIN	Uncharacterized protein OS=Bos taurus GN=COL6A3 PE=4 SV=1	0	0	0	VPQIAF	iTRAQ8plex@N-term	cleaved F-V@C-term	-0.0017377	977.583	489.799	977.585	489.8	2	3.1.1.479.1	0.863303
1	tr|E1BB91|E1BB91_BOVIN	Uncharacterized protein OS=Bos taurus GN=COL6A3 PE=4 SV=1	1	0	99	VPQIAFVITGGK	iTRAQ8plex@N-term; iTRAQ8plex(K)@12		-0.00284458	1837.13	613.383	1837.13	613.383	3	5.1.1.8748.1	0.299167
1	tr|E1BB91|E1BB91_BOVIN	Uncharacterized protein OS=Bos taurus GN=COL6A3 PE=4 SV=1	1	0	99	VPQIAFVITGGK	iTRAQ8plex@N-term; iTRAQ8plex(K)@12		-0.00232803	1837.13	613.383	1837.13	613.383	3	6.1.1.4662.1	0.299167
1	tr|E1BB91|E1BB91_BOVIN	Uncharacterized protein OS=Bos taurus GN=COL6A3 PE=4 SV=1	1	0	99	VPQIAFVITGGK	iTRAQ8plex@N-term; iTRAQ8plex(K)@12		-0.00671292	1837.12	919.568	1837.13	919.572	2	6.1.1.14.1	0.299167
1	tr|E1BB91|E1BB91_BOVIN	Uncharacterized protein OS=Bos taurus GN=COL6A3 PE=4 SV=1	0	0	97.61	VPQIAFVITGGK	iTRAQ8plex@N-term; Methyl(Q)@3; iTRAQ8plex(K)@12		-0.00331677	1851.14	618.054	1851.14	618.055	3	6.1.1.4635.1	0.538371
1	tr|E1BB91|E1BB91_BOVIN	Uncharacterized protein OS=Bos taurus GN=COL6A3 PE=4 SV=1	1	0	97.16	VPQIAFVITGGK	iTRAQ8plex@N-term; iTRAQ8plex(K)@12		-0.00671292	1837.12	919.568	1837.13	919.572	2	6.1.1.17.1	0.299167
1	tr|E1BB91|E1BB91_BOVIN	Uncharacterized protein OS=Bos taurus GN=COL6A3 PE=4 SV=1	1	0	91.24	VPQIAFVITGGK	iTRAQ8plex@N-term; iTRAQ8plex(K)@12		-0.0050746	1837.12	613.382	1837.13	613.383	3	6.1.1.4648.1	0.299167
1	tr|E1BB91|E1BB91_BOVIN	Uncharacterized protein OS=Bos taurus GN=COL6A3 PE=4 SV=1	0	0	85.42	VPQIAFVITGGK	iTRAQ8plex@N-term; Methyl(Q)@3; iTRAQ8plex(K)@12		-0.00258436	1851.14	618.054	1851.14	618.055	3	6.1.1.4638.1	0.48035
1	tr|E1BB91|E1BB91_BOVIN	Uncharacterized protein OS=Bos taurus GN=COL6A3 PE=4 SV=1	0	0	24.82	VPQIAFVITGGK	Carbamidomethyl@N-term; iTRAQ8plex(K)@12		-0.00454165	1589.94	795.977	1589.94	795.98	2	4.1.1.4616.1	0.830258
1	tr|E1BB91|E1BB91_BOVIN	Uncharacterized protein OS=Bos taurus GN=COL6A3 PE=4 SV=1	0	0	7.236	VPQIAFVITGGK	iTRAQ8plex@N-term; iTRAQ8plex(K)@12		-0.00347473	1837.13	919.57	1837.13	919.572	2	5.1.1.2972.1	0.618265
1	tr|E1BB91|E1BB91_BOVIN	Uncharacterized protein OS=Bos taurus GN=COL6A3 PE=4 SV=1	0	0	0	VPQIAFVITGGK	iTRAQ8plex@N-term; iTRAQ8plex(K)@12		-0.00384094	1837.12	919.57	1837.13	919.572	2	5.1.1.2978.1	0.579963
1	tr|E1BB91|E1BB91_BOVIN	Uncharacterized protein OS=Bos taurus GN=COL6A3 PE=4 SV=1	0	0	0	VPQIAFVITGGK	iTRAQ8plex@N-term; iTRAQ8plex(K)@12		-0.0953453	1837.03	613.352	1837.13	613.383	3	6.1.1.94.1	1.31585
1	tr|E1BB91|E1BB91_BOVIN	Uncharacterized protein OS=Bos taurus GN=COL6A3 PE=4 SV=1	1	0	99	VVIHFTDGVDGDLADLQR	iTRAQ8plex@N-term		-0.00468598	2273.19	758.738	2273.2	758.739	3	5.1.1.2877.1	0.299167
1	tr|E1BB91|E1BB91_BOVIN	Uncharacterized protein OS=Bos taurus GN=COL6A3 PE=4 SV=1	0	0	99	VVIHFTDGVDGDLADLQR	iTRAQ8plex@N-term; iTRAQ8plex(T)@6		-0.00233209	2577.4	860.14	2577.4	860.141	3	6.1.1.7825.1	0.553298
1	tr|E1BB91|E1BB91_BOVIN	Uncharacterized protein OS=Bos taurus GN=COL6A3 PE=4 SV=1	0	0	99	VVIHFTDGVDGDLADLQR	iTRAQ8plex@N-term; iTRAQ8plex(H)@4		-0.0102152	2577.39	645.355	2577.4	645.358	4	6.1.1.4330.1	0.944534
1	tr|E1BB91|E1BB91_BOVIN	Uncharacterized protein OS=Bos taurus GN=COL6A3 PE=4 SV=1	0	0	99	VVIHFTDGVDGDLADLQR	iTRAQ8plex@N-term; iTRAQ8plex(H)@4		-0.00807821	2577.39	645.356	2577.4	645.358	4	1.1.1.7320.1	0.780342
1	tr|E1BB91|E1BB91_BOVIN	Uncharacterized protein OS=Bos taurus GN=COL6A3 PE=4 SV=1	0	0	99	VVIHFTDGVDGDLADLQR	iTRAQ8plex@N-term; iTRAQ8plex(H)@4		-0.00514854	2577.4	645.356	2577.4	645.358	4	1.1.1.7316.1	0.707843
1	tr|E1BB91|E1BB91_BOVIN	Uncharacterized protein OS=Bos taurus GN=COL6A3 PE=4 SV=1	1	0	73.76	YIFVK	iTRAQ8plex@N-term; iTRAQ8plex(K)@5		-0.00472602	1276.8	426.606	1276.8	426.607	3	5.1.1.984.1	0.299167
2	tr|A6QLN6|A6QLN6_BOVIN	MYH11 protein OS=Bos taurus GN=MYH11 PE=2 SV=1	1	2	99	ALEEALEAK	iTRAQ8plex@N-term; iTRAQ8plex(K)@9		-0.00494226	1580.92	527.98	1580.92	527.982	3	5.1.1.1678.1	0.87854
2	tr|A6QLN6|A6QLN6_BOVIN	MYH11 protein OS=Bos taurus GN=MYH11 PE=2 SV=1	0	2	99	ALELDPNLYR	iTRAQ8plex@N-term		-0.00245583	1506.83	503.285	1506.83	503.286	3	3.1.1.6216.1	0.865474
2	tr|A6QLN6|A6QLN6_BOVIN	MYH11 protein OS=Bos taurus GN=MYH11 PE=2 SV=1	1	2	99	ALETQMEEMK	iTRAQ8plex@N-term; iTRAQ8plex(K)@10		-0.00442882	1816.95	606.657	1816.95	606.658	3	5.1.1.1378.1	1.07806
2	tr|A6QLN6|A6QLN6_BOVIN	MYH11 protein OS=Bos taurus GN=MYH11 PE=2 SV=1	1	2	99	ATQQAEQLSNELATER	iTRAQ8plex@N-term		-0.00300701	2092.07	1047.04	2092.07	1047.04	2	3.1.1.5816.1	0.831809
2	tr|A6QLN6|A6QLN6_BOVIN	MYH11 protein OS=Bos taurus GN=MYH11 PE=2 SV=1	0	2	99	DLGEELEALK	iTRAQ8plex@N-term; iTRAQ8plex(K)@10		-0.0035999	1723.98	575.667	1723.98	575.668	3	5.1.1.8360.1	0.962746
2	tr|A6QLN6|A6QLN6_BOVIN	MYH11 protein OS=Bos taurus GN=MYH11 PE=2 SV=1	1	2	99	DTSITGELEK	iTRAQ8plex@N-term; iTRAQ8plex(K)@10		-0.00490591	1699.94	567.654	1699.95	567.656	3	5.1.1.152.1	1.068
2	tr|A6QLN6|A6QLN6_BOVIN	MYH11 protein OS=Bos taurus GN=MYH11 PE=2 SV=1	1	2	99	DVASLGSQLQDTQELLQEETR	iTRAQ8plex@N-term		-0.000148202	2663.36	888.793	2663.36	888.792	3	3.1.1.7701.1	0.78757
2	tr|A6QLN6|A6QLN6_BOVIN	MYH11 protein OS=Bos taurus GN=MYH11 PE=2 SV=1	0	2	99	EDQSILCTGESGAGK	iTRAQ8plex@N-term; Carbamidomethyl(C)@7; iTRAQ8plex(K)@15		-0.00476989	2159.09	720.705	2159.1	720.707	3	4.1.1.2265.1	0.832546
2	tr|A6QLN6|A6QLN6_BOVIN	MYH11 protein OS=Bos taurus GN=MYH11 PE=2 SV=1	1	2	99	ELDEATESNEAMGR	iTRAQ8plex@N-term		-0.000533335	1854.86	928.436	1854.86	928.436	2	2.1.1.6792.1	0.719478
2	tr|A6QLN6|A6QLN6_BOVIN	MYH11 protein OS=Bos taurus GN=MYH11 PE=2 SV=1	0	2	99	ELEGHISDLQEDLDSER	iTRAQ8plex@N-term; iTRAQ8plex(S)@7		-0.00723157	2592.31	649.084	2592.31	649.086	4	5.1.1.7833.1	0.982134
2	tr|A6QLN6|A6QLN6_BOVIN	MYH11 protein OS=Bos taurus GN=MYH11 PE=2 SV=1	0	2	99	ENAELAGELR	iTRAQ8plex@N-term		-0.00404973	1404.75	469.256	1404.75	469.258	3	3.1.1.4189.1	0.336756
2	tr|A6QLN6|A6QLN6_BOVIN	MYH11 protein OS=Bos taurus GN=MYH11 PE=2 SV=1	0	2	99	FDQLLAEEK	iTRAQ8plex@N-term; iTRAQ8plex(K)@9		-0.00587984	1699.95	567.659	1699.96	567.661	3	5.1.1.2059.1	0.681211
2	tr|A6QLN6|A6QLN6_BOVIN	MYH11 protein OS=Bos taurus GN=MYH11 PE=2 SV=1	1	2	99	FLFVDK	iTRAQ8plex@N-term; iTRAQ8plex(K)@6		-0.00418633	1375.83	459.617	1375.83	459.618	3	5.1.1.2038.1	0.80242
2	tr|A6QLN6|A6QLN6_BOVIN	MYH11 protein OS=Bos taurus GN=MYH11 PE=2 SV=1	0	2	99	GDEVIVELVENGKK	iTRAQ8plex@N-term; Deamidated(N)@11; iTRAQ8plex(K)@13; iTRAQ8plex(K)@14	missed K-K@13	-0.0189572	2441.4	814.806	2441.41	814.812	3	6.1.1.4139.1	1.01881
2	tr|A6QLN6|A6QLN6_BOVIN	MYH11 protein OS=Bos taurus GN=MYH11 PE=2 SV=1	1	2	99	HTQVVEELTEQLEQFK	iTRAQ8plex@N-term; iTRAQ8plex(K)@16		-0.00553237	2565.38	642.353	2565.39	642.355	4	6.1.1.4832.1	0.762104
2	tr|A6QLN6|A6QLN6_BOVIN	MYH11 protein OS=Bos taurus GN=MYH11 PE=2 SV=1	0	2	99	IAQLEEQVEQEAR	No iTRAQ8plex@N-term		-0.00104085	1541.77	771.891	1541.77	771.892	2	2.1.1.847.1	0.865356
2	tr|A6QLN6|A6QLN6_BOVIN	MYH11 protein OS=Bos taurus GN=MYH11 PE=2 SV=1	1	2	99	ISDLTTNLAEEEEK	iTRAQ8plex@N-term; iTRAQ8plex(K)@14		-0.004906	2199.17	734.063	2199.17	734.065	3	4.1.1.4481.1	0.907132
2	tr|A6QLN6|A6QLN6_BOVIN	MYH11 protein OS=Bos taurus GN=MYH11 PE=2 SV=1	1	2	99	ITDVIMAFQAMCR	iTRAQ8plex@N-term; Carbamidomethyl(C)@12		0.00153538	1858.94	620.655	1858.94	620.654	3	4.1.1.544.1	0.833507
2	tr|A6QLN6|A6QLN6_BOVIN	MYH11 protein OS=Bos taurus GN=MYH11 PE=2 SV=1	0	2	99	KEEELQAALGR	iTRAQ8plex@N-term; iTRAQ8plex(K)@1		-0.00411497	1851.06	926.539	1851.07	926.541	2	5.1.1.7135.1	0.803544
2	tr|A6QLN6|A6QLN6_BOVIN	MYH11 protein OS=Bos taurus GN=MYH11 PE=2 SV=1	1	2	99	KLEDDILVMDDQNNK	iTRAQ8plex@N-term; iTRAQ8plex(K)@1; iTRAQ8plex(K)@15	missed K-L@1	-0.0149101	2701.46	901.493	2701.47	901.498	3	6.1.1.4003.1	0.80411
2	tr|A6QLN6|A6QLN6_BOVIN	MYH11 protein OS=Bos taurus GN=MYH11 PE=2 SV=1	1	2	99	LDAFLVLEQLR	iTRAQ8plex@N-term		-0.00071853	1619.95	810.985	1619.96	810.985	2	4.1.1.138.1	0.783785
2	tr|A6QLN6|A6QLN6_BOVIN	MYH11 protein OS=Bos taurus GN=MYH11 PE=2 SV=1	1	2	99	LEVNMQALK	iTRAQ8plex@N-term; iTRAQ8plex(K)@9		-0.00493013	1652.97	551.997	1652.97	551.999	3	5.1.1.1559.1	0.776696
2	tr|A6QLN6|A6QLN6_BOVIN	MYH11 protein OS=Bos taurus GN=MYH11 PE=2 SV=1	1	2	99	LEVQLQELQSK	iTRAQ8plex@N-term; iTRAQ8plex(K)@11		-0.00669105	1922.12	641.715	1922.13	641.717	3	5.1.1.2198.1	0.891011
2	tr|A6QLN6|A6QLN6_BOVIN	MYH11 protein OS=Bos taurus GN=MYH11 PE=2 SV=1	1	2	99	LQDFASTVELLEEGK	iTRAQ8plex@N-term; iTRAQ8plex(K)@15		0.00163381	2286.26	763.093	2286.26	763.093	3	5.1.1.4090.1	1.05682
2	tr|A6QLN6|A6QLN6_BOVIN	MYH11 protein OS=Bos taurus GN=MYH11 PE=2 SV=1	0	2	99	LQNEVESVTGMLNEAEGK	iTRAQ8plex@N-term; Deamidated(N)@13; iTRAQ8plex(K)@18		-0.00166447	2556.32	853.114	2556.32	853.114	3	4.1.1.5405.1	0.592402
2	tr|A6QLN6|A6QLN6_BOVIN	MYH11 protein OS=Bos taurus GN=MYH11 PE=2 SV=1	1	2	99	LQQELDDLVVDLDNQR	iTRAQ8plex@N-term		0.00222416	2216.16	739.728	2216.16	739.727	3	4.1.1.363.1	0.848196
2	tr|A6QLN6|A6QLN6_BOVIN	MYH11 protein OS=Bos taurus GN=MYH11 PE=2 SV=1	1	2	99	QADLEKDELAEELASSVSGR	Gln->pyro-Glu@N-term; iTRAQ8plex(K)@6		-0.00456773	2433.21	1217.61	2433.22	1217.62	2	3.1.1.1181.1	0.805466
2	tr|A6QLN6|A6QLN6_BOVIN	MYH11 protein OS=Bos taurus GN=MYH11 PE=2 SV=1	1	2	99	QGFEAASIK	Gln->pyro-Glu@N-term; iTRAQ8plex(K)@9		-0.00177874	1236.66	619.339	1236.67	619.34	2	2.1.1.1148.1	0.874734
2	tr|A6QLN6|A6QLN6_BOVIN	MYH11 protein OS=Bos taurus GN=MYH11 PE=2 SV=1	0	2	99	QLHEYETELEDER	Gln->pyro-Glu@N-term		-0.0122243	1672.71	837.362	1672.72	837.368	2	1.1.1.1994.1	1.00343
2	tr|A6QLN6|A6QLN6_BOVIN	MYH11 protein OS=Bos taurus GN=MYH11 PE=2 SV=1	0	2	99	QLLQANPILEAFGN	iTRAQ8plex@N-term	cleaved N-A@C-term	0.00242501	1831.02	916.516	1831.01	916.515	2	2.1.1.4426.1	0.535374
2	tr|A6QLN6|A6QLN6_BOVIN	MYH11 protein OS=Bos taurus GN=MYH11 PE=2 SV=1	0	2	99	QLLQANPILEAFGNAK	Gln->pyro-Glu@N-term; iTRAQ8plex(K)@16		0.00239586	2013.12	672.048	2013.12	672.047	3	2.1.1.4722.1	0.775046
2	tr|A6QLN6|A6QLN6_BOVIN	MYH11 protein OS=Bos taurus GN=MYH11 PE=2 SV=1	1	2	99	SLEADLMQLQEDLAAAER	iTRAQ8plex@N-term		0.00355175	2306.18	1154.1	2306.17	1154.09	2	3.1.1.2609.1	0.666186
2	tr|A6QLN6|A6QLN6_BOVIN	MYH11 protein OS=Bos taurus GN=MYH11 PE=2 SV=1	1	2	99	TELEDTLDSTATQQELR	iTRAQ8plex@N-term		-0.00339428	2253.12	752.049	2253.13	752.05	3	3.1.1.79.1	0.946239
2	tr|A6QLN6|A6QLN6_BOVIN	MYH11 protein OS=Bos taurus GN=MYH11 PE=2 SV=1	0	2	99	TQLEELEDELQATEDAK	No iTRAQ8plex@N-term; iTRAQ8plex(K)@17		-0.00516505	2265.11	756.044	2265.12	756.046	3	3.1.1.1015.1	0.970111
2	tr|A6QLN6|A6QLN6_BOVIN	MYH11 protein OS=Bos taurus GN=MYH11 PE=2 SV=1	0	2	99	VCHLMGINVTDFTR	No iTRAQ8plex@N-term; Carbamidomethyl(C)@2		-0.00265194	1661.8	554.94	1661.8	554.941	3	3.1.1.6229.1	0.647626
2	tr|A6QLN6|A6QLN6_BOVIN	MYH11 protein OS=Bos taurus GN=MYH11 PE=2 SV=1	1	2	99	VEDMAELTCLNEASVLHNLR	iTRAQ8plex@N-term; Carbamidomethyl(C)@9		-0.00331988	2617.31	873.444	2617.31	873.445	3	4.1.1.5837.1	0.931242
2	tr|A6QLN6|A6QLN6_BOVIN	MYH11 protein OS=Bos taurus GN=MYH11 PE=2 SV=1	1	2	99	VIENADGSEEEMDAR	iTRAQ8plex@N-term		-0.00102297	1967.9	984.959	1967.9	984.96	2	2.1.1.6981.1	0.693936
2	tr|A6QLN6|A6QLN6_BOVIN	MYH11 protein OS=Bos taurus GN=MYH11 PE=2 SV=1	1	2	99	VVSSVLQLGNIVFK	iTRAQ8plex@N-term; iTRAQ8plex(K)@14		-0.000817816	2110.3	704.439	2110.3	704.44	3	5.1.1.4222.1	1.05682
2	tr|A6QLN6|A6QLN6_BOVIN	MYH11 protein OS=Bos taurus GN=MYH11 PE=2 SV=1	1	1.82391	98.52	FMADLWK	iTRAQ8plex@N-term; iTRAQ8plex(K)@7		-0.003532	1517.85	506.957	1517.85	506.958	3	5.1.1.2986.1	0.946239
2	tr|A6QLN6|A6QLN6_BOVIN	MYH11 protein OS=Bos taurus GN=MYH11 PE=2 SV=1	0	1.76955	98.37	IVFQEFR	iTRAQ8plex@N-term		-0.00498899	1241.7	414.908	1241.71	414.91	3	4.1.1.4386.1	0.646247
2	tr|A6QLN6|A6QLN6_BOVIN	MYH11 protein OS=Bos taurus GN=MYH11 PE=2 SV=1	1	1.56864	97.31	KQELEEILHEMEAR	iTRAQ8plex@N-term; iTRAQ8plex(K)@1	missed K-Q@1	-0.0035313	2362.27	591.576	2362.28	591.577	4	6.1.1.4853.1	0.865073
2	tr|A6QLN6|A6QLN6_BOVIN	MYH11 protein OS=Bos taurus GN=MYH11 PE=2 SV=1	1	1.00877	90.39	IAQLEEELEEEQGNTEAMSER	iTRAQ8plex@N-term		-0.00470208	2738.28	1370.15	2738.29	1370.15	2	3.1.1.7831.1	0.783834
2	tr|A6QLN6|A6QLN6_BOVIN	MYH11 protein OS=Bos taurus GN=MYH11 PE=2 SV=1	1	0.9914	90	EIESLTQQYEEK	iTRAQ8plex@N-term; iTRAQ8plex(K)@12		-0.00469181	2104.11	1053.06	2104.11	1053.06	2	4.1.1.4209.1	0.758371
2	tr|A6QLN6|A6QLN6_BOVIN	MYH11 protein OS=Bos taurus GN=MYH11 PE=2 SV=1	0	0.759451	96.72	ITDVIMAFQAM	iTRAQ8plex@N-term	cleaved M-C@C-term	0.00425458	1542.81	772.414	1542.81	772.412	2	2.1.1.5450.1	1.26002
2	tr|A6QLN6|A6QLN6_BOVIN	MYH11 protein OS=Bos taurus GN=MYH11 PE=2 SV=1	1	0.645892	77.82	DEIFATAK	iTRAQ8plex@N-term; iTRAQ8plex(K)@8		-0.00563836	1501.85	501.625	1501.86	501.627	3	5.1.1.370.1	0.874869
2	tr|A6QLN6|A6QLN6_BOVIN	MYH11 protein OS=Bos taurus GN=MYH11 PE=2 SV=1	1	0.638272	77.35	EQEVTMLK	iTRAQ8plex@N-term; iTRAQ8plex(K)@8		-0.00431981	1584.9	529.306	1584.9	529.307	3	5.1.1.228.1	0.724535
2	tr|A6QLN6|A6QLN6_BOVIN	MYH11 protein OS=Bos taurus GN=MYH11 PE=2 SV=1	1	0.617983	76.31	NSLQEQLDEEMEAK	iTRAQ8plex@N-term; iTRAQ8plex(K)@14		-0.0052216	2271.15	1136.58	2271.15	1136.58	2	5.1.1.1857.1	0.773766
2	tr|A6QLN6|A6QLN6_BOVIN	MYH11 protein OS=Bos taurus GN=MYH11 PE=2 SV=1	0	0.536107	99	PTNPPGVLALLDEECWFPK	Carbamidomethyl@N-term; Carbamidomethyl(C)@15; iTRAQ8plex(K)@19	cleaved R-P@N-term	-0.0011539	2543.3	848.775	2543.3	848.775	3	4.1.1.6666.1	0.989971
2	tr|A6QLN6|A6QLN6_BOVIN	MYH11 protein OS=Bos taurus GN=MYH11 PE=2 SV=1	1	0.531653	80.7	QEEEMQAK	Gln->pyro-Glu@N-term; iTRAQ8plex(K)@8		-0.00814194	1278.6	640.307	1278.61	640.311	2	1.1.1.113.1	0.827018
2	tr|A6QLN6|A6QLN6_BOVIN	MYH11 protein OS=Bos taurus GN=MYH11 PE=2 SV=1	0	0.464706	66.19	VLEQLR	iTRAQ8plex@N-term	cleaved L-V@N-term	-0.00401179	1060.65	531.333	1060.65	531.335	2	4.1.1.3411.1	1.35543
2	tr|A6QLN6|A6QLN6_BOVIN	MYH11 protein OS=Bos taurus GN=MYH11 PE=2 SV=1	0	0.342944	55.2	LAVAAK	iTRAQ8plex@N-term; iTRAQ8plex(K)@6	cleaved A-L@N-term	-0.00511561	1179.77	394.266	1179.78	394.267	3	5.1.1.6333.1	0.795913
2	tr|A6QLN6|A6QLN6_BOVIN	MYH11 protein OS=Bos taurus GN=MYH11 PE=2 SV=1	0	0.342944	94.57	QLLQANPILEAF	iTRAQ8plex@N-term	cleaved F-G@C-term	0.00311209	1659.95	830.984	1659.95	830.982	2	2.1.1.4501.1	0.733463
2	tr|A6QLN6|A6QLN6_BOVIN	MYH11 protein OS=Bos taurus GN=MYH11 PE=2 SV=1	0	0.334419	54.26	HYAGK	iTRAQ8plex@N-term; iTRAQ8plex(K)@5	cleaved I-H@N-term	0.000136861	1182.7	395.24	1182.7	395.24	3	6.1.1.2028.1	0.030092
2	tr|A6QLN6|A6QLN6_BOVIN	MYH11 protein OS=Bos taurus GN=MYH11 PE=2 SV=1	0	0.314258	52.09	EALLQVEDER	iTRAQ8plex@N-term		-0.00200555	1504.8	502.608	1504.8	502.609	3	3.1.1.5430.1	0.850178
2	tr|A6QLN6|A6QLN6_BOVIN	MYH11 protein OS=Bos taurus GN=MYH11 PE=2 SV=1	1	0.299296	63.35	QACILMIK	Gln->pyro-Glu@N-term; Carbamidomethyl(C)@3; iTRAQ8plex(K)@8		-0.00230117	1262.7	632.358	1262.7	632.359	2	2.1.1.2629.1	0.622026
2	tr|A6QLN6|A6QLN6_BOVIN	MYH11 protein OS=Bos taurus GN=MYH11 PE=2 SV=1	0	0.281498	61.41	QLVSNLEK	Gln->pyro-Glu@N-term; iTRAQ8plex(K)@8		-0.00269567	1216.69	609.354	1216.7	609.356	2	2.1.1.1295.1	0.538813
2	tr|A6QLN6|A6QLN6_BOVIN	MYH11 protein OS=Bos taurus GN=MYH11 PE=2 SV=1	0	0.193142	36.37	LEALK	iTRAQ8plex@N-term; iTRAQ8plex(K)@5	cleaved E-L@N-term	-0.00512355	1180.76	394.594	1180.76	394.595	3	5.1.1.7036.1	1.082
2	tr|A6QLN6|A6QLN6_BOVIN	MYH11 protein OS=Bos taurus GN=MYH11 PE=2 SV=1	0	0.171985	33.22	LQLEK	iTRAQ8plex@N-term; iTRAQ8plex(K)@5		-0.00477309	1237.78	413.601	1237.79	413.602	3	5.1.1.6177.1	0.784141
2	tr|A6QLN6|A6QLN6_BOVIN	MYH11 protein OS=Bos taurus GN=MYH11 PE=2 SV=1	1	0.148742	29.45	IVGLDQMAK	iTRAQ8plex@N-term; iTRAQ8plex(K)@9		-0.00697858	1581.93	528.317	1581.94	528.32	3	5.1.1.7585.1	1.06509
2	tr|A6QLN6|A6QLN6_BOVIN	MYH11 protein OS=Bos taurus GN=MYH11 PE=2 SV=1	0	0.141463	40.16	QQQLTAMK	Gln->pyro-Glu@N-term; iTRAQ8plex(K)@8		-0.00157952	1233.67	617.841	1233.67	617.842	2	2.1.1.474.1	0.738866
2	tr|A6QLN6|A6QLN6_BOVIN	MYH11 protein OS=Bos taurus GN=MYH11 PE=2 SV=1	0	0.0893756	18.95	AKIK	iTRAQ8plex@N-term; iTRAQ8plex(K)@2; iTRAQ8plex(K)@4	cleaved E-A@N-term; missed K-I@2	-0.0332149	1370.9	457.976	1370.94	457.987	3	6.1.1.3840.1	0.780958
2	tr|A6QLN6|A6QLN6_BOVIN	MYH11 protein OS=Bos taurus GN=MYH11 PE=2 SV=1	0	0.0579919	12.76	AFAK	iTRAQ8plex@N-term; iTRAQ8plex(K)@4		-0.0521285	1043.61	522.811	1043.66	522.837	2	1.1.1.7706.1	0.930756
2	tr|A6QLN6|A6QLN6_BOVIN	MYH11 protein OS=Bos taurus GN=MYH11 PE=2 SV=1	0	0.0443122	9.904	IFFR	iTRAQ8plex@N-term		-0.00285499	885.535	443.775	885.538	443.776	2	5.1.1.1051.1	0.722562
2	tr|A6QLN6|A6QLN6_BOVIN	MYH11 protein OS=Bos taurus GN=MYH11 PE=2 SV=1	0	0.0132283	26.14	ITDVIMAF	iTRAQ8plex@N-term	cleaved F-Q@C-term	0.00142585	1212.67	607.345	1212.67	607.344	2	3.1.1.2521.1	1.39311
2	tr|A6QLN6|A6QLN6_BOVIN	MYH11 protein OS=Bos taurus GN=MYH11 PE=2 SV=1	0	0.011441	17.63	LQQLFNHTMF	iTRAQ8plex@N-term	cleaved F-I@C-term	-0.000341721	1581.83	791.921	1581.83	791.921	2	4.1.1.6168.1	1.00619
2	tr|A6QLN6|A6QLN6_BOVIN	MYH11 protein OS=Bos taurus GN=MYH11 PE=2 SV=1	0	0.00130484	10.68	LQLEKVT	iTRAQ8plex@N-term; iTRAQ8plex(K)@5	cleaved T-A@C-term; missed K-V@5	-0.00458424	1437.9	480.306	1437.9	480.308	3	5.1.1.1117.1	0.983731
2	tr|A6QLN6|A6QLN6_BOVIN	MYH11 protein OS=Bos taurus GN=MYH11 PE=2 SV=1	0	0	0	AEMEDLVSSK	iTRAQ8plex@N-term; iTRAQ8plex(K)@10		0.0192422	1715.94	858.978	1715.92	858.969	2	5.1.1.1038.1	1.18366
2	tr|A6QLN6|A6QLN6_BOVIN	MYH11 protein OS=Bos taurus GN=MYH11 PE=2 SV=1	0	0	0	AFAK	iTRAQ8plex@N-term; iTRAQ8plex(K)@4		-0.049523	1043.61	522.812	1043.66	522.837	2	2.1.1.4227.1	1.10881
2	tr|A6QLN6|A6QLN6_BOVIN	MYH11 protein OS=Bos taurus GN=MYH11 PE=2 SV=1	0	0	0	AFAK	iTRAQ8plex@N-term; iTRAQ8plex(K)@4		-0.0827279	1043.58	522.795	1043.66	522.837	2	4.1.1.5281.1	2.75927
2	tr|A6QLN6|A6QLN6_BOVIN	MYH11 protein OS=Bos taurus GN=MYH11 PE=2 SV=1	1	0	99	ALEEALEAK	iTRAQ8plex@N-term; iTRAQ8plex(K)@9		-0.00549158	1580.92	527.98	1580.92	527.982	3	5.1.1.1689.1	0.765624
2	tr|A6QLN6|A6QLN6_BOVIN	MYH11 protein OS=Bos taurus GN=MYH11 PE=2 SV=1	1	0	98.48	ALEEALEAK	iTRAQ8plex@N-term; iTRAQ8plex(K)@9		-0.0053893	1580.92	791.466	1580.92	791.469	2	5.1.1.1651.1	0.746673
2	tr|A6QLN6|A6QLN6_BOVIN	MYH11 protein OS=Bos taurus GN=MYH11 PE=2 SV=1	1	0	68.56	ALEEALEAK	iTRAQ8plex@N-term; iTRAQ8plex(K)@9		-0.00355825	1580.92	791.467	1580.92	791.469	2	5.1.1.1660.1	0.708444
2	tr|A6QLN6|A6QLN6_BOVIN	MYH11 protein OS=Bos taurus GN=MYH11 PE=2 SV=1	1	0	93.86	ALETQMEEMK	iTRAQ8plex@N-term; iTRAQ8plex(K)@10		-0.0036964	1816.95	606.657	1816.95	606.658	3	5.1.1.1392.1	0.946239
2	tr|A6QLN6|A6QLN6_BOVIN	MYH11 protein OS=Bos taurus GN=MYH11 PE=2 SV=1	0	0	0	ALETQMEEMK	iTRAQ8plex@N-term; iTRAQ8plex(K)@10		-0.00566932	1816.95	909.481	1816.95	909.484	2	5.1.1.1394.1	0.826947
2	tr|A6QLN6|A6QLN6_BOVIN	MYH11 protein OS=Bos taurus GN=MYH11 PE=2 SV=1	0	0	0	ARQK	iTRAQ8plex@N-term; iTRAQ8plex(K)@4	cleaved A-A@N-term; missed R-Q@2	-0.0388238	1109.67	555.844	1109.71	555.864	2	2.1.1.2468.1	1.33651
2	tr|A6QLN6|A6QLN6_BOVIN	MYH11 protein OS=Bos taurus GN=MYH11 PE=2 SV=1	0	0	0	ARQK	iTRAQ8plex@N-term; iTRAQ8plex(K)@4	cleaved A-A@N-term; missed R-Q@2	-0.00679185	1109.71	370.909	1109.71	370.912	3	4.1.1.3557.1	5.58383
2	tr|A6QLN6|A6QLN6_BOVIN	MYH11 protein OS=Bos taurus GN=MYH11 PE=2 SV=1	1	0	99	ATQQAEQLSNELATER	iTRAQ8plex@N-term		-0.00387587	2092.07	698.363	2092.07	698.364	3	3.1.1.5828.1	1.20828
2	tr|A6QLN6|A6QLN6_BOVIN	MYH11 protein OS=Bos taurus GN=MYH11 PE=2 SV=1	1	0	44.89	ATQQAEQLSNELATER	iTRAQ8plex@N-term		-0.021841	2092.05	1047.03	2092.07	1047.04	2	2.1.1.6874.1	0.615696
2	tr|A6QLN6|A6QLN6_BOVIN	MYH11 protein OS=Bos taurus GN=MYH11 PE=2 SV=1	0	0	0	ATQQAEQLSNELATER	iTRAQ8plex@N-term		-0.0208645	2092.05	1047.03	2092.07	1047.04	2	2.1.1.6880.1	0.622475
2	tr|A6QLN6|A6QLN6_BOVIN	MYH11 protein OS=Bos taurus GN=MYH11 PE=2 SV=1	1	0	63.99	DEIFATAK	iTRAQ8plex@N-term; iTRAQ8plex(K)@8		-0.00536371	1501.85	501.625	1501.86	501.627	3	5.1.1.362.1	0.773685
2	tr|A6QLN6|A6QLN6_BOVIN	MYH11 protein OS=Bos taurus GN=MYH11 PE=2 SV=1	0	0	84.58	DLGEELEALK	iTRAQ8plex@N-term; iTRAQ8plex(K)@10		-0.00323369	1723.98	575.667	1723.98	575.668	3	5.1.1.8354.1	1.43786
2	tr|A6QLN6|A6QLN6_BOVIN	MYH11 protein OS=Bos taurus GN=MYH11 PE=2 SV=1	0	0	0	DQLSEDEKFLFVDK	iTRAQ8plex@N-term; iTRAQ8plex(K)@8; iTRAQ8plex(K)@14	missed K-F@8	-0.0812659	2624.37	657.099	2624.45	657.119	4	1.1.1.7127.1	0.832394
2	tr|A6QLN6|A6QLN6_BOVIN	MYH11 protein OS=Bos taurus GN=MYH11 PE=2 SV=1	0	0	98.96	DVASLGSQLQDTQELLQEETR	iTRAQ8plex@N-term; Cation:Na(D)@11		-0.0074292	2685.33	896.117	2685.34	896.12	3	3.1.1.1384.1	0.616859
2	tr|A6QLN6|A6QLN6_BOVIN	MYH11 protein OS=Bos taurus GN=MYH11 PE=2 SV=1	1	0	95.35	DVASLGSQLQDTQELLQEETR	iTRAQ8plex@N-term		-0.00996049	2663.35	1332.68	2663.36	1332.69	2	3.1.1.1353.1	0.865188
2	tr|A6QLN6|A6QLN6_BOVIN	MYH11 protein OS=Bos taurus GN=MYH11 PE=2 SV=1	0	0	0	DVASLGSQLQDTQELLQEETR	iTRAQ8plex@N-term		-0.00703081	2663.35	1332.68	2663.36	1332.69	2	3.1.1.1370.1	0.817539
2	tr|A6QLN6|A6QLN6_BOVIN	MYH11 protein OS=Bos taurus GN=MYH11 PE=2 SV=1	1	0	42.73	EALLQVEDER	iTRAQ8plex@N-term		-0.00255487	1504.8	502.608	1504.8	502.609	3	3.1.1.5422.1	1.0655
2	tr|A6QLN6|A6QLN6_BOVIN	MYH11 protein OS=Bos taurus GN=MYH11 PE=2 SV=1	0	0	0	EALLQVEDER	iTRAQ8plex@N-term		-0.0023574	1504.8	753.408	1504.8	753.409	2	3.1.1.5275.1	0.859836
2	tr|A6QLN6|A6QLN6_BOVIN	MYH11 protein OS=Bos taurus GN=MYH11 PE=2 SV=1	0	0	99	EDQSILCTGESGAGK	iTRAQ8plex@N-term; Carbamidomethyl(C)@7; iTRAQ8plex(K)@15		-0.00437939	2159.1	1080.56	2159.1	1080.56	2	4.1.1.2288.1	0.781818
2	tr|A6QLN6|A6QLN6_BOVIN	MYH11 protein OS=Bos taurus GN=MYH11 PE=2 SV=1	0	0	0	EDQSILCTGESGAGK	Glu->pyro-Glu@N-term; Carbamidomethyl(C)@7; iTRAQ8plex(K)@15		-0.0110784	1836.87	919.443	1836.88	919.449	2	1.1.1.1186.1	0.556142
2	tr|A6QLN6|A6QLN6_BOVIN	MYH11 protein OS=Bos taurus GN=MYH11 PE=2 SV=1	0	0	0	EDQSILCTGESGAGK	Glu->pyro-Glu@N-term; Carbamidomethyl(C)@7; iTRAQ8plex(K)@15		-0.0135198	1836.87	919.442	1836.88	919.449	2	1.1.1.1200.1	0.582317
2	tr|A6QLN6|A6QLN6_BOVIN	MYH11 protein OS=Bos taurus GN=MYH11 PE=2 SV=1	1	0	32.03	EIESLTQQYEEK	iTRAQ8plex@N-term; iTRAQ8plex(K)@12		-0.00249454	2104.11	1053.06	2104.11	1053.06	2	4.1.1.4171.1	0.804043
2	tr|A6QLN6|A6QLN6_BOVIN	MYH11 protein OS=Bos taurus GN=MYH11 PE=2 SV=1	0	0	0	EIESLTQQYEEK	Glu->pyro-Glu@N-term; iTRAQ8plex(K)@12		-0.0120894	1781.89	891.951	1781.9	891.957	2	1.1.1.2261.1	0.745692
2	tr|A6QLN6|A6QLN6_BOVIN	MYH11 protein OS=Bos taurus GN=MYH11 PE=2 SV=1	0	0	0	EIESLTQQYEEK	Glu->pyro-Glu@N-term; iTRAQ8plex(K)@12		-0.0116012	1781.89	891.951	1781.9	891.957	2	1.1.1.2274.1	0.853707
2	tr|A6QLN6|A6QLN6_BOVIN	MYH11 protein OS=Bos taurus GN=MYH11 PE=2 SV=1	1	0	99	ELDEATESNEAMGR	iTRAQ8plex@N-term		0.000199088	1854.86	928.436	1854.86	928.436	2	2.1.1.6799.1	0.624412
2	tr|A6QLN6|A6QLN6_BOVIN	MYH11 protein OS=Bos taurus GN=MYH11 PE=2 SV=1	0	0	99	ELDEATESNEAMGR	iTRAQ8plex@N-term; Oxidation(M)@12		0.000777728	1870.85	936.434	1870.85	936.433	2	2.1.1.6552.1	0.617957
2	tr|A6QLN6|A6QLN6_BOVIN	MYH11 protein OS=Bos taurus GN=MYH11 PE=2 SV=1	0	0	98.99	ELDEATESNEAMGR	iTRAQ8plex@N-term; Oxidation(M)@12		0.00138808	1870.85	936.434	1870.85	936.433	2	2.1.1.6542.1	0.624002
2	tr|A6QLN6|A6QLN6_BOVIN	MYH11 protein OS=Bos taurus GN=MYH11 PE=2 SV=1	1	0	57.02	EQEVTMLK	iTRAQ8plex@N-term; iTRAQ8plex(K)@8		-0.00523533	1584.9	529.306	1584.9	529.307	3	5.1.1.202.1	0.813425
2	tr|A6QLN6|A6QLN6_BOVIN	MYH11 protein OS=Bos taurus GN=MYH11 PE=2 SV=1	0	0	28.69	FDQLLAEEK	No iTRAQ8plex@N-term; iTRAQ8plex(K)@9		-0.00233374	1395.75	466.258	1395.76	466.259	3	3.1.1.4665.1	0.582229
2	tr|A6QLN6|A6QLN6_BOVIN	MYH11 protein OS=Bos taurus GN=MYH11 PE=2 SV=1	1	0	84.23	FLFVDK	iTRAQ8plex@N-term; iTRAQ8plex(K)@6		-0.00446099	1375.83	459.617	1375.83	459.618	3	5.1.1.2026.1	0.946239
2	tr|A6QLN6|A6QLN6_BOVIN	MYH11 protein OS=Bos taurus GN=MYH11 PE=2 SV=1	1	0	94.49	FMADLWK	iTRAQ8plex@N-term; iTRAQ8plex(K)@7		-0.00650461	1517.85	506.956	1517.85	506.958	3	6.1.1.65.1	0.946253
2	tr|A6QLN6|A6QLN6_BOVIN	MYH11 protein OS=Bos taurus GN=MYH11 PE=2 SV=1	1	0	79	FMADLWK	iTRAQ8plex@N-term; iTRAQ8plex(K)@7		-0.00705392	1517.85	506.956	1517.85	506.958	3	6.1.1.59.1	0.883493
2	tr|A6QLN6|A6QLN6_BOVIN	MYH11 protein OS=Bos taurus GN=MYH11 PE=2 SV=1	1	0	67.93	FMADLWK	iTRAQ8plex@N-term; iTRAQ8plex(K)@7		-0.00417287	1517.85	506.957	1517.85	506.958	3	5.1.1.2976.1	1.05682
2	tr|A6QLN6|A6QLN6_BOVIN	MYH11 protein OS=Bos taurus GN=MYH11 PE=2 SV=1	0	0	4.093	FMADLWK	iTRAQ8plex@N-term; iTRAQ8plex(K)@7		-0.00336869	1517.85	759.932	1517.85	759.934	2	5.1.1.2989.1	0.85902
2	tr|A6QLN6|A6QLN6_BOVIN	MYH11 protein OS=Bos taurus GN=MYH11 PE=2 SV=1	0	0	0	FMADLWK	iTRAQ8plex@N-term; iTRAQ8plex(K)@7		-0.00336869	1517.85	759.932	1517.85	759.934	2	5.1.1.2981.1	0.79896
2	tr|A6QLN6|A6QLN6_BOVIN	MYH11 protein OS=Bos taurus GN=MYH11 PE=2 SV=1	0	0	0	FMADLWK	iTRAQ8plex@N-term; iTRAQ8plex(K)@7		-0.00686118	1517.85	759.93	1517.85	759.934	2	6.1.1.81.1	0.7541
2	tr|A6QLN6|A6QLN6_BOVIN	MYH11 protein OS=Bos taurus GN=MYH11 PE=2 SV=1	0	0	0	GDEVIVELVENGK	iTRAQ8plex@N-term; Deamidated(N)@11; iTRAQ8plex(K)@13		-0.00417976	2009.11	670.711	2009.11	670.712	3	4.1.1.4829.1	1.13907
2	tr|A6QLN6|A6QLN6_BOVIN	MYH11 protein OS=Bos taurus GN=MYH11 PE=2 SV=1	0	0	0	GDEVIVELVENGK	iTRAQ8plex@N-term; iTRAQ8plex(K)@13		-0.0149756	2008.12	670.379	2008.13	670.384	3	4.1.1.4899.1	1.03255
2	tr|A6QLN6|A6QLN6_BOVIN	MYH11 protein OS=Bos taurus GN=MYH11 PE=2 SV=1	0	0	99	HTQVVEELTEQLEQFK	iTRAQ8plex@N-term; iTRAQ8plex(K)@16		-1.01974	2564.37	855.797	2565.39	856.137	3	6.1.1.4823.1	0.859316
2	tr|A6QLN6|A6QLN6_BOVIN	MYH11 protein OS=Bos taurus GN=MYH11 PE=2 SV=1	1	0	99	HTQVVEELTEQLEQFK	iTRAQ8plex@N-term; iTRAQ8plex(K)@16		-0.00235855	2565.39	642.354	2565.39	642.355	4	6.1.1.8155.1	0.756277
2	tr|A6QLN6|A6QLN6_BOVIN	MYH11 protein OS=Bos taurus GN=MYH11 PE=2 SV=1	1	0	99	HTQVVEELTEQLEQFK	iTRAQ8plex@N-term; iTRAQ8plex(K)@16		-0.00699721	2565.38	642.353	2565.39	642.355	4	6.1.1.252.1	1.1375
2	tr|A6QLN6|A6QLN6_BOVIN	MYH11 protein OS=Bos taurus GN=MYH11 PE=2 SV=1	1	0	99	HTQVVEELTEQLEQFK	iTRAQ8plex@N-term; iTRAQ8plex(K)@16		-0.00235855	2565.39	642.354	2565.39	642.355	4	6.1.1.8158.1	0.787792
2	tr|A6QLN6|A6QLN6_BOVIN	MYH11 protein OS=Bos taurus GN=MYH11 PE=2 SV=1	0	0	79.61	HTQVVEELTEQLEQFK	Carbamidomethyl@N-term; iTRAQ8plex(K)@16		0.0086847	2318.21	773.745	2318.21	773.743	3	4.1.1.5926.1	0.943545
2	tr|A6QLN6|A6QLN6_BOVIN	MYH11 protein OS=Bos taurus GN=MYH11 PE=2 SV=1	0	0	19.18	HYAGK	iTRAQ8plex@N-term; iTRAQ8plex(K)@5	cleaved I-H@N-term	-0.00654647	1182.69	395.238	1182.7	395.24	3	6.1.1.2048.1	5.33148
2	tr|A6QLN6|A6QLN6_BOVIN	MYH11 protein OS=Bos taurus GN=MYH11 PE=2 SV=1	0	0	0	IAQLEEELEEEQGNTEAMSER	iTRAQ8plex@N-term		-0.0054345	2738.28	1370.15	2738.29	1370.15	2	3.1.1.7887.1	0.619473
2	tr|A6QLN6|A6QLN6_BOVIN	MYH11 protein OS=Bos taurus GN=MYH11 PE=2 SV=1	1	0	99	IAQLEEQVEQEAR	iTRAQ8plex@N-term		-0.00060706	1845.97	923.994	1845.97	923.994	2	4.1.1.5197.1	0.699445
2	tr|A6QLN6|A6QLN6_BOVIN	MYH11 protein OS=Bos taurus GN=MYH11 PE=2 SV=1	1	0	99	IAQLEEQVEQEAR	iTRAQ8plex@N-term		-0.00197086	1845.97	923.993	1845.97	923.994	2	3.1.1.7198.1	0.68275
2	tr|A6QLN6|A6QLN6_BOVIN	MYH11 protein OS=Bos taurus GN=MYH11 PE=2 SV=1	1	0	99	IAQLEEQVEQEAR	iTRAQ8plex@N-term		-0.00148258	1845.97	923.994	1845.97	923.994	2	3.1.1.7196.1	0.752333
2	tr|A6QLN6|A6QLN6_BOVIN	MYH11 protein OS=Bos taurus GN=MYH11 PE=2 SV=1	1	0	99	IAQLEEQVEQEAR	iTRAQ8plex@N-term		-0.00158362	1845.97	923.994	1845.97	923.994	2	4.1.1.5190.1	0.736164
2	tr|A6QLN6|A6QLN6_BOVIN	MYH11 protein OS=Bos taurus GN=MYH11 PE=2 SV=1	1	0	90.93	IAQLEEQVEQEAR	iTRAQ8plex@N-term		-0.00325585	1845.97	616.331	1845.97	616.332	3	4.1.1.5194.1	1.06409
2	tr|A6QLN6|A6QLN6_BOVIN	MYH11 protein OS=Bos taurus GN=MYH11 PE=2 SV=1	0	0	83.46	IAQLEEQVEQEAR	iTRAQ8plex@N-term; Cation:K(E)@6		-0.00896517	1883.92	628.981	1883.93	628.984	3	3.1.1.7268.1	0.844553
2	tr|A6QLN6|A6QLN6_BOVIN	MYH11 protein OS=Bos taurus GN=MYH11 PE=2 SV=1	0	0	0	IFFR	iTRAQ8plex@N-term		-0.00261085	885.535	443.775	885.538	443.776	2	5.1.1.1044.1	0.792087
2	tr|A6QLN6|A6QLN6_BOVIN	MYH11 protein OS=Bos taurus GN=MYH11 PE=2 SV=1	1	0	99	ISDLTTNLAEEEEK	iTRAQ8plex@N-term; iTRAQ8plex(K)@14		-0.00307495	2199.17	734.064	2199.17	734.065	3	4.1.1.4486.1	0.840615
2	tr|A6QLN6|A6QLN6_BOVIN	MYH11 protein OS=Bos taurus GN=MYH11 PE=2 SV=1	1	0	99	ISDLTTNLAEEEEK	iTRAQ8plex@N-term; iTRAQ8plex(K)@14		-0.00852703	2199.16	734.062	2199.17	734.065	3	5.1.1.2115.1	1.05682
2	tr|A6QLN6|A6QLN6_BOVIN	MYH11 protein OS=Bos taurus GN=MYH11 PE=2 SV=1	1	0	99	ISDLTTNLAEEEEK	iTRAQ8plex@N-term; iTRAQ8plex(K)@14		-0.00944255	2199.16	734.062	2199.17	734.065	3	5.1.1.2133.1	0.887482
2	tr|A6QLN6|A6QLN6_BOVIN	MYH11 protein OS=Bos taurus GN=MYH11 PE=2 SV=1	1	0	27.7	ISDLTTNLAEEEEK	iTRAQ8plex@N-term; iTRAQ8plex(K)@14		-0.00292859	2199.17	1100.59	2199.17	1100.59	2	4.1.1.4522.1	0.902433
2	tr|A6QLN6|A6QLN6_BOVIN	MYH11 protein OS=Bos taurus GN=MYH11 PE=2 SV=1	0	0	9.32	ISDLTTNLAEEEEK	iTRAQ8plex@N-term; iTRAQ8plex(K)@14		-0.00445747	2199.17	1100.59	2199.17	1100.59	2	5.1.1.2159.1	0.924494
2	tr|A6QLN6|A6QLN6_BOVIN	MYH11 protein OS=Bos taurus GN=MYH11 PE=2 SV=1	0	0	0	ISDLTTNLAEEEEK	iTRAQ8plex@N-term; iTRAQ8plex(K)@14		-0.0255969	2199.15	734.057	2199.17	734.065	3	4.1.1.4187.1	1.22404
2	tr|A6QLN6|A6QLN6_BOVIN	MYH11 protein OS=Bos taurus GN=MYH11 PE=2 SV=1	0	0	0	ITDVIMAFQAM	iTRAQ8plex@N-term	cleaved M-C@C-term	0.0025456	1542.81	772.413	1542.81	772.412	2	2.1.1.5447.1	1.25222
2	tr|A6QLN6|A6QLN6_BOVIN	MYH11 protein OS=Bos taurus GN=MYH11 PE=2 SV=1	0	0	82.68	IVFQEFR	iTRAQ8plex@N-term		-0.00581296	1241.7	414.908	1241.71	414.91	3	4.1.1.4347.1	0.804576
2	tr|A6QLN6|A6QLN6_BOVIN	MYH11 protein OS=Bos taurus GN=MYH11 PE=2 SV=1	0	0	73.74	IVFQEFR	iTRAQ8plex@N-term		-0.00218761	1241.71	621.86	1241.71	621.861	2	4.1.1.4515.1	1.00184
2	tr|A6QLN6|A6QLN6_BOVIN	MYH11 protein OS=Bos taurus GN=MYH11 PE=2 SV=1	0	0	37.68	IVFQEFR	iTRAQ8plex@N-term		-0.00365245	1241.7	621.859	1241.71	621.861	2	4.1.1.4518.1	0.977336
2	tr|A6QLN6|A6QLN6_BOVIN	MYH11 protein OS=Bos taurus GN=MYH11 PE=2 SV=1	0	0	0	IVGLDQMAK	iTRAQ8plex@N-term; iTRAQ8plex(K)@9		-0.00533063	1581.93	528.318	1581.94	528.32	3	5.1.1.7587.1	0.821515
2	tr|A6QLN6|A6QLN6_BOVIN	MYH11 protein OS=Bos taurus GN=MYH11 PE=2 SV=1	0	0	0	KATQQAEQLSNELATER	iTRAQ8plex@N-term; iTRAQ8plex(K)@1	missed K-A@1	-0.0555618	2524.31	842.446	2524.37	842.464	3	5.1.1.7414.1	0.668163
2	tr|A6QLN6|A6QLN6_BOVIN	MYH11 protein OS=Bos taurus GN=MYH11 PE=2 SV=1	1	0	98.25	KLEDDILVMDDQNNK	iTRAQ8plex@N-term; iTRAQ8plex(K)@1; iTRAQ8plex(K)@15	missed K-L@1	-0.0079521	2701.46	901.495	2701.47	901.498	3	6.1.1.3995.1	0.804905
2	tr|A6QLN6|A6QLN6_BOVIN	MYH11 protein OS=Bos taurus GN=MYH11 PE=2 SV=1	0	0	0	KLEVQLQELQSK	iTRAQ8plex@N-term; iTRAQ8plex(K)@1; iTRAQ8plex(K)@12	missed K-L@1	-0.0088068	2354.42	589.613	2354.43	589.615	4	6.1.1.7591.1	0.676019
2	tr|A6QLN6|A6QLN6_BOVIN	MYH11 protein OS=Bos taurus GN=MYH11 PE=2 SV=1	1	0	42.22	KQELEEILHEMEAR	iTRAQ8plex@N-term; iTRAQ8plex(K)@1	missed K-Q@1	-0.0023106	2362.28	591.576	2362.28	591.577	4	6.1.1.4869.1	0.730539
2	tr|A6QLN6|A6QLN6_BOVIN	MYH11 protein OS=Bos taurus GN=MYH11 PE=2 SV=1	1	0	99	LDAFLVLEQLR	iTRAQ8plex@N-term		0.000380102	1619.96	810.985	1619.96	810.985	2	4.1.1.147.1	0.745634
2	tr|A6QLN6|A6QLN6_BOVIN	MYH11 protein OS=Bos taurus GN=MYH11 PE=2 SV=1	1	0	99	LDAFLVLEQLR	iTRAQ8plex@N-term		0.000135961	1619.96	810.985	1619.96	810.985	2	4.1.1.6685.1	0.94624
2	tr|A6QLN6|A6QLN6_BOVIN	MYH11 protein OS=Bos taurus GN=MYH11 PE=2 SV=1	1	0	99	LDAFLVLEQLR	iTRAQ8plex@N-term		0.000135961	1619.96	810.985	1619.96	810.985	2	4.1.1.6687.1	0.911694
2	tr|A6QLN6|A6QLN6_BOVIN	MYH11 protein OS=Bos taurus GN=MYH11 PE=2 SV=1	1	0	99	LDAFLVLEQLR	iTRAQ8plex@N-term		-0.00226869	1619.95	540.992	1619.96	540.992	3	4.1.1.6645.1	0.860827
2	tr|A6QLN6|A6QLN6_BOVIN	MYH11 protein OS=Bos taurus GN=MYH11 PE=2 SV=1	1	0	99	LDAFLVLEQLR	iTRAQ8plex@N-term		-0.000620743	1619.95	540.992	1619.96	540.992	3	4.1.1.6643.1	0.759048
2	tr|A6QLN6|A6QLN6_BOVIN	MYH11 protein OS=Bos taurus GN=MYH11 PE=2 SV=1	0	0	96.3	LDAFLVLEQLR	iTRAQ8plex@N-term; Cation:Na(D)@2		-0.000765963	1641.94	548.319	1641.94	548.32	3	4.1.1.176.1	0.781823
2	tr|A6QLN6|A6QLN6_BOVIN	MYH11 protein OS=Bos taurus GN=MYH11 PE=2 SV=1	0	0	0	LDDEMAQK	iTRAQ8plex@N-term; iTRAQ8plex(K)@8		-0.0400566	1556.79	779.404	1556.83	779.424	2	2.1.1.6358.1	0.438069
2	tr|A6QLN6|A6QLN6_BOVIN	MYH11 protein OS=Bos taurus GN=MYH11 PE=2 SV=1	0	0	0	LDDEMAQK	iTRAQ8plex@N-term; iTRAQ8plex(K)@8		0.0469803	1556.88	519.967	1556.83	519.952	3	5.1.1.1301.1	1.0846
2	tr|A6QLN6|A6QLN6_BOVIN	MYH11 protein OS=Bos taurus GN=MYH11 PE=2 SV=1	0	0	29.48	LEALK	iTRAQ8plex@N-term; iTRAQ8plex(K)@5	cleaved E-L@N-term	-0.00393336	1180.76	394.594	1180.76	394.595	3	5.1.1.7046.1	0.897142
2	tr|A6QLN6|A6QLN6_BOVIN	MYH11 protein OS=Bos taurus GN=MYH11 PE=2 SV=1	0	0	18.93	LEALK	iTRAQ8plex@N-term; iTRAQ8plex(K)@5	cleaved E-L@N-term	-0.00129114	1180.76	394.595	1180.76	394.595	3	6.1.1.1885.1	1.88915
2	tr|A6QLN6|A6QLN6_BOVIN	MYH11 protein OS=Bos taurus GN=MYH11 PE=2 SV=1	0	0	64.75	LEVNMQALK	iTRAQ8plex@N-term; iTRAQ8plex(K)@9		-0.005072	1652.97	827.492	1652.97	827.495	2	5.1.1.1535.1	0.754679
2	tr|A6QLN6|A6QLN6_BOVIN	MYH11 protein OS=Bos taurus GN=MYH11 PE=2 SV=1	0	0	10.22	LIER	iTRAQ8plex@N-term	cleaved E-L@N-term; cleaved R-P@C-term	-0.0343886	833.493	417.754	833.528	417.771	2	3.1.1.289.1	1.87649
2	tr|A6QLN6|A6QLN6_BOVIN	MYH11 protein OS=Bos taurus GN=MYH11 PE=2 SV=1	1	0	99	LQDFASTVELLEEGK	iTRAQ8plex@N-term; iTRAQ8plex(K)@15		-0.00179534	2286.26	763.092	2286.26	763.093	3	6.1.1.921.1	0.778314
2	tr|A6QLN6|A6QLN6_BOVIN	MYH11 protein OS=Bos taurus GN=MYH11 PE=2 SV=1	1	0	99	LQDFASTVELLEEGK	iTRAQ8plex@N-term; iTRAQ8plex(K)@15		-0.000513606	2286.26	763.093	2286.26	763.093	3	6.1.1.5238.1	0.859515
2	tr|A6QLN6|A6QLN6_BOVIN	MYH11 protein OS=Bos taurus GN=MYH11 PE=2 SV=1	1	0	99	LQDFASTVELLEEGK	iTRAQ8plex@N-term; iTRAQ8plex(K)@15		0.00113434	2286.26	763.093	2286.26	763.093	3	6.1.1.5240.1	0.825177
2	tr|A6QLN6|A6QLN6_BOVIN	MYH11 protein OS=Bos taurus GN=MYH11 PE=2 SV=1	1	0	99	LQDFASTVELLEEGK	iTRAQ8plex@N-term; iTRAQ8plex(K)@15		0.00236623	2286.26	763.094	2286.26	763.093	3	5.1.1.4080.1	1.22906
2	tr|A6QLN6|A6QLN6_BOVIN	MYH11 protein OS=Bos taurus GN=MYH11 PE=2 SV=1	1	0	99	LQDFASTVELLEEGK	iTRAQ8plex@N-term; iTRAQ8plex(K)@15		-0.00179534	2286.26	763.092	2286.26	763.093	3	6.1.1.917.1	0.772302
2	tr|A6QLN6|A6QLN6_BOVIN	MYH11 protein OS=Bos taurus GN=MYH11 PE=2 SV=1	1	0	99	LQDFASTVELLEEGK	iTRAQ8plex@N-term; iTRAQ8plex(K)@15		0.00150055	2286.26	763.093	2286.26	763.093	3	6.1.1.8486.1	0.728052
2	tr|A6QLN6|A6QLN6_BOVIN	MYH11 protein OS=Bos taurus GN=MYH11 PE=2 SV=1	0	0	99	LQDFASTVELLEEGK	iTRAQ8plex@N-term; iTRAQ8plex(K)@15		-0.982398	2285.27	762.765	2286.26	763.093	3	1.1.1.7780.1	0.792768
2	tr|A6QLN6|A6QLN6_BOVIN	MYH11 protein OS=Bos taurus GN=MYH11 PE=2 SV=1	0	0	99	LQDFASTVELLEEGK	No iTRAQ8plex@N-term; iTRAQ8plex(K)@15		-0.00429122	1982.05	661.69	1982.05	661.691	3	3.1.1.1404.1	1.36595
2	tr|A6QLN6|A6QLN6_BOVIN	MYH11 protein OS=Bos taurus GN=MYH11 PE=2 SV=1	0	0	83.62	LQDFASTVELLEEGK	No iTRAQ8plex@N-term; iTRAQ8plex(K)@15		-0.00447432	1982.05	661.69	1982.05	661.691	3	3.1.1.1409.1	1.57968
2	tr|A6QLN6|A6QLN6_BOVIN	MYH11 protein OS=Bos taurus GN=MYH11 PE=2 SV=1	0	0	3.804	LQLEKVT	iTRAQ8plex@N-term; iTRAQ8plex(K)@5	cleaved T-A@C-term; missed K-V@5	-0.00339405	1437.9	480.307	1437.9	480.308	3	5.1.1.1122.1	0.880718
2	tr|A6QLN6|A6QLN6_BOVIN	MYH11 protein OS=Bos taurus GN=MYH11 PE=2 SV=1	0	0	0	LQLEKVT	iTRAQ8plex@N-term; iTRAQ8plex(K)@5	cleaved T-A@C-term; missed K-V@5	-0.00376026	1437.9	480.307	1437.9	480.308	3	5.1.1.7363.1	0.838866
2	tr|A6QLN6|A6QLN6_BOVIN	MYH11 protein OS=Bos taurus GN=MYH11 PE=2 SV=1	0	0	0	LQLEKVT	iTRAQ8plex@N-term; iTRAQ8plex(K)@5	cleaved T-A@C-term; missed K-V@5	-0.00376026	1437.9	480.307	1437.9	480.308	3	5.1.1.7369.1	0.792897
2	tr|A6QLN6|A6QLN6_BOVIN	MYH11 protein OS=Bos taurus GN=MYH11 PE=2 SV=1	0	0	99	LQNEVESVTGMLNEAEGK	iTRAQ8plex@N-term; Deamidated(N)@13; iTRAQ8plex(K)@18		-0.000199631	2556.32	853.114	2556.32	853.114	3	4.1.1.5418.1	0.788274
2	tr|A6QLN6|A6QLN6_BOVIN	MYH11 protein OS=Bos taurus GN=MYH11 PE=2 SV=1	1	0	99	LQNEVESVTGMLNEAEGK	iTRAQ8plex@N-term; iTRAQ8plex(K)@18		-0.00293704	2555.33	852.785	2555.34	852.786	3	5.1.1.3630.1	0.83369
2	tr|A6QLN6|A6QLN6_BOVIN	MYH11 protein OS=Bos taurus GN=MYH11 PE=2 SV=1	1	0	99	LQNEVESVTGMLNEAEGK	iTRAQ8plex@N-term; iTRAQ8plex(K)@18		-0.00257083	2555.33	852.785	2555.34	852.786	3	5.1.1.3634.1	0.866023
2	tr|A6QLN6|A6QLN6_BOVIN	MYH11 protein OS=Bos taurus GN=MYH11 PE=2 SV=1	1	0	99	LQNEVESVTGMLNEAEGK	iTRAQ8plex@N-term; iTRAQ8plex(K)@18		0.00234689	2555.34	639.842	2555.34	639.841	4	4.1.1.6037.1	0.892462
2	tr|A6QLN6|A6QLN6_BOVIN	MYH11 protein OS=Bos taurus GN=MYH11 PE=2 SV=1	0	0	99	LQNEVESVTGMLNEAEGK	iTRAQ8plex@N-term; Deamidated(N)@3; iTRAQ8plex(K)@18		-0.00129826	2556.32	853.114	2556.32	853.114	3	4.1.1.5244.1	0.741665
2	tr|A6QLN6|A6QLN6_BOVIN	MYH11 protein OS=Bos taurus GN=MYH11 PE=2 SV=1	1	0	83.61	LQNEVESVTGMLNEAEGK	iTRAQ8plex@N-term; iTRAQ8plex(K)@18		-0.0567719	2555.28	852.767	2555.34	852.786	3	4.1.1.5283.1	0.552328
2	tr|A6QLN6|A6QLN6_BOVIN	MYH11 protein OS=Bos taurus GN=MYH11 PE=2 SV=1	0	0	51.65	LQNEVESVTGMLNEAEGK	No iTRAQ8plex@N-term; iTRAQ8plex(K)@18		0.000160187	2251.13	751.384	2251.13	751.384	3	3.1.1.788.1	0.768049
2	tr|A6QLN6|A6QLN6_BOVIN	MYH11 protein OS=Bos taurus GN=MYH11 PE=2 SV=1	0	0	19.32	LQNEVESVTGMLNEAEGK	No iTRAQ8plex@N-term; iTRAQ8plex(K)@18		-0.00478366	2251.13	751.383	2251.13	751.384	3	3.1.1.792.1	0.722221
2	tr|A6QLN6|A6QLN6_BOVIN	MYH11 protein OS=Bos taurus GN=MYH11 PE=2 SV=1	1	0	99	LQQELDDLVVDLDNQR	iTRAQ8plex@N-term		0.00222416	2216.16	739.728	2216.16	739.727	3	4.1.1.343.1	0.791585
2	tr|A6QLN6|A6QLN6_BOVIN	MYH11 protein OS=Bos taurus GN=MYH11 PE=2 SV=1	0	0	99	LQQELDDLVVDLDNQR	Carbamidomethyl@N-term		-0.00877675	1968.97	657.329	1968.98	657.332	3	1.1.1.3468.1	0.708866
2	tr|A6QLN6|A6QLN6_BOVIN	MYH11 protein OS=Bos taurus GN=MYH11 PE=2 SV=1	0	0	16.69	LQQLFNHTMF	iTRAQ8plex@N-term	cleaved F-I@C-term	-9.7581e-05	1581.83	791.921	1581.83	791.921	2	4.1.1.6162.1	1.00358
2	tr|A6QLN6|A6QLN6_BOVIN	MYH11 protein OS=Bos taurus GN=MYH11 PE=2 SV=1	0	0	0	NFVR	iTRAQ8plex@N-term	cleaved P-N@N-term	0.00746776	838.504	420.259	838.497	420.256	2	2.1.1.7150.1	1.10667
2	tr|A6QLN6|A6QLN6_BOVIN	MYH11 protein OS=Bos taurus GN=MYH11 PE=2 SV=1	0	0	0	NLLQEQLQAETELYAEAEEMR	iTRAQ8plex@N-term; Oxidation(M)@20		0.0003062	2827.39	943.469	2827.39	943.469	3	3.1.1.1548.1	0.644866
2	tr|A6QLN6|A6QLN6_BOVIN	MYH11 protein OS=Bos taurus GN=MYH11 PE=2 SV=1	0	0	0	NTTPNFVRCIIPNHEK	iTRAQ8plex@N-term; Carbamidomethyl(C)@9; iTRAQ8plex(K)@16	missed R-C@8	-0.0801706	2547.3	850.109	2547.38	850.135	3	6.1.1.208.1	0.932072
2	tr|A6QLN6|A6QLN6_BOVIN	MYH11 protein OS=Bos taurus GN=MYH11 PE=2 SV=1	0	0	94.46	PTNPPGVLALLDEECWFPK	Carbamidomethyl@N-term; Carbamidomethyl(C)@15; iTRAQ8plex(K)@19	cleaved R-P@N-term	-0.0011539	2543.3	848.775	2543.3	848.775	3	4.1.1.6671.1	0.927637
2	tr|A6QLN6|A6QLN6_BOVIN	MYH11 protein OS=Bos taurus GN=MYH11 PE=2 SV=1	1	0	30.02	QACILMIK	Gln->pyro-Glu@N-term; Carbamidomethyl(C)@3; iTRAQ8plex(K)@8		-0.00169082	1262.7	632.358	1262.7	632.359	2	2.1.1.2636.1	0.663751
2	tr|A6QLN6|A6QLN6_BOVIN	MYH11 protein OS=Bos taurus GN=MYH11 PE=2 SV=1	1	0	99	QADLEKDELAEELASSVSGR	Gln->pyro-Glu@N-term; iTRAQ8plex(K)@6		-0.00163804	2433.22	1217.62	2433.22	1217.62	2	3.1.1.1191.1	0.680109
2	tr|A6QLN6|A6QLN6_BOVIN	MYH11 protein OS=Bos taurus GN=MYH11 PE=2 SV=1	1	0	99	QADLEKDELAEELASSVSGR	Gln->pyro-Glu@N-term; iTRAQ8plex(K)@6		-0.00214069	2433.22	812.079	2433.22	812.08	3	3.1.1.1208.1	0.776215
2	tr|A6QLN6|A6QLN6_BOVIN	MYH11 protein OS=Bos taurus GN=MYH11 PE=2 SV=1	1	0	99	QADLEKDELAEELASSVSGR	Gln->pyro-Glu@N-term; iTRAQ8plex(K)@6		-0.00397174	2433.21	812.079	2433.22	812.08	3	3.1.1.1167.1	0.911065
2	tr|A6QLN6|A6QLN6_BOVIN	MYH11 protein OS=Bos taurus GN=MYH11 PE=2 SV=1	1	0	72.42	QEEEMQAK	Gln->pyro-Glu@N-term; iTRAQ8plex(K)@8		-0.00875229	1278.6	640.306	1278.61	640.311	2	1.1.1.121.1	0.902677
2	tr|A6QLN6|A6QLN6_BOVIN	MYH11 protein OS=Bos taurus GN=MYH11 PE=2 SV=1	0	0	99	QLHEYETELEDER	Gln->pyro-Glu@N-term		-0.0123464	1672.71	837.362	1672.72	837.368	2	1.1.1.2006.1	1.12756
2	tr|A6QLN6|A6QLN6_BOVIN	MYH11 protein OS=Bos taurus GN=MYH11 PE=2 SV=1	0	0	97.73	QLHEYETELEDER	iTRAQ8plex@N-term; iTRAQ8plex(Y)@5		-0.00743835	2298.15	575.545	2298.16	575.547	4	6.1.1.3461.1	0.712743
2	tr|A6QLN6|A6QLN6_BOVIN	MYH11 protein OS=Bos taurus GN=MYH11 PE=2 SV=1	0	0	88.08	QLHEYETELEDER	iTRAQ8plex@N-term; iTRAQ8plex(Y)@5		-0.00914733	2298.15	575.545	2298.16	575.547	4	6.1.1.3467.1	0.731294
2	tr|A6QLN6|A6QLN6_BOVIN	MYH11 protein OS=Bos taurus GN=MYH11 PE=2 SV=1	0	0	14.95	QLLQANPILEAFGN	iTRAQ8plex@N-term	cleaved N-A@C-term	0.000960169	1831.02	916.515	1831.01	916.515	2	2.1.1.4420.1	0.472476
2	tr|A6QLN6|A6QLN6_BOVIN	MYH11 protein OS=Bos taurus GN=MYH11 PE=2 SV=1	0	0	99	QLLQANPILEAFGNAK	Gln->pyro-Glu@N-term; iTRAQ8plex(K)@16		0.00239586	2013.12	672.048	2013.12	672.047	3	2.1.1.4726.1	0.997
2	tr|A6QLN6|A6QLN6_BOVIN	MYH11 protein OS=Bos taurus GN=MYH11 PE=2 SV=1	0	0	99	QLLQANPILEAFGNAK	iTRAQ8plex@N-term; iTRAQ8plex(K)@16		-0.00393877	2334.35	779.123	2334.35	779.125	3	5.1.1.3519.1	0.879991
2	tr|A6QLN6|A6QLN6_BOVIN	MYH11 protein OS=Bos taurus GN=MYH11 PE=2 SV=1	0	0	99	QLLQANPILEAFGNAK	iTRAQ8plex@N-term; iTRAQ8plex(K)@16		-0.00393877	2334.35	779.123	2334.35	779.125	3	5.1.1.3526.1	0.878503
2	tr|A6QLN6|A6QLN6_BOVIN	MYH11 protein OS=Bos taurus GN=MYH11 PE=2 SV=1	0	0	99	QLLQANPILEAFGNAK	iTRAQ8plex@N-term; iTRAQ8plex(K)@16		-0.00601186	2334.35	779.123	2334.35	779.125	3	6.1.1.474.1	0.901341
2	tr|A6QLN6|A6QLN6_BOVIN	MYH11 protein OS=Bos taurus GN=MYH11 PE=2 SV=1	0	0	99	QLLQANPILEAFGNAK	iTRAQ8plex@N-term; iTRAQ8plex(K)@16		-0.00894154	2334.34	779.122	2334.35	779.125	3	6.1.1.487.1	0.933915
2	tr|A6QLN6|A6QLN6_BOVIN	MYH11 protein OS=Bos taurus GN=MYH11 PE=2 SV=1	0	0	99	QLLQANPILEAFGNAK	Gln->pyro-Glu@N-term; iTRAQ8plex(K)@16		-0.00924131	2013.11	672.044	2013.12	672.047	3	1.1.1.4653.1	0.828596
2	tr|A6QLN6|A6QLN6_BOVIN	MYH11 protein OS=Bos taurus GN=MYH11 PE=2 SV=1	0	0	99	QLLQANPILEAFGNAK	Gln->pyro-Glu@N-term; Deamidated(N)@14; iTRAQ8plex(K)@16		-0.0129157	2014.09	672.371	2014.1	672.375	3	1.1.1.4606.1	1.04946
2	tr|A6QLN6|A6QLN6_BOVIN	MYH11 protein OS=Bos taurus GN=MYH11 PE=2 SV=1	0	0	99	QLLQANPILEAFGNAK	Gln->pyro-Glu@N-term; iTRAQ8plex(K)@16		-0.0107061	2013.11	672.044	2013.12	672.047	3	1.1.1.4675.1	0.80364
2	tr|A6QLN6|A6QLN6_BOVIN	MYH11 protein OS=Bos taurus GN=MYH11 PE=2 SV=1	0	0	99	QLLQANPILEAFGNAK	Gln->pyro-Glu@N-term; iTRAQ8plex(K)@16		0.00455353	2013.13	1007.57	2013.12	1007.57	2	2.1.1.4694.1	0.827576
2	tr|A6QLN6|A6QLN6_BOVIN	MYH11 protein OS=Bos taurus GN=MYH11 PE=2 SV=1	0	0	97.75	QLLQANPILEAFGNAK	iTRAQ8plex@N-term; iTRAQ8plex(K)@16		-9.35604e-05	2334.35	779.125	2334.35	779.125	3	5.1.1.3627.1	1.19324
2	tr|A6QLN6|A6QLN6_BOVIN	MYH11 protein OS=Bos taurus GN=MYH11 PE=2 SV=1	0	0	52.25	QLLQANPILEAFGNAK	Gln->pyro-Glu@N-term; iTRAQ8plex(K)@16		0.00223419	2013.12	1007.57	2013.12	1007.57	2	2.1.1.4689.1	0.893559
2	tr|A6QLN6|A6QLN6_BOVIN	MYH11 protein OS=Bos taurus GN=MYH11 PE=2 SV=1	0	0	11.99	QLLQANPILEAFGNAK	Gln->pyro-Glu@N-term; iTRAQ8plex(K)@16		-0.010797	2013.11	1007.56	2013.12	1007.57	2	1.1.1.4642.1	0.896814
2	tr|A6QLN6|A6QLN6_BOVIN	MYH11 protein OS=Bos taurus GN=MYH11 PE=2 SV=1	0	0	0	QLLQANPILEAFGNAK	Gln->pyro-Glu@N-term; Deamidated(N)@14; iTRAQ8plex(K)@16		-0.0116638	2014.09	1008.05	2014.1	1008.06	2	1.1.1.4596.1	0.860531
2	tr|A6QLN6|A6QLN6_BOVIN	MYH11 protein OS=Bos taurus GN=MYH11 PE=2 SV=1	0	0	0	QLLQANPILEAFGNAK	Gln->pyro-Glu@N-term; iTRAQ8plex(K)@16		-0.0105529	2013.11	1007.56	2013.12	1007.57	2	1.1.1.4647.1	0.728058
2	tr|A6QLN6|A6QLN6_BOVIN	MYH11 protein OS=Bos taurus GN=MYH11 PE=2 SV=1	0	0	0	QLPIYSEK	Gln->pyro-Glu@N-term; iTRAQ8plex(K)@8		-0.00302318	1263.7	632.857	1263.7	632.858	2	2.1.1.1787.1	0.63358
2	tr|A6QLN6|A6QLN6_BOVIN	MYH11 protein OS=Bos taurus GN=MYH11 PE=2 SV=1	0	0	39.45	QQQLTAMK	Gln->pyro-Glu@N-term; iTRAQ8plex(K)@8		-0.00267816	1233.67	617.841	1233.67	617.842	2	2.1.1.468.1	0.671418
2	tr|A6QLN6|A6QLN6_BOVIN	MYH11 protein OS=Bos taurus GN=MYH11 PE=2 SV=1	0	0	99	SLEADLMQLQEDLAAAER	iTRAQ8plex@N-term; Oxidation(M)@7		0.00318572	2322.17	775.064	2322.17	775.063	3	3.1.1.2514.1	0.884089
2	tr|A6QLN6|A6QLN6_BOVIN	MYH11 protein OS=Bos taurus GN=MYH11 PE=2 SV=1	0	0	99	SLEADLMQLQEDLAAAER	iTRAQ8plex@N-term; Oxidation(M)@7		0.00483367	2322.17	775.065	2322.17	775.063	3	3.1.1.2526.1	0.802605
2	tr|A6QLN6|A6QLN6_BOVIN	MYH11 protein OS=Bos taurus GN=MYH11 PE=2 SV=1	1	0	99	SLEADLMQLQEDLAAAER	iTRAQ8plex@N-term		0.00365945	2306.18	769.733	2306.17	769.732	3	3.1.1.2592.1	0.580988
2	tr|A6QLN6|A6QLN6_BOVIN	MYH11 protein OS=Bos taurus GN=MYH11 PE=2 SV=1	1	0	99	SLEADLMQLQEDLAAAER	iTRAQ8plex@N-term		0.00420877	2306.18	769.733	2306.17	769.732	3	3.1.1.2597.1	0.511366
2	tr|A6QLN6|A6QLN6_BOVIN	MYH11 protein OS=Bos taurus GN=MYH11 PE=2 SV=1	0	0	99	SLEADLMQLQEDLAAAER	iTRAQ8plex@N-term; Oxidation(M)@7		0.00472597	2322.17	1162.09	2322.17	1162.09	2	3.1.1.2538.1	0.740719
2	tr|A6QLN6|A6QLN6_BOVIN	MYH11 protein OS=Bos taurus GN=MYH11 PE=2 SV=1	0	0	99	SLEADLMQLQEDLAAAER	iTRAQ8plex@N-term; Oxidation(M)@7		0.00204042	2322.17	1162.09	2322.17	1162.09	2	3.1.1.2527.1	0.867851
2	tr|A6QLN6|A6QLN6_BOVIN	MYH11 protein OS=Bos taurus GN=MYH11 PE=2 SV=1	0	0	99	SLEADLMQLQEDLAAAER	iTRAQ8plex@N-term		1.00502	2307.18	1154.6	2306.17	1154.09	2	3.1.1.2591.1	0.74617
2	tr|A6QLN6|A6QLN6_BOVIN	MYH11 protein OS=Bos taurus GN=MYH11 PE=2 SV=1	1	0	99	SLEADLMQLQEDLAAAER	iTRAQ8plex@N-term		0.00379589	2306.18	1154.1	2306.17	1154.09	2	3.1.1.2601.1	0.682903
2	tr|A6QLN6|A6QLN6_BOVIN	MYH11 protein OS=Bos taurus GN=MYH11 PE=2 SV=1	0	0	99	SLEADLMQLQEDLAAAER	iTRAQ8plex@N-term; Deamidated(Q)@8		0.0247095	2307.18	770.068	2307.16	770.06	3	3.1.1.2583.1	0.649099
2	tr|A6QLN6|A6QLN6_BOVIN	MYH11 protein OS=Bos taurus GN=MYH11 PE=2 SV=1	0	0	99	SLEADLMQLQEDLAAAER	iTRAQ8plex@N-term; Cation:Na(D)@5		0.00425198	2328.16	777.06	2328.16	777.059	3	3.1.1.2615.1	0.724469
2	tr|A6QLN6|A6QLN6_BOVIN	MYH11 protein OS=Bos taurus GN=MYH11 PE=2 SV=1	0	0	99	SLEADLMQLQEDLAAAER	iTRAQ8plex@N-term; Cation:Na(D)@5		0.00608303	2328.16	777.061	2328.16	777.059	3	3.1.1.2611.1	0.725567
2	tr|A6QLN6|A6QLN6_BOVIN	MYH11 protein OS=Bos taurus GN=MYH11 PE=2 SV=1	0	0	94.61	SLEADLMQLQEDLAAAER	iTRAQ8plex@N-term; Deamidated(Q)@8		0.0252588	2307.18	770.068	2307.16	770.06	3	3.1.1.2582.1	0.632667
2	tr|A6QLN6|A6QLN6_BOVIN	MYH11 protein OS=Bos taurus GN=MYH11 PE=2 SV=1	0	0	74.83	SLEADLMQLQEDLAAAER	iTRAQ8plex@N-term; Cation:K(E)@11		-0.00595937	2344.12	587.038	2344.13	587.039	4	3.1.1.2603.1	0.882608
2	tr|A6QLN6|A6QLN6_BOVIN	MYH11 protein OS=Bos taurus GN=MYH11 PE=2 SV=1	1	0	99	TELEDTLDSTATQQELR	iTRAQ8plex@N-term		-0.00321118	2253.12	752.049	2253.13	752.05	3	3.1.1.65.1	0.912687
2	tr|A6QLN6|A6QLN6_BOVIN	MYH11 protein OS=Bos taurus GN=MYH11 PE=2 SV=1	1	0	99	TELEDTLDSTATQQELR	iTRAQ8plex@N-term		-0.00301371	2253.13	1127.57	2253.13	1127.57	2	3.1.1.86.1	0.830221
2	tr|A6QLN6|A6QLN6_BOVIN	MYH11 protein OS=Bos taurus GN=MYH11 PE=2 SV=1	1	0	99	TELEDTLDSTATQQELR	iTRAQ8plex@N-term		-0.00472269	2253.12	1127.57	2253.13	1127.57	2	3.1.1.69.1	0.874913
2	tr|A6QLN6|A6QLN6_BOVIN	MYH11 protein OS=Bos taurus GN=MYH11 PE=2 SV=1	0	0	99	TELEDTLDSTATQQELR	No iTRAQ8plex@N-term		-0.0133629	1948.91	975.462	1948.92	975.469	2	1.1.1.1818.1	0.788624
2	tr|A6QLN6|A6QLN6_BOVIN	MYH11 protein OS=Bos taurus GN=MYH11 PE=2 SV=1	0	0	99	TELEDTLDSTATQQELR	iTRAQ8plex@N-term; Cation:Na(D)@8		-0.00353417	2275.11	759.376	2275.11	759.377	3	3.1.1.122.1	0.849589
2	tr|A6QLN6|A6QLN6_BOVIN	MYH11 protein OS=Bos taurus GN=MYH11 PE=2 SV=1	0	0	97.53	TELEDTLDSTATQQELR	No iTRAQ8plex@N-term		-0.0138512	1948.91	975.462	1948.92	975.469	2	1.1.1.1813.1	0.749861
2	tr|A6QLN6|A6QLN6_BOVIN	MYH11 protein OS=Bos taurus GN=MYH11 PE=2 SV=1	0	0	83.12	TELEDTLDSTATQQELR	iTRAQ8plex@N-term; Cation:Na(D)@8		-0.00371728	2275.11	759.376	2275.11	759.377	3	3.1.1.117.1	0.932193
2	tr|A6QLN6|A6QLN6_BOVIN	MYH11 protein OS=Bos taurus GN=MYH11 PE=2 SV=1	0	0	99	TQLEELEDELQATEDAK	No iTRAQ8plex@N-term; iTRAQ8plex(K)@17		-0.00516505	2265.11	756.044	2265.12	756.046	3	3.1.1.1017.1	0.788884
2	tr|A6QLN6|A6QLN6_BOVIN	MYH11 protein OS=Bos taurus GN=MYH11 PE=2 SV=1	0	0	99	TQLEELEDELQATEDAK	Carbamidomethyl@N-term; iTRAQ8plex(K)@17		-0.00558915	2322.13	775.052	2322.14	775.053	3	3.1.1.944.1	0.937257
2	tr|A6QLN6|A6QLN6_BOVIN	MYH11 protein OS=Bos taurus GN=MYH11 PE=2 SV=1	0	0	99	TQLEELEDELQATEDAK	Carbamidomethyl@N-term; iTRAQ8plex(K)@17		-0.00284257	2322.14	775.052	2322.14	775.053	3	3.1.1.953.1	0.970054
2	tr|A6QLN6|A6QLN6_BOVIN	MYH11 protein OS=Bos taurus GN=MYH11 PE=2 SV=1	0	0	0	TQLEELEDELQATEDAK	iTRAQ8plex@N-term; iTRAQ8plex(K)@17		0.0757779	2569.4	857.473	2569.32	857.448	3	4.1.1.7015.1	1.36348
2	tr|A6QLN6|A6QLN6_BOVIN	MYH11 protein OS=Bos taurus GN=MYH11 PE=2 SV=1	0	0	99	VCHLMGINVTDFTR	No iTRAQ8plex@N-term; Carbamidomethyl(C)@2		-0.00283504	1661.8	554.94	1661.8	554.941	3	3.1.1.6226.1	0.933745
2	tr|A6QLN6|A6QLN6_BOVIN	MYH11 protein OS=Bos taurus GN=MYH11 PE=2 SV=1	1	0	99	VEDMAELTCLNEASVLHNLR	iTRAQ8plex@N-term; Carbamidomethyl(C)@9		-0.000939506	2617.31	873.445	2617.31	873.445	3	4.1.1.5846.1	0.946246
2	tr|A6QLN6|A6QLN6_BOVIN	MYH11 protein OS=Bos taurus GN=MYH11 PE=2 SV=1	1	0	99	VIENADGSEEEMDAR	iTRAQ8plex@N-term		-0.000412618	1967.9	984.96	1967.9	984.96	2	2.1.1.7002.1	0.754637
2	tr|A6QLN6|A6QLN6_BOVIN	MYH11 protein OS=Bos taurus GN=MYH11 PE=2 SV=1	0	0	99	VIENADGSEEEMDAR	iTRAQ8plex@N-term; Phospho(S)@8		-0.00221617	2047.87	1024.94	2047.87	1024.94	2	2.1.1.472.1	1.02009
2	tr|A6QLN6|A6QLN6_BOVIN	MYH11 protein OS=Bos taurus GN=MYH11 PE=2 SV=1	0	0	58.78	VLEQLR	iTRAQ8plex@N-term	cleaved L-V@N-term	-0.00291315	1060.65	531.333	1060.65	531.335	2	4.1.1.3417.1	1.38076
2	tr|A6QLN6|A6QLN6_BOVIN	MYH11 protein OS=Bos taurus GN=MYH11 PE=2 SV=1	1	0	99	VVSSVLQLGNIVFK	iTRAQ8plex@N-term; iTRAQ8plex(K)@14		9.77098e-05	2110.3	704.44	2110.3	704.44	3	5.1.1.4219.1	0.869516
2	tr|A6QLN6|A6QLN6_BOVIN	MYH11 protein OS=Bos taurus GN=MYH11 PE=2 SV=1	1	0	99	VVSSVLQLGNIVFK	iTRAQ8plex@N-term; iTRAQ8plex(K)@14		-0.00275028	2110.29	704.439	2110.3	704.44	3	6.1.1.1058.1	0.727993
2	tr|A6QLN6|A6QLN6_BOVIN	MYH11 protein OS=Bos taurus GN=MYH11 PE=2 SV=1	1	0	99	VVSSVLQLGNIVFK	iTRAQ8plex@N-term; iTRAQ8plex(K)@14		0.00365839	2110.3	704.441	2110.3	704.44	3	6.1.1.5301.1	0.835164
2	tr|A6QLN6|A6QLN6_BOVIN	MYH11 protein OS=Bos taurus GN=MYH11 PE=2 SV=1	1	0	99	VVSSVLQLGNIVFK	iTRAQ8plex@N-term; iTRAQ8plex(K)@14		0.00091182	2110.3	704.44	2110.3	704.44	3	6.1.1.1067.1	0.594625
3	tr|F1MGW0|F1MGW0_BOVIN	Uncharacterized protein (Fragment) OS=Bos taurus PE=4 SV=1	0	2	99	DGEAGAQGPPGPAGPAGER	iTRAQ8plex@N-term; Deamidated(Q)@7; Oxidation(P)@10		-0.000899249	2010.95	1006.48	2010.95	1006.48	2	3.1.1.3544.1	0.340125
3	tr|F1MGW0|F1MGW0_BOVIN	Uncharacterized protein (Fragment) OS=Bos taurus PE=4 SV=1	0	2	99	DGLNGLPGPIGPPGPR	iTRAQ8plex@N-term; Deamidated(N)@4; Oxidation(P)@7; Oxidation(P)@13		-0.00211303	1849.98	925.998	1849.98	925.999	2	4.1.1.3073.1	0.376849
3	tr|F1MGW0|F1MGW0_BOVIN	Uncharacterized protein (Fragment) OS=Bos taurus PE=4 SV=1	0	2	99	EVGPPGPPGPAGEK	Glu->pyro-Glu@N-term; Oxidation(P)@5; Oxidation(P)@8; iTRAQ8plex(K)@14	cleaved G-E@N-term	0.000607548	1605.83	803.923	1605.83	803.923	2	2.1.1.6510.1	0.384772
3	tr|F1MGW0|F1MGW0_BOVIN	Uncharacterized protein (Fragment) OS=Bos taurus PE=4 SV=1	0	2	99	GANGAPGIAGAPGFPGAR	iTRAQ8plex@N-term; Deamidated(N)@3; Oxidation(P)@6; Oxidation(P)@12; Oxidation(P)@15		-0.00262291	1889.95	630.991	1889.95	630.992	3	3.1.1.4369.1	0.557618
3	tr|F1MGW0|F1MGW0_BOVIN	Uncharacterized protein (Fragment) OS=Bos taurus PE=4 SV=1	0	2	99	GAPGADGPAGAPGTPGPQ	iTRAQ8plex@N-term; Oxidation(P)@12	cleaved Q-G@C-term	0.000978286	1793.89	897.95	1793.89	897.95	2	2.1.1.6390.1	0.443066
3	tr|F1MGW0|F1MGW0_BOVIN	Uncharacterized protein (Fragment) OS=Bos taurus PE=4 SV=1	0	2	99	GAPGADGPAGAPGTPGPQGIAGQR	No iTRAQ8plex@N-term; Oxidation(P)@12		0.000269192	2072	1037.01	2072	1037.01	2	2.1.1.6526.1	0.435923
3	tr|F1MGW0|F1MGW0_BOVIN	Uncharacterized protein (Fragment) OS=Bos taurus PE=4 SV=1	0	2	99	GAPGPAGPK	iTRAQ8plex@N-term; Oxidation(P)@3; iTRAQ8plex(K)@9		-0.00117392	1374.81	688.411	1374.81	688.411	2	5.1.1.5666.1	0.431331
3	tr|F1MGW0|F1MGW0_BOVIN	Uncharacterized protein (Fragment) OS=Bos taurus PE=4 SV=1	0	2	99	GDAGPPGPAGPAG	iTRAQ8plex@N-term; Oxidation(P)@6	cleaved G-P@C-term	0.00149873	1339.67	670.842	1339.67	670.841	2	2.1.1.6216.1	0.591282
3	tr|F1MGW0|F1MGW0_BOVIN	Uncharacterized protein (Fragment) OS=Bos taurus PE=4 SV=1	0	2	99	GDAGPPGPAGPAGPPG	iTRAQ8plex@N-term; Oxidation(P)@6; Oxidation(P)@15	cleaved G-P@C-term	0.00365873	1606.79	804.404	1606.79	804.402	2	2.1.1.6275.1	0.44465
3	tr|F1MGW0|F1MGW0_BOVIN	Uncharacterized protein (Fragment) OS=Bos taurus PE=4 SV=1	0	2	99	GDAGPPGPAGPAGPPGPIGN	iTRAQ8plex@N-term; Oxidation(P)@6; Oxidation(P)@15	cleaved N-V@C-term	0.000184509	1987.99	995.003	1987.99	995.003	2	2.1.1.6658.1	1.87048
3	tr|F1MGW0|F1MGW0_BOVIN	Uncharacterized protein (Fragment) OS=Bos taurus PE=4 SV=1	1	2	99	GEAGPSGPAGPTGAR	iTRAQ8plex@N-term		-0.00241092	1584.81	529.279	1584.82	529.279	3	4.1.1.8043.1	0.246857
3	tr|F1MGW0|F1MGW0_BOVIN	Uncharacterized protein (Fragment) OS=Bos taurus PE=4 SV=1	0	2	99	GEPGPTGIQGPPGPAGEEGK	iTRAQ8plex@N-term; Oxidation(P)@3; Oxidation(P)@12; iTRAQ8plex(K)@20		-0.00951859	2471.27	824.763	2471.28	824.766	3	5.1.1.780.1	0.789995
3	tr|F1MGW0|F1MGW0_BOVIN	Uncharacterized protein (Fragment) OS=Bos taurus PE=4 SV=1	0	2	99	GEQGPAGSPGFQGLPGPAGPPG	iTRAQ8plex@N-term; Oxidation(P)@9; Oxidation(P)@15; Oxidation(P)@21	cleaved G-E@C-term	-0.00390539	2283.1	1142.56	2283.11	1142.56	2	2.1.1.1104.1	0.447686
3	tr|F1MGW0|F1MGW0_BOVIN	Uncharacterized protein (Fragment) OS=Bos taurus PE=4 SV=1	0	2	99	GETGPAGPAGPIG	iTRAQ8plex@N-term	cleaved G-P@C-term	-0.0008937	1383.73	692.872	1383.73	692.872	2	2.1.1.6771.1	0.812214
3	tr|F1MGW0|F1MGW0_BOVIN	Uncharacterized protein (Fragment) OS=Bos taurus PE=4 SV=1	0	2	99	GETGPAGPAGPIGPVG	iTRAQ8plex@N-term	cleaved G-A@C-term	-0.000556859	1636.87	819.443	1636.87	819.444	2	2.1.1.7729.1	1.11143
3	tr|F1MGW0|F1MGW0_BOVIN	Uncharacterized protein (Fragment) OS=Bos taurus PE=4 SV=1	0	2	99	GETGPAGPAGPIGPVGAR	Carbamidomethyl@N-term		-0.00140706	1616.83	809.42	1616.83	809.421	2	2.1.1.6717.1	0.658105
3	tr|F1MGW0|F1MGW0_BOVIN	Uncharacterized protein (Fragment) OS=Bos taurus PE=4 SV=1	1	2	99	GFPGLPGPSGEPGK	iTRAQ8plex@N-term; iTRAQ8plex(K)@14		-0.00324632	1904.06	953.037	1904.06	953.038	2	5.1.1.7348.1	0.246856
3	tr|F1MGW0|F1MGW0_BOVIN	Uncharacterized protein (Fragment) OS=Bos taurus PE=4 SV=1	1	2	99	GFSGLDGAK	iTRAQ8plex@N-term; iTRAQ8plex(K)@9		-0.000287381	1458.83	487.284	1458.83	487.284	3	5.1.1.4631.1	0.246857
3	tr|F1MGW0|F1MGW0_BOVIN	Uncharacterized protein (Fragment) OS=Bos taurus PE=4 SV=1	0	2	99	GFSGLQGPPGPPGSPGEQGPSGASGPAGPR	iTRAQ8plex@N-term; Oxidation(P)@9; Oxidation(P)@12; Oxidation(P)@15		-0.00651678	3008.45	1003.82	3008.45	1003.82	3	4.1.1.2477.1	0.713359
3	tr|F1MGW0|F1MGW0_BOVIN	Uncharacterized protein (Fragment) OS=Bos taurus PE=4 SV=1	0	2	99	GISVPGPMGPSGPR	iTRAQ8plex@N-term	cleaved T-G@N-term	-0.00514127	1611.87	806.94	1611.87	806.943	2	5.1.1.488.1	0.70546
3	tr|F1MGW0|F1MGW0_BOVIN	Uncharacterized protein (Fragment) OS=Bos taurus PE=4 SV=1	0	2	99	GLTGPIGPPGPAGAPGDK	iTRAQ8plex@N-term; Oxidation(P)@9; Oxidation(P)@15; iTRAQ8plex(K)@18		-0.00699352	2198.21	733.744	2198.22	733.746	3	5.1.1.6645.1	0.714332
3	tr|F1MGW0|F1MGW0_BOVIN	Uncharacterized protein (Fragment) OS=Bos taurus PE=4 SV=1	0	2	99	GNDGATGAAGPPGPTGPAG	iTRAQ8plex@N-term; Oxidation(P)@12	cleaved G-P@C-term	0.00284246	1840.89	921.452	1840.89	921.45	2	2.1.1.6265.1	0.713673
3	tr|F1MGW0|F1MGW0_BOVIN	Uncharacterized protein (Fragment) OS=Bos taurus PE=4 SV=1	0	2	99	GNDGATGAAGPPGPTGPAGPPGFPGAVGAK	iTRAQ8plex@N-term; Oxidation(P)@12; Oxidation(P)@21; iTRAQ8plex(K)@30		-0.0047151	3139.61	1047.54	3139.61	1047.55	3	5.1.1.7089.1	0.504861
3	tr|F1MGW0|F1MGW0_BOVIN	Uncharacterized protein (Fragment) OS=Bos taurus PE=4 SV=1	1	2	99	GPAGPQGPR	iTRAQ8plex@N-term		-0.000232604	1139.64	570.825	1139.64	570.825	2	5.1.1.5633.1	0.246856
3	tr|F1MGW0|F1MGW0_BOVIN	Uncharacterized protein (Fragment) OS=Bos taurus PE=4 SV=1	0	2	99	GPPGPMGPPGLAGPPGESGR	No iTRAQ8plex@N-term; Oxidation(P)@3; Oxidation(P)@9; Oxidation(P)@15		-0.00123441	1831.85	916.933	1831.85	916.933	2	2.1.1.6687.1	0.415801
3	tr|F1MGW0|F1MGW0_BOVIN	Uncharacterized protein (Fragment) OS=Bos taurus PE=4 SV=1	0	2	99	GPSGPQGPSGPPGPK	iTRAQ8plex@N-term; Oxidation(P)@12; iTRAQ8plex(K)@15		-0.00811758	1940.05	647.691	1940.06	647.693	3	6.1.1.6071.1	0.442411
3	tr|F1MGW0|F1MGW0_BOVIN	Uncharacterized protein (Fragment) OS=Bos taurus PE=4 SV=1	1	2	99	GQAGVMGFPGPK	iTRAQ8plex@N-term; iTRAQ8plex(K)@12		-0.00511181	1752.98	877.495	1752.98	877.498	2	5.1.1.6927.1	0.246856
3	tr|F1MGW0|F1MGW0_BOVIN	Uncharacterized protein (Fragment) OS=Bos taurus PE=4 SV=1	0	2	99	GSAGPPGATGFPGAAGR	Carbamidomethyl@N-term; Oxidation(P)@6; Oxidation(P)@12		8.3602e-05	1515.71	758.861	1515.71	758.861	2	2.1.1.6393.1	0.654301
3	tr|F1MGW0|F1MGW0_BOVIN	Uncharacterized protein (Fragment) OS=Bos taurus PE=4 SV=1	1	2	99	GSEGPQGVR	iTRAQ8plex@N-term		-0.00112933	1189.63	595.825	1189.64	595.825	2	4.1.1.1524.1	0.246856
3	tr|F1MGW0|F1MGW0_BOVIN	Uncharacterized protein (Fragment) OS=Bos taurus PE=4 SV=1	0	2	99	GVPGPPGAVGPAGK	iTRAQ8plex@N-term; Oxidation(P)@3; Oxidation(P)@6; iTRAQ8plex(K)@14		-0.00461944	1800.03	901.023	1800.04	901.025	2	5.1.1.6598.1	0.463221
3	tr|F1MGW0|F1MGW0_BOVIN	Uncharacterized protein (Fragment) OS=Bos taurus PE=4 SV=1	0	2	99	GVQGPPGPAGPR	iTRAQ8plex@N-term; Oxidation(P)@6		-0.00132695	1408.77	705.393	1408.77	705.394	2	4.1.1.8066.1	0.395748
3	tr|F1MGW0|F1MGW0_BOVIN	Uncharacterized protein (Fragment) OS=Bos taurus PE=4 SV=1	0	2	99	ISVPGPMGPSGPR	iTRAQ8plex@N-term	cleaved G-I@N-term	-0.00436258	1554.85	778.43	1554.85	778.432	2	5.1.1.603.1	0.684044
3	tr|F1MGW0|F1MGW0_BOVIN	Uncharacterized protein (Fragment) OS=Bos taurus PE=4 SV=1	0	2	99	PGPMGPPGLAGPPGESGR	No iTRAQ8plex@N-term; Oxidation(M)@4; Oxidation(P)@13	cleaved P-P@N-term	-0.00336406	1661.78	831.897	1661.78	831.899	2	2.1.1.6846.1	0.720231
3	tr|F1MGW0|F1MGW0_BOVIN	Uncharacterized protein (Fragment) OS=Bos taurus PE=4 SV=1	0	2	99	SGDRGETGPAGPAGPIGPVGAR	Carbamidomethyl@N-term; Deamidated(R)@4	missed R-G@4	-0.00280416	2032.99	1017.5	2032.99	1017.5	2	3.1.1.4020.1	0.54339
3	tr|F1MGW0|F1MGW0_BOVIN	Uncharacterized protein (Fragment) OS=Bos taurus PE=4 SV=1	0	2	99	STGISVPGPMGPSGPR	Carbamidomethyl@N-term		-0.000114448	1552.77	777.391	1552.77	777.391	2	2.1.1.7634.1	0.470973
3	tr|F1MGW0|F1MGW0_BOVIN	Uncharacterized protein (Fragment) OS=Bos taurus PE=4 SV=1	0	2	99	TGDAGPAGPPGPPG	iTRAQ8plex@N-term; Oxidation(P)@10; Oxidation(P)@13	cleaved G-P@C-term	0.00193752	1482.73	742.371	1482.73	742.37	2	2.1.1.6230.1	0.578879
3	tr|F1MGW0|F1MGW0_BOVIN	Uncharacterized protein (Fragment) OS=Bos taurus PE=4 SV=1	0	2	99	VGPPGPSGNAGPPGPPGPAGK	iTRAQ8plex@N-term; Oxidation(P)@4; Oxidation(P)@13; Oxidation(P)@16; iTRAQ8plex(K)@21		-0.00900621	2420.28	807.768	2420.29	807.771	3	6.1.1.6630.1	0.395405
3	tr|F1MGW0|F1MGW0_BOVIN	Uncharacterized protein (Fragment) OS=Bos taurus PE=4 SV=1	0	1.60206	99	GETGPAGPAGPIGPVGA	iTRAQ8plex@N-term	cleaved A-R@C-term	-0.000639547	1707.91	854.962	1707.91	854.962	2	2.1.1.7852.1	0.696308
3	tr|F1MGW0|F1MGW0_BOVIN	Uncharacterized protein (Fragment) OS=Bos taurus PE=4 SV=1	0	1.50864	99	GFPGADGVAGPK	iTRAQ8plex@N-term; Oxidation(P)@3; iTRAQ8plex(K)@12		0.00235078	1695.94	566.322	1695.94	566.321	3	5.1.1.4835.1	0.702562
3	tr|F1MGW0|F1MGW0_BOVIN	Uncharacterized protein (Fragment) OS=Bos taurus PE=4 SV=1	0	1.48149	99	GPPGSAGSPGK	iTRAQ8plex@N-term; Oxidation(P)@3; iTRAQ8plex(K)@11		-0.00134784	1534.86	512.626	1534.86	512.626	3	5.1.1.5701.1	0.521363
3	tr|F1MGW0|F1MGW0_BOVIN	Uncharacterized protein (Fragment) OS=Bos taurus PE=4 SV=1	0	1.39794	99	GEPGPPGPAGF	iTRAQ8plex@N-term; Oxidation(P)@3	cleaved F-A@C-term	-0.00020305	1301.66	651.835	1301.66	651.835	2	2.1.1.7493.1	0.44324
3	tr|F1MGW0|F1MGW0_BOVIN	Uncharacterized protein (Fragment) OS=Bos taurus PE=4 SV=1	0	1.11919	99	AGPPGADGQPGAK	iTRAQ8plex@N-term; Oxidation(P)@4; iTRAQ8plex(K)@13	cleaved F-A@N-term	-0.00323172	1745.95	582.99	1745.95	582.991	3	5.1.1.5773.1	0.554312
3	tr|F1MGW0|F1MGW0_BOVIN	Uncharacterized protein (Fragment) OS=Bos taurus PE=4 SV=1	0	0.882729	99	GEPGDAGAK	iTRAQ8plex@N-term; Oxidation(P)@3; iTRAQ8plex(K)@9		-0.00117661	1424.77	475.931	1424.77	475.931	3	4.1.1.7966.1	0.525235
3	tr|F1MGW0|F1MGW0_BOVIN	Uncharacterized protein (Fragment) OS=Bos taurus PE=4 SV=1	0	0.853872	99	TGPPGPAGQDGR	iTRAQ8plex@N-term; Oxidation(P)@4	cleaved R-P@C-term	0.000540618	1428.73	715.371	1428.73	715.37	2	4.1.1.7968.1	0.419983
3	tr|F1MGW0|F1MGW0_BOVIN	Uncharacterized protein (Fragment) OS=Bos taurus PE=4 SV=1	0	0.793174	84.32	GDAGPK	iTRAQ8plex@N-term; iTRAQ8plex(K)@6		-0.00202466	1151.67	384.899	1151.68	384.899	3	5.1.1.5604.1	0.465863
3	tr|F1MGW0|F1MGW0_BOVIN	Uncharacterized protein (Fragment) OS=Bos taurus PE=4 SV=1	0	0.679854	99	GLTGPIGPPGPAGAPGDKGEAGPSGPAGPTGAR	iTRAQ8plex@N-term; Oxidation(P)@11; Oxidation(P)@15; iTRAQ8plex(K)@18	missed K-G@18	-0.0164744	3460.8	1154.61	3460.82	1154.61	3	6.1.1.3230.1	0.281762
3	tr|F1MGW0|F1MGW0_BOVIN	Uncharacterized protein (Fragment) OS=Bos taurus PE=4 SV=1	0	0.623423	99	GDAGPPGPAGPAGP	iTRAQ8plex@N-term; Oxidation(P)@6	cleaved P-P@C-term	0.0217928	1436.74	719.378	1436.72	719.367	2	2.1.1.6431.1	0.790067
3	tr|F1MGW0|F1MGW0_BOVIN	Uncharacterized protein (Fragment) OS=Bos taurus PE=4 SV=1	0	0.517126	99	GLTGPIGPPGPAGA	iTRAQ8plex@N-term; Oxidation(P)@9	cleaved A-P@C-term	0.00034883	1480.82	741.417	1480.82	741.417	2	2.1.1.7793.1	0.157249
3	tr|F1MGW0|F1MGW0_BOVIN	Uncharacterized protein (Fragment) OS=Bos taurus PE=4 SV=1	0	0.334419	98.34	GVVGLPGQR	iTRAQ8plex@N-term; Oxidation(P)@6		-0.00212964	1201.71	601.861	1201.71	601.862	2	4.1.1.2917.1	0.66007
3	tr|F1MGW0|F1MGW0_BOVIN	Uncharacterized protein (Fragment) OS=Bos taurus PE=4 SV=1	0	0.303644	99	GLTGPIGPPG	iTRAQ8plex@N-term; Oxidation(P)@9	cleaved G-P@C-term	-0.000792661	1184.67	593.342	1184.67	593.343	2	2.1.1.7420.1	0.582114
3	tr|F1MGW0|F1MGW0_BOVIN	Uncharacterized protein (Fragment) OS=Bos taurus PE=4 SV=1	0	0.299296	98.54	GADGAPGK	iTRAQ8plex@N-term; Oxidation(P)@6; iTRAQ8plex(K)@8		-0.00112044	1295.73	432.917	1295.73	432.917	3	5.1.1.5618.1	0.472136
3	tr|F1MGW0|F1MGW0_BOVIN	Uncharacterized protein (Fragment) OS=Bos taurus PE=4 SV=1	0	0.251037	44.78	GAAGEPGK	iTRAQ8plex@N-term; iTRAQ8plex(K)@8		-0.00435046	1293.75	647.88	1293.75	647.882	2	2.1.1.6851.1	0.66362
3	tr|F1MGW0|F1MGW0_BOVIN	Uncharacterized protein (Fragment) OS=Bos taurus PE=4 SV=1	0	0.213249	99	GANGAPGNDGAK	iTRAQ8plex@N-term; Deamidated(N)@3; Oxidation(P)@6; iTRAQ8plex(K)@12		0.000459151	1652.86	551.96	1652.86	551.96	3	4.1.1.7969.1	0.502794
3	tr|F1MGW0|F1MGW0_BOVIN	Uncharacterized protein (Fragment) OS=Bos taurus PE=4 SV=1	0	0.111259	99	GEQGPAGSPGF	iTRAQ8plex@N-term; Oxidation(P)@9	cleaved F-Q@C-term	-0.00755394	1322.63	662.324	1322.64	662.328	2	1.1.1.8710.1	0.559986
3	tr|F1MGW0|F1MGW0_BOVIN	Uncharacterized protein (Fragment) OS=Bos taurus PE=4 SV=1	0	0.10513	99	SGPQGPSGPPGPK	iTRAQ8plex@N-term; Oxidation(P)@10; iTRAQ8plex(K)@13	cleaved P-S@N-term	-0.00764041	1785.98	596.333	1785.98	596.335	3	6.1.1.2132.1	0.468167
3	tr|F1MGW0|F1MGW0_BOVIN	Uncharacterized protein (Fragment) OS=Bos taurus PE=4 SV=1	1	0.0985417	20.85	GDTGAK	iTRAQ8plex@N-term; iTRAQ8plex(K)@6		-0.0424668	1155.63	386.217	1155.67	386.231	3	4.1.1.7971.1	0.246857
3	tr|F1MGW0|F1MGW0_BOVIN	Uncharacterized protein (Fragment) OS=Bos taurus PE=4 SV=1	0	0.0814455	81.55	GFSGL	iTRAQ8plex@N-term	cleaved L-D@C-term	-0.00096223	783.442	392.728	783.443	392.729	2	2.1.1.7966.1	0.852896
3	tr|F1MGW0|F1MGW0_BOVIN	Uncharacterized protein (Fragment) OS=Bos taurus PE=4 SV=1	0	0.080399	99	DGEAGAQGPPGPAGPA	iTRAQ8plex@N-term; Oxidation(P)@10	cleaved A-G@C-term	-0.0073297	1667.8	834.907	1667.81	834.91	2	1.1.1.8392.1	0.326847
3	tr|F1MGW0|F1MGW0_BOVIN	Uncharacterized protein (Fragment) OS=Bos taurus PE=4 SV=1	0	0.0746879	99	GEPGPPGPAGAAGPAGN	iTRAQ8plex@N-term; Oxidation(P)@3; Oxidation(P)@6	cleaved N-P@C-term	0.00282598	1708.84	570.619	1708.83	570.618	3	2.1.1.6240.1	0.350461
3	tr|F1MGW0|F1MGW0_BOVIN	Uncharacterized protein (Fragment) OS=Bos taurus PE=4 SV=1	0	0.0741724	99	GAPGADGPAGAPGTPG	iTRAQ8plex@N-term; Oxidation(P)@12	cleaved G-P@C-term	0.00170723	1568.78	785.395	1568.77	785.394	2	2.1.1.6307.1	0.468591
3	tr|F1MGW0|F1MGW0_BOVIN	Uncharacterized protein (Fragment) OS=Bos taurus PE=4 SV=1	0	0.0589858	95.25	PGPMGPSGPR	No iTRAQ8plex@N-term	cleaved V-P@N-term	-0.00299225	951.457	476.736	951.46	476.737	2	4.1.1.2989.1	0.637359
3	tr|F1MGW0|F1MGW0_BOVIN	Uncharacterized protein (Fragment) OS=Bos taurus PE=4 SV=1	0	0.0550241	99	PGSPGEQGPSGASGPAGPR	iTRAQ8plex@N-term	cleaved P-P@N-term	-5.08978	1960.89	654.638	1965.98	656.334	3	2.1.1.6153.1	0.920866
3	tr|F1MGW0|F1MGW0_BOVIN	Uncharacterized protein (Fragment) OS=Bos taurus PE=4 SV=1	0	0.051587	99	GPPGPPGK	iTRAQ8plex@N-term; Oxidation(P)@3; Oxidation(P)@6; iTRAQ8plex(K)@8		-0.00210806	1345.78	673.897	1345.78	673.898	2	6.1.1.2037.1	0.561049
3	tr|F1MGW0|F1MGW0_BOVIN	Uncharacterized protein (Fragment) OS=Bos taurus PE=4 SV=1	0	0.0452752	99	DGEAGAQGPPGPAGPAG	iTRAQ8plex@N-term; Oxidation(P)@10	cleaved G-E@C-term	-0.00921552	1724.82	863.416	1724.83	863.421	2	1.1.1.8311.1	0.392544
3	tr|F1MGW0|F1MGW0_BOVIN	Uncharacterized protein (Fragment) OS=Bos taurus PE=4 SV=1	0	0.0291884	99	GFSGLQGPPG	iTRAQ8plex@N-term; Oxidation(P)@9	cleaved G-P@C-term	-0.00176403	1235.64	618.829	1235.65	618.83	2	2.1.1.795.1	0.64201
3	tr|F1MGW0|F1MGW0_BOVIN	Uncharacterized protein (Fragment) OS=Bos taurus PE=4 SV=1	0	0.0273344	99	AGPAGPK	Acetyl@N-term; iTRAQ8plex(K)@7	cleaved D-A@N-term	-0.000810745	942.543	472.279	942.544	472.279	2	2.1.1.6651.1	0.189975
3	tr|F1MGW0|F1MGW0_BOVIN	Uncharacterized protein (Fragment) OS=Bos taurus PE=4 SV=1	0	0.0273344	99	GFSGLQGPPGPPGS	iTRAQ8plex@N-term; Oxidation(P)@9; Oxidation(P)@12	cleaved S-P@C-term	-0.00179362	1589.8	795.906	1589.8	795.907	2	2.1.1.7737.1	0.576974
3	tr|F1MGW0|F1MGW0_BOVIN	Uncharacterized protein (Fragment) OS=Bos taurus PE=4 SV=1	0	0.0241089	99	GLTGSPGSPGPDGK	iTRAQ8plex@N-term; Oxidation(P)@6; Oxidation(P)@9; iTRAQ8plex(K)@14		-0.00516503	1865.99	623.004	1865.99	623.005	3	5.1.1.5849.1	0.450561
3	tr|F1MGW0|F1MGW0_BOVIN	Uncharacterized protein (Fragment) OS=Bos taurus PE=4 SV=1	0	0.0195421	99	GLPGPPGAPGPQGF	iTRAQ8plex@N-term; Oxidation(P)@3; Oxidation(P)@9	cleaved F-Q@C-term	0.00058012	1583.83	792.92	1583.83	792.92	2	2.1.1.8130.1	0.767759
3	tr|F1MGW0|F1MGW0_BOVIN	Uncharacterized protein (Fragment) OS=Bos taurus PE=4 SV=1	0	0.0186345	99	GNSGEPGAPGSK	iTRAQ8plex@N-term; Oxidation(P)@6; Oxidation(P)@9; iTRAQ8plex(K)@12		0.000648439	1696.89	566.636	1696.88	566.635	3	4.1.1.7960.1	0.592503
3	tr|F1MGW0|F1MGW0_BOVIN	Uncharacterized protein (Fragment) OS=Bos taurus PE=4 SV=1	0	0.0163737	68.63	DGSPGAK	iTRAQ8plex@N-term; Oxidation(P)@4; iTRAQ8plex(K)@7		-0.00231451	1254.7	419.241	1254.7	419.242	3	4.1.1.7961.1	0.429083
3	tr|F1MGW0|F1MGW0_BOVIN	Uncharacterized protein (Fragment) OS=Bos taurus PE=4 SV=1	0	0.0145735	77.41	GLTGPIG	iTRAQ8plex@N-term	cleaved G-P@C-term	-0.000206084	917.549	459.782	917.549	459.782	2	2.1.1.7278.1	0.557038
3	tr|F1MGW0|F1MGW0_BOVIN	Uncharacterized protein (Fragment) OS=Bos taurus PE=4 SV=1	0	0.011441	99	GFSGLQGPPGPPG	iTRAQ8plex@N-term; Oxidation(P)@9; Oxidation(P)@12	cleaved G-S@C-term	-0.000946794	1502.77	752.39	1502.77	752.391	2	2.1.1.7742.1	0.40211
3	tr|F1MGW0|F1MGW0_BOVIN	Uncharacterized protein (Fragment) OS=Bos taurus PE=4 SV=1	0	0.00921731	35.58	GNDGATGAAGPPGP	iTRAQ8plex@N-term	cleaved P-T@C-term	0.0439614	1441.75	721.885	1441.71	721.862	2	2.1.1.6367.1	0.60366
3	tr|F1MGW0|F1MGW0_BOVIN	Uncharacterized protein (Fragment) OS=Bos taurus PE=4 SV=1	0	0.00788851	47.68	GPPGPQGAR	iTRAQ8plex@N-term; Oxidation(P)@3		-0.00188122	1155.63	386.217	1155.63	386.217	3	4.1.1.7971.1	0.520222
3	tr|F1MGW0|F1MGW0_BOVIN	Uncharacterized protein (Fragment) OS=Bos taurus PE=4 SV=1	0	0.00656377	99	GEPGPAGLPGPPGER	iTRAQ8plex@N-term; Oxidation(P)@3; Oxidation(P)@9; Oxidation(P)@12		-0.0044303	1738.87	870.445	1738.88	870.447	2	4.1.1.2217.1	0.460063
3	tr|F1MGW0|F1MGW0_BOVIN	Uncharacterized protein (Fragment) OS=Bos taurus PE=4 SV=1	0	0.00305075	99	GEPGSPGENGAPGQMGPR	iTRAQ8plex@N-term; Oxidation(P)@3; Oxidation(P)@6; Deamidated(N)@9; Oxidation(P)@12		0.0011452	2046.92	683.315	2046.92	683.315	3	3.1.1.3451.1	0.528028
3	tr|F1MGW0|F1MGW0_BOVIN	Uncharacterized protein (Fragment) OS=Bos taurus PE=4 SV=1	0	0.00305075	97.05	GLTGPIGPPGPAGAPGDKGEAGPSGPAGPTGARG	iTRAQ8plex@N-term; iTRAQ8plex(K)@18	cleaved G-A@C-term; missed K-G@18; missed R-G@33	-10.0291	3475.82	1159.61	3485.85	1162.96	3	6.1.1.6563.1	0.313686
3	tr|F1MGW0|F1MGW0_BOVIN	Uncharacterized protein (Fragment) OS=Bos taurus PE=4 SV=1	0	0.00130484	14.44	GDAGPAGPK	Carbamidomethyl@N-term; iTRAQ8plex(K)@9		-0.00193671	1129.6	565.808	1129.6	565.809	2	4.1.1.1537.1	0.431453
3	tr|F1MGW0|F1MGW0_BOVIN	Uncharacterized protein (Fragment) OS=Bos taurus PE=4 SV=1	0	0.00130484	99	GEPGPPGPAGAAGPAGNPGADGQPGAK	No iTRAQ8plex@N-term; Oxidation(P)@3; Oxidation(P)@6; Oxidation(P)@18; iTRAQ8plex(K)@27		-0.000520409	2603.25	868.758	2603.25	868.758	3	3.1.1.3658.1	0.409072
3	tr|F1MGW0|F1MGW0_BOVIN	Uncharacterized protein (Fragment) OS=Bos taurus PE=4 SV=1	0	0.00130484	18.93	GHRGFSGLQGPPGPPGSPGEQGPSGASGPAGPR	iTRAQ8plex@N-term; Deamidated(Q)@9; Deamidated(Q)@21	missed R-G@3	0.0289146	3312.65	829.169	3312.62	829.162	4	6.1.1.2793.1	0.696393
3	tr|F1MGW0|F1MGW0_BOVIN	Uncharacterized protein (Fragment) OS=Bos taurus PE=4 SV=1	0	0.000869459	99	GDAGAPGAPGSQGAPGLQGMPGER	iTRAQ8plex@N-term; Oxidation(P)@6; Oxidation(P)@9; Oxidation(P)@15; Oxidation(P)@21		0.000950423	2502.17	835.065	2502.17	835.064	3	2.1.1.6547.1	0.490048
3	tr|F1MGW0|F1MGW0_BOVIN	Uncharacterized protein (Fragment) OS=Bos taurus PE=4 SV=1	0	0.000869459	19.04	GETGPAGPAGPIGPVGARGPAG	iTRAQ8plex@N-term	cleaved G-P@C-term; missed R-G@18	-0.028735	2146.12	716.379	2146.14	716.389	3	6.1.1.2163.1	0.379301
3	tr|F1MGW0|F1MGW0_BOVIN	Uncharacterized protein (Fragment) OS=Bos taurus PE=4 SV=1	0	0.000869459	96.79	GPPGPAGPAGER	No iTRAQ8plex@N-term; Oxidation(P)@3	cleaved Q-G@N-term	-0.00191889	1077.52	539.766	1077.52	539.767	2	4.1.1.1644.1	0.390931
3	tr|F1MGW0|F1MGW0_BOVIN	Uncharacterized protein (Fragment) OS=Bos taurus PE=4 SV=1	0	0.000869459	99	PGPAGAPGDKGEAGPSGPAGPTGAR	No iTRAQ8plex@N-term; Oxidation(P)@3; Oxidation(P)@7; iTRAQ8plex(K)@10	cleaved P-P@N-term; missed K-G@10	-0.0013834	2464.22	822.415	2464.22	822.416	3	4.1.1.8097.1	0.533348
3	tr|F1MGW0|F1MGW0_BOVIN	Uncharacterized protein (Fragment) OS=Bos taurus PE=4 SV=1	0	0.000434512	99	GDAGPPGPAGPAGPPGPIGNVGAPGPK	iTRAQ8plex@N-term; Oxidation(P)@6; Oxidation(P)@17; Oxidation(P)@24; Oxidation(P)@26; iTRAQ8plex(K)@27		-0.010858	2930.52	977.849	2930.53	977.852	3	6.1.1.2964.1	0.453372
3	tr|F1MGW0|F1MGW0_BOVIN	Uncharacterized protein (Fragment) OS=Bos taurus PE=4 SV=1	0	0.000434512	99	GEPGPTGIQGPPGPAG	iTRAQ8plex@N-term; Oxidation(P)@3; Oxidation(P)@12	cleaved G-E@C-term	-0.0104297	1723.86	862.936	1723.87	862.941	2	1.1.1.8673.1	0.321447
3	tr|F1MGW0|F1MGW0_BOVIN	Uncharacterized protein (Fragment) OS=Bos taurus PE=4 SV=1	0	0.000434512	2.815	GSPGEAGRPGEAGLPGAK	No iTRAQ8plex@N-term; iTRAQ8plex(K)@18		-0.0809059	1910.93	637.984	1911.01	638.011	3	1.1.1.8327.1	0.393976
3	tr|F1MGW0|F1MGW0_BOVIN	Uncharacterized protein (Fragment) OS=Bos taurus PE=4 SV=1	0	0.000434512	99	QGPPGEPGEPGASGPMGPR	iTRAQ8plex@N-term; Oxidation(P)@4; Oxidation(P)@7; Oxidation(P)@10	cleaved F-Q@N-term	-0.00592628	2125.99	709.672	2126	709.674	3	4.1.1.1744.1	0.616337
3	tr|F1MGW0|F1MGW0_BOVIN	Uncharacterized protein (Fragment) OS=Bos taurus PE=4 SV=1	0	0	92.1	AGPPGADGQPGAK	iTRAQ8plex@N-term; Oxidation(P)@4; Oxidation(P)@10; iTRAQ8plex(K)@13	cleaved F-A@N-term	-0.000972732	1761.95	588.323	1761.95	588.323	3	5.1.1.5667.1	0.61638
3	tr|F1MGW0|F1MGW0_BOVIN	Uncharacterized protein (Fragment) OS=Bos taurus PE=4 SV=1	0	0	99	DGEAGAQGPPGPAGPA	iTRAQ8plex@N-term; Oxidation(P)@10	cleaved A-G@C-term	-0.00867246	1667.8	834.906	1667.81	834.91	2	1.1.1.8359.1	0.327101
3	tr|F1MGW0|F1MGW0_BOVIN	Uncharacterized protein (Fragment) OS=Bos taurus PE=4 SV=1	0	0	99	DGEAGAQGPPGPAGPAG	iTRAQ8plex@N-term; Oxidation(P)@10	cleaved G-E@C-term	-0.00909345	1724.82	863.416	1724.83	863.421	2	1.1.1.8317.1	0.413411
3	tr|F1MGW0|F1MGW0_BOVIN	Uncharacterized protein (Fragment) OS=Bos taurus PE=4 SV=1	0	0	99	DGEAGAQGPPGPAGPAGER	iTRAQ8plex@N-term; Deamidated(Q)@7; Oxidation(P)@10		0.00190837	2010.96	1006.49	2010.95	1006.48	2	3.1.1.3557.1	0.313842
3	tr|F1MGW0|F1MGW0_BOVIN	Uncharacterized protein (Fragment) OS=Bos taurus PE=4 SV=1	0	0	99	DGEAGAQGPPGPAGPAGER	iTRAQ8plex@N-term; Oxidation(P)@10		0.00165259	2009.97	1005.99	2009.97	1005.99	2	4.1.1.1586.1	0.369792
3	tr|F1MGW0|F1MGW0_BOVIN	Uncharacterized protein (Fragment) OS=Bos taurus PE=4 SV=1	0	0	99	DGEAGAQGPPGPAGPAGER	iTRAQ8plex@N-term; Oxidation(P)@10		-0.000874129	2009.97	670.997	2009.97	670.998	3	4.1.1.1588.1	0.297072
3	tr|F1MGW0|F1MGW0_BOVIN	Uncharacterized protein (Fragment) OS=Bos taurus PE=4 SV=1	0	0	99	DGEAGAQGPPGPAGPAGER	iTRAQ8plex@N-term; Oxidation(P)@10		6.56804e-05	2009.97	1005.99	2009.97	1005.99	2	4.1.1.1589.1	0.41766
3	tr|F1MGW0|F1MGW0_BOVIN	Uncharacterized protein (Fragment) OS=Bos taurus PE=4 SV=1	0	0	99	DGEAGAQGPPGPAGPAGER	iTRAQ8plex@N-term; Dehydrated(E)@3		-0.0052028	1975.96	659.661	1975.97	659.662	3	4.1.1.1773.1	0.433593
3	tr|F1MGW0|F1MGW0_BOVIN	Uncharacterized protein (Fragment) OS=Bos taurus PE=4 SV=1	0	0	99	DGEAGAQGPPGPAGPAGER	iTRAQ8plex@N-term; Methyl(D)@1; Oxidation(P)@10		-0.00145621	2023.99	675.669	2023.99	675.669	3	4.1.1.8103.1	0.090765
3	tr|F1MGW0|F1MGW0_BOVIN	Uncharacterized protein (Fragment) OS=Bos taurus PE=4 SV=1	0	0	99	DGEAGAQGPPGPAGPAGER	iTRAQ8plex@N-term; Methyl(D)@1; Oxidation(P)@10		-0.00118779	2023.99	1013	2023.99	1013	2	4.1.1.8108.1	0.0340163
3	tr|F1MGW0|F1MGW0_BOVIN	Uncharacterized protein (Fragment) OS=Bos taurus PE=4 SV=1	0	0	99	DGEAGAQGPPGPAGPAGER	iTRAQ8plex@N-term; Oxidation(P)@10		-0.00178966	2009.97	670.997	2009.97	670.998	3	4.1.1.8112.1	0.468189
3	tr|F1MGW0|F1MGW0_BOVIN	Uncharacterized protein (Fragment) OS=Bos taurus PE=4 SV=1	0	0	99	DGEAGAQGPPGPAGPAGER	iTRAQ8plex@N-term; Oxidation(P)@10		-0.000324813	2009.97	670.997	2009.97	670.998	3	4.1.1.8120.1	0.531824
3	tr|F1MGW0|F1MGW0_BOVIN	Uncharacterized protein (Fragment) OS=Bos taurus PE=4 SV=1	0	0	99	DGEAGAQGPPGPAGPAGER	iTRAQ8plex@N-term; Oxidation(P)@10		-0.000544671	2009.97	1005.99	2009.97	1005.99	2	4.1.1.8126.1	0.377401
3	tr|F1MGW0|F1MGW0_BOVIN	Uncharacterized protein (Fragment) OS=Bos taurus PE=4 SV=1	0	0	99	DGEAGAQGPPGPAGPAGER	iTRAQ8plex@N-term; Oxidation(P)@10		-0.000910882	2009.97	1005.99	2009.97	1005.99	2	4.1.1.8129.1	0.383901
3	tr|F1MGW0|F1MGW0_BOVIN	Uncharacterized protein (Fragment) OS=Bos taurus PE=4 SV=1	1	0	99	DGEAGAQGPPGPAGPAGER	iTRAQ8plex@N-term		-0.0031431	1993.97	665.665	1993.98	665.666	3	4.1.1.8188.1	0.246856
3	tr|F1MGW0|F1MGW0_BOVIN	Uncharacterized protein (Fragment) OS=Bos taurus PE=4 SV=1	1	0	99	DGEAGAQGPPGPAGPAGER	iTRAQ8plex@N-term		-0.00296	1993.97	665.665	1993.98	665.666	3	4.1.1.8196.1	0.246856
3	tr|F1MGW0|F1MGW0_BOVIN	Uncharacterized protein (Fragment) OS=Bos taurus PE=4 SV=1	1	0	99	DGEAGAQGPPGPAGPAGER	iTRAQ8plex@N-term		-0.003424	1993.97	997.994	1993.98	997.995	2	4.1.1.8200.1	0.246856
3	tr|F1MGW0|F1MGW0_BOVIN	Uncharacterized protein (Fragment) OS=Bos taurus PE=4 SV=1	1	0	99	DGEAGAQGPPGPAGPAGER	iTRAQ8plex@N-term		-0.00440056	1993.97	997.993	1993.98	997.995	2	4.1.1.8202.1	0.246856
3	tr|F1MGW0|F1MGW0_BOVIN	Uncharacterized protein (Fragment) OS=Bos taurus PE=4 SV=1	0	0	99	DGEAGAQGPPGPAGPAGER	Delta:H(2)C(2)@N-term; Oxidation(P)@10		0.00396446	1731.79	866.9	1731.78	866.898	2	2.1.1.6195.1	0.38943
3	tr|F1MGW0|F1MGW0_BOVIN	Uncharacterized protein (Fragment) OS=Bos taurus PE=4 SV=1	0	0	99	DGEAGAQGPPGPAGPAGER	Delta:H(2)C(2)@N-term; Oxidation(P)@10		0.00249962	1731.78	866.899	1731.78	866.898	2	2.1.1.6201.1	0.435268
3	tr|F1MGW0|F1MGW0_BOVIN	Uncharacterized protein (Fragment) OS=Bos taurus PE=4 SV=1	0	0	99	DGEAGAQGPPGPAGPAGER	iTRAQ8plex@N-term; Methyl(D)@1		-0.00317587	2007.99	670.337	2007.99	670.338	3	4.1.1.8205.1	0.43789
3	tr|F1MGW0|F1MGW0_BOVIN	Uncharacterized protein (Fragment) OS=Bos taurus PE=4 SV=1	0	0	99	DGEAGAQGPPGPAGPAGER	iTRAQ8plex@N-term		-2.01254	1991.96	664.995	1993.98	665.666	3	4.1.1.1626.1	0.392295
3	tr|F1MGW0|F1MGW0_BOVIN	Uncharacterized protein (Fragment) OS=Bos taurus PE=4 SV=1	0	0	99	DGEAGAQGPPGPAGPAGER	iTRAQ8plex@N-term		-2.01492	1991.96	664.994	1993.98	665.666	3	4.1.1.1640.1	0.367669
3	tr|F1MGW0|F1MGW0_BOVIN	Uncharacterized protein (Fragment) OS=Bos taurus PE=4 SV=1	0	0	99	DGEAGAQGPPGPAGPAGER	iTRAQ8plex@N-term; Methyl(D)@1; Oxidation(P)@10		-0.00118779	2023.99	1013	2023.99	1013	2	4.1.1.8113.1	0.0345081
3	tr|F1MGW0|F1MGW0_BOVIN	Uncharacterized protein (Fragment) OS=Bos taurus PE=4 SV=1	0	0	99	DGEAGAQGPPGPAGPAGER	Carbamidomethyl@N-term		-0.0131509	1746.78	874.397	1746.79	874.403	2	2.1.1.6237.1	0.419767
3	tr|F1MGW0|F1MGW0_BOVIN	Uncharacterized protein (Fragment) OS=Bos taurus PE=4 SV=1	0	0	99	DGEAGAQGPPGPAGPAGER	iTRAQ8plex@N-term; Cation:Na(E)@3; Oxidation(P)@10		-0.00101935	2031.95	678.325	2031.95	678.325	3	4.1.1.1600.1	0.38103
3	tr|F1MGW0|F1MGW0_BOVIN	Uncharacterized protein (Fragment) OS=Bos taurus PE=4 SV=1	0	0	99	DGEAGAQGPPGPAGPAGER	iTRAQ8plex@N-term; Oxidation(P)@12		-0.00286401	2009.97	1005.99	2009.97	1005.99	2	4.1.1.2057.1	0.497203
3	tr|F1MGW0|F1MGW0_BOVIN	Uncharacterized protein (Fragment) OS=Bos taurus PE=4 SV=1	0	0	99	DGEAGAQGPPGPAGPAGER	Carbamidomethyl@N-term; Oxidation(P)@10		-0.00683429	1762.78	882.397	1762.79	882.401	2	1.1.1.8205.1
3	tr|F1MGW0|F1MGW0_BOVIN	Uncharacterized protein (Fragment) OS=Bos taurus PE=4 SV=1	0	0	99	DGEAGAQGPPGPAGPAGER	Delta:H(2)C(2)@N-term; Oxidation(P)@10		-0.00569983	1731.78	578.266	1731.78	578.268	3	1.1.1.8234.1	100
3	tr|F1MGW0|F1MGW0_BOVIN	Uncharacterized protein (Fragment) OS=Bos taurus PE=4 SV=1	0	0	99	DGEAGAQGPPGPAGPAGER	Delta:H(2)C(2)@N-term; Oxidation(P)@10		-0.00515052	1731.78	578.266	1731.78	578.268	3	1.1.1.8241.1
3	tr|F1MGW0|F1MGW0_BOVIN	Uncharacterized protein (Fragment) OS=Bos taurus PE=4 SV=1	0	0	99	DGEAGAQGPPGPAGPAGER	No iTRAQ8plex@N-term		-0.00713657	1689.76	845.889	1689.77	845.893	2	1.1.1.8262.1	0.373653
3	tr|F1MGW0|F1MGW0_BOVIN	Uncharacterized protein (Fragment) OS=Bos taurus PE=4 SV=1	0	0	99	DGEAGAQGPPGPAGPAGER	Delta:H(2)C(2)@N-term		-0.00926055	1715.78	858.896	1715.79	858.9	2	1.1.1.8281.1	0.576662
3	tr|F1MGW0|F1MGW0_BOVIN	Uncharacterized protein (Fragment) OS=Bos taurus PE=4 SV=1	0	0	99	DGEAGAQGPPGPAGPAGER	Delta:H(2)C(2)@N-term		-0.00950469	1715.78	858.896	1715.79	858.9	2	1.1.1.8289.1	0.38687
3	tr|F1MGW0|F1MGW0_BOVIN	Uncharacterized protein (Fragment) OS=Bos taurus PE=4 SV=1	0	0	99	DGEAGAQGPPGPAGPAGER	Carbamidomethyl@N-term; Oxidation(P)@10		-0.00646808	1762.78	882.398	1762.79	882.401	2	1.1.1.8201.1	0.01
3	tr|F1MGW0|F1MGW0_BOVIN	Uncharacterized protein (Fragment) OS=Bos taurus PE=4 SV=1	0	0	99	DGEAGAQGPPGPAGPAGER	Delta:H(2)C(2)@N-term; Oxidation(P)@10		-0.00511933	1731.78	866.895	1731.78	866.898	2	1.1.1.8203.1
3	tr|F1MGW0|F1MGW0_BOVIN	Uncharacterized protein (Fragment) OS=Bos taurus PE=4 SV=1	0	0	99	DGEAGAQGPPGPAGPAGER	No iTRAQ8plex@N-term		-0.00591588	1689.76	845.89	1689.77	845.893	2	1.1.1.8255.1	0.721362
3	tr|F1MGW0|F1MGW0_BOVIN	Uncharacterized protein (Fragment) OS=Bos taurus PE=4 SV=1	0	0	99	DGEAGAQGPPGPAGPAGER	Delta:H(2)C(2)@N-term; Oxidation(P)@10		-0.00548554	1731.78	866.895	1731.78	866.898	2	1.1.1.8199.1	100
3	tr|F1MGW0|F1MGW0_BOVIN	Uncharacterized protein (Fragment) OS=Bos taurus PE=4 SV=1	0	0	87.34	DGEAGAQGPPGPAGPAGER	iTRAQ8plex@N-term; Cation:Na(E)@3; Oxidation(P)@12		-0.00130024	2031.95	1016.98	2031.95	1016.98	2	4.1.1.1623.1	0.386129
3	tr|F1MGW0|F1MGW0_BOVIN	Uncharacterized protein (Fragment) OS=Bos taurus PE=4 SV=1	0	0	87.09	DGEAGAQGPPGPAGPAGER	iTRAQ8plex@N-term; Cation:Na(E)@3; Oxidation(P)@10		-7.95401e-05	2031.95	1016.98	2031.95	1016.98	2	4.1.1.1617.1	0.372604
3	tr|F1MGW0|F1MGW0_BOVIN	Uncharacterized protein (Fragment) OS=Bos taurus PE=4 SV=1	0	0	42.44	DGEAGAQGPPGPAGPAGER	iTRAQ8plex@N-term; Cation:Na(E)@3		-0.0168014	2015.94	504.993	2015.96	504.997	4	4.1.1.1755.1	0.571434
3	tr|F1MGW0|F1MGW0_BOVIN	Uncharacterized protein (Fragment) OS=Bos taurus PE=4 SV=1	0	0	41.77	DGEAGAQGPPGPAGPAGER	iTRAQ8plex@N-term; Cation:Na(E)@3		-0.0163131	2015.94	504.993	2015.96	504.997	4	4.1.1.1732.1	0.357416
3	tr|F1MGW0|F1MGW0_BOVIN	Uncharacterized protein (Fragment) OS=Bos taurus PE=4 SV=1	0	0	41.49	DGEAGAQGPPGPAGPAGER	iTRAQ8plex@N-term; Cation:Na(E)@3		-0.0147262	2015.94	504.993	2015.96	504.997	4	4.1.1.1724.1	0.371303
3	tr|F1MGW0|F1MGW0_BOVIN	Uncharacterized protein (Fragment) OS=Bos taurus PE=4 SV=1	0	0	40.69	DGEAGAQGPPGPAGPAGER	iTRAQ8plex@N-term; Cation:Na(E)@3		-0.0171676	2015.94	504.993	2015.96	504.997	4	4.1.1.1719.1	0.468136
3	tr|F1MGW0|F1MGW0_BOVIN	Uncharacterized protein (Fragment) OS=Bos taurus PE=4 SV=1	0	0	20.39	DGEAGAQGPPGPAGPAGER	iTRAQ8plex@N-term; Cation:K(E)@3		0.0044919	2031.94	508.991	2031.93	508.99	4	4.1.1.1657.1	0.438126
3	tr|F1MGW0|F1MGW0_BOVIN	Uncharacterized protein (Fragment) OS=Bos taurus PE=4 SV=1	0	0	19.37	DGEAGAQGPPGPAGPAGER	iTRAQ8plex@N-term; Cation:K(E)@3		0.00693331	2031.94	508.992	2031.93	508.99	4	4.1.1.1629.1	0.363891
3	tr|F1MGW0|F1MGW0_BOVIN	Uncharacterized protein (Fragment) OS=Bos taurus PE=4 SV=1	0	0	19.07	DGEAGAQGPPGPAGPAGER	iTRAQ8plex@N-term; Cation:K(E)@3		0.0044919	2031.94	508.991	2031.93	508.99	4	4.1.1.1607.1	0.346574
3	tr|F1MGW0|F1MGW0_BOVIN	Uncharacterized protein (Fragment) OS=Bos taurus PE=4 SV=1	0	0	0	DGEAGAQGPPGPAGPAGER	iTRAQ8plex@N-term; Deamidated(Q)@7		-0.0494761	1994.91	665.977	1994.96	665.994	3	4.1.1.2087.1	0.740677
3	tr|F1MGW0|F1MGW0_BOVIN	Uncharacterized protein (Fragment) OS=Bos taurus PE=4 SV=1	0	0	99	DGLNGLPGPIGPPGPR	iTRAQ8plex@N-term; Deamidated(N)@4; Oxidation(P)@7; Oxidation(P)@12; Oxidation(P)@13		0.000766296	1865.98	933.997	1865.98	933.997	2	4.1.1.372.1	0.633767
3	tr|F1MGW0|F1MGW0_BOVIN	Uncharacterized protein (Fragment) OS=Bos taurus PE=4 SV=1	0	0	99	DGLNGLPGPIGPPGPR	iTRAQ8plex@N-term; Deamidated(N)@4; Oxidation(P)@7; Oxidation(P)@12; Oxidation(P)@13		0.000766296	1865.98	933.997	1865.98	933.997	2	4.1.1.376.1	0.581556
3	tr|F1MGW0|F1MGW0_BOVIN	Uncharacterized protein (Fragment) OS=Bos taurus PE=4 SV=1	0	0	99	DGLNGLPGPIGPPGPR	iTRAQ8plex@N-term; Deamidated(N)@4; Oxidation(P)@7		-0.00360771	1833.99	918	1833.99	918.002	2	5.1.1.1006.1	0.728941
3	tr|F1MGW0|F1MGW0_BOVIN	Uncharacterized protein (Fragment) OS=Bos taurus PE=4 SV=1	0	0	99	DGLNGLPGPIGPPGPR	iTRAQ8plex@N-term; Deamidated(N)@4; Oxidation(P)@7; Oxidation(P)@12; Oxidation(P)@13		-0.00315613	1865.98	933.995	1865.98	933.997	2	3.1.1.6030.1	0.531322
3	tr|F1MGW0|F1MGW0_BOVIN	Uncharacterized protein (Fragment) OS=Bos taurus PE=4 SV=1	0	0	99	DGLNGLPGPIGPPGPR	iTRAQ8plex@N-term; Deamidated(N)@4; Oxidation(P)@7; Oxidation(P)@12; Oxidation(P)@13		0.00196272	1865.98	623.001	1865.98	623	3	4.1.1.982.1	0.748716
3	tr|F1MGW0|F1MGW0_BOVIN	Uncharacterized protein (Fragment) OS=Bos taurus PE=4 SV=1	0	0	99	DGLNGLPGPIGPPGPR	iTRAQ8plex@N-term; Deamidated(N)@4; Oxidation(P)@7; Oxidation(P)@12; Oxidation(P)@13		0.00259735	1865.98	933.998	1865.98	933.997	2	4.1.1.562.1	0.467741
3	tr|F1MGW0|F1MGW0_BOVIN	Uncharacterized protein (Fragment) OS=Bos taurus PE=4 SV=1	0	0	99	DGLNGLPGPIGPPGPR	iTRAQ8plex@N-term; Deamidated(N)@4; Oxidation(P)@7; Oxidation(P)@13		-0.00296752	1849.98	925.998	1849.98	925.999	2	4.1.1.3066.1	0.357772
3	tr|F1MGW0|F1MGW0_BOVIN	Uncharacterized protein (Fragment) OS=Bos taurus PE=4 SV=1	0	0	99	DGLNGLPGPIGPPGPR	iTRAQ8plex@N-term; Deamidated(N)@4; Oxidation(P)@7		-0.00397392	1833.99	918	1833.99	918.002	2	5.1.1.1009.1	0.60141
3	tr|F1MGW0|F1MGW0_BOVIN	Uncharacterized protein (Fragment) OS=Bos taurus PE=4 SV=1	0	0	99	DGLNGLPGPIGPPGPR	iTRAQ8plex@N-term; Deamidated(N)@4; Oxidation(P)@12; Oxidation(P)@13		-0.00274344	1849.98	925.998	1849.98	925.999	2	3.1.1.5338.1	0.522862
3	tr|F1MGW0|F1MGW0_BOVIN	Uncharacterized protein (Fragment) OS=Bos taurus PE=4 SV=1	0	0	99	DGLNGLPGPIGPPGPR	iTRAQ8plex@N-term; Deamidated(N)@4; Oxidation(P)@7; Oxidation(P)@12; Oxidation(P)@13		-0.0032782	1865.98	933.995	1865.98	933.997	2	3.1.1.5626.1	0.490891
3	tr|F1MGW0|F1MGW0_BOVIN	Uncharacterized protein (Fragment) OS=Bos taurus PE=4 SV=1	0	0	99	DGLNGLPGPIGPPGPR	iTRAQ8plex@N-term; Deamidated(N)@4; Oxidation(P)@12; Oxidation(P)@13		-0.00296752	1849.98	925.998	1849.98	925.999	2	4.1.1.3401.1	0.417408
3	tr|F1MGW0|F1MGW0_BOVIN	Uncharacterized protein (Fragment) OS=Bos taurus PE=4 SV=1	0	0	99	DGLNGLPGPIGPPGPR	iTRAQ8plex@N-term; Deamidated(N)@4; Oxidation(P)@7; Oxidation(P)@12; Oxidation(P)@13		-0.00193543	1865.98	933.996	1865.98	933.997	2	3.1.1.4635.1	0.424756
3	tr|F1MGW0|F1MGW0_BOVIN	Uncharacterized protein (Fragment) OS=Bos taurus PE=4 SV=1	0	0	99	DGLNGLPGPIGPPGPR	iTRAQ8plex@N-term; Deamidated(N)@4; Oxidation(P)@12; Oxidation(P)@13		-0.00335379	1849.98	925.998	1849.98	925.999	2	3.1.1.5345.1	0.501686
3	tr|F1MGW0|F1MGW0_BOVIN	Uncharacterized protein (Fragment) OS=Bos taurus PE=4 SV=1	0	0	99	DGLNGLPGPIGPPGPR	iTRAQ8plex@N-term; Deamidated(N)@4; Oxidation(P)@7; Oxidation(P)@12; Oxidation(P)@13		0.0012384	1865.98	933.997	1865.98	933.997	2	3.1.1.8453.1	0.615537
3	tr|F1MGW0|F1MGW0_BOVIN	Uncharacterized protein (Fragment) OS=Bos taurus PE=4 SV=1	0	0	99	DGLNGLPGPIGPPGPR	iTRAQ8plex@N-term; Deamidated(N)@4; Oxidation(P)@7; Oxidation(P)@12; Oxidation(P)@13		0.000505979	1865.98	933.997	1865.98	933.997	2	3.1.1.8460.1	0.617034
3	tr|F1MGW0|F1MGW0_BOVIN	Uncharacterized protein (Fragment) OS=Bos taurus PE=4 SV=1	0	0	99	DGLNGLPGPIGPPGPR	iTRAQ8plex@N-term; Deamidated(N)@4; Oxidation(P)@7; Oxidation(P)@12; Oxidation(P)@15		0.00196272	1865.98	623.001	1865.98	623	3	4.1.1.1074.1	0.550612
3	tr|F1MGW0|F1MGW0_BOVIN	Uncharacterized protein (Fragment) OS=Bos taurus PE=4 SV=1	0	0	99	DGLNGLPGPIGPPGPR	iTRAQ8plex@N-term; Deamidated(N)@4; Oxidation(P)@7; Oxidation(P)@12; Oxidation(P)@13		-0.00217957	1865.98	933.996	1865.98	933.997	2	3.1.1.5630.1	0.466458
3	tr|F1MGW0|F1MGW0_BOVIN	Uncharacterized protein (Fragment) OS=Bos taurus PE=4 SV=1	0	0	99	DGLNGLPGPIGPPGPR	iTRAQ8plex@N-term; Deamidated(N)@4; Oxidation(P)@7; Oxidation(P)@13; Oxidation(P)@15		0.000680978	1865.98	623	1865.98	623	3	4.1.1.861.1	0.599467
3	tr|F1MGW0|F1MGW0_BOVIN	Uncharacterized protein (Fragment) OS=Bos taurus PE=4 SV=1	0	0	99	DGLNGLPGPIGPPGPR	iTRAQ8plex@N-term; Deamidated(N)@4; Oxidation(P)@7; Oxidation(P)@12; Oxidation(P)@13		0.000888366	1865.98	933.997	1865.98	933.997	2	4.1.1.91.1	0.469636
3	tr|F1MGW0|F1MGW0_BOVIN	Uncharacterized protein (Fragment) OS=Bos taurus PE=4 SV=1	0	0	99	DGLNGLPGPIGPPGPR	iTRAQ8plex@N-term; Deamidated(N)@4; Oxidation(P)@7; Oxidation(P)@12; Oxidation(P)@13		0.001987	1865.98	933.998	1865.98	933.997	2	4.1.1.565.1	0.522793
3	tr|F1MGW0|F1MGW0_BOVIN	Uncharacterized protein (Fragment) OS=Bos taurus PE=4 SV=1	0	0	99	DGLNGLPGPIGPPGPR	iTRAQ8plex@N-term; Deamidated(N)@4; Oxidation(P)@7; Oxidation(P)@12; Oxidation(P)@13		0.00149872	1865.98	933.997	1865.98	933.997	2	4.1.1.78.1	0.467557
3	tr|F1MGW0|F1MGW0_BOVIN	Uncharacterized protein (Fragment) OS=Bos taurus PE=4 SV=1	0	0	99	DGLNGLPGPIGPPGPR	iTRAQ8plex@N-term; Deamidated(N)@4; Oxidation(P)@7; Oxidation(P)@12; Oxidation(P)@15		0.0014134	1865.98	623.001	1865.98	623	3	4.1.1.1153.1	0.695817
3	tr|F1MGW0|F1MGW0_BOVIN	Uncharacterized protein (Fragment) OS=Bos taurus PE=4 SV=1	0	0	99	DGLNGLPGPIGPPGPR	iTRAQ8plex@N-term; Deamidated(N)@4; Oxidation(P)@7; Oxidation(P)@13; Oxidation(P)@15		-0.000417654	1865.98	623	1865.98	623	3	4.1.1.1444.1	0.552419
3	tr|F1MGW0|F1MGW0_BOVIN	Uncharacterized protein (Fragment) OS=Bos taurus PE=4 SV=1	0	0	99	DGLNGLPGPIGPPGPR	iTRAQ8plex@N-term; Deamidated(N)@4; Oxidation(P)@7; Oxidation(P)@13; Oxidation(P)@15		0.00214582	1865.98	623.001	1865.98	623	3	4.1.1.980.1	0.540036
3	tr|F1MGW0|F1MGW0_BOVIN	Uncharacterized protein (Fragment) OS=Bos taurus PE=4 SV=1	0	0	99	DGLNGLPGPIGPPGPR	iTRAQ8plex@N-term; Deamidated(N)@4; Oxidation(P)@9; Dioxidation(P)@12; Oxidation(P)@13		-0.00478953	1881.97	941.992	1881.97	941.994	2	3.1.1.5001.1	0.550224
3	tr|F1MGW0|F1MGW0_BOVIN	Uncharacterized protein (Fragment) OS=Bos taurus PE=4 SV=1	0	0	99	DGLNGLPGPIGPPGPR	iTRAQ8plex@N-term; Deamidated(N)@4; Oxidation(P)@7; Oxidation(P)@13; Oxidation(P)@15		0.00134611	1865.98	623.001	1865.98	623	3	3.1.1.8516.1	0.821896
3	tr|F1MGW0|F1MGW0_BOVIN	Uncharacterized protein (Fragment) OS=Bos taurus PE=4 SV=1	0	0	99	DGLNGLPGPIGPPGPR	iTRAQ8plex@N-term; Deamidated(N)@4; Oxidation(P)@7; Oxidation(P)@12; Oxidation(P)@15		0.00196272	1865.98	623.001	1865.98	623	3	4.1.1.1152.1	0.694785
3	tr|F1MGW0|F1MGW0_BOVIN	Uncharacterized protein (Fragment) OS=Bos taurus PE=4 SV=1	0	0	99	DGLNGLPGPIGPPGPR	iTRAQ8plex@N-term; Deamidated(N)@4; Oxidation(P)@7; Oxidation(P)@12; Oxidation(P)@15		0.000613684	1865.98	623	1865.98	623	3	3.1.1.8571.1	0.982406
3	tr|F1MGW0|F1MGW0_BOVIN	Uncharacterized protein (Fragment) OS=Bos taurus PE=4 SV=1	0	0	99	DGLNGLPGPIGPPGPR	iTRAQ8plex@N-term; Deamidated(N)@4; Oxidation(P)@7; Oxidation(P)@12; Oxidation(P)@13		0.000131662	1865.98	623	1865.98	623	3	4.1.1.1373.1	0.409264
3	tr|F1MGW0|F1MGW0_BOVIN	Uncharacterized protein (Fragment) OS=Bos taurus PE=4 SV=1	0	0	99	DGLNGLPGPIGPPGPR	iTRAQ8plex@N-term; Deamidated(N)@4; Oxidation(P)@7; Oxidation(P)@12; Oxidation(P)@15		0.0014134	1865.98	623.001	1865.98	623	3	4.1.1.532.1	0.940582
3	tr|F1MGW0|F1MGW0_BOVIN	Uncharacterized protein (Fragment) OS=Bos taurus PE=4 SV=1	0	0	99	DGLNGLPGPIGPPGPR	iTRAQ8plex@N-term; Deamidated(N)@4; Oxidation(P)@7; Oxidation(P)@13; Oxidation(P)@15		-0.00316423	1865.98	622.999	1865.98	623	3	4.1.1.1219.1	0.59278
3	tr|F1MGW0|F1MGW0_BOVIN	Uncharacterized protein (Fragment) OS=Bos taurus PE=4 SV=1	0	0	99	DGLNGLPGPIGPPGPR	iTRAQ8plex@N-term; Deamidated(N)@4; Oxidation(P)@7; Oxidation(P)@13; Oxidation(P)@15		-0.000417654	1865.98	623	1865.98	623	3	4.1.1.1442.1	0.525201
3	tr|F1MGW0|F1MGW0_BOVIN	Uncharacterized protein (Fragment) OS=Bos taurus PE=4 SV=1	0	0	99	DGLNGLPGPIGPPGPR	iTRAQ8plex@N-term; Deamidated(N)@4; Oxidation(P)@7; Oxidation(P)@13		-0.00396837	1849.98	617.667	1849.98	617.669	3	4.1.1.3069.1	0.522423
3	tr|F1MGW0|F1MGW0_BOVIN	Uncharacterized protein (Fragment) OS=Bos taurus PE=4 SV=1	0	0	99	DGLNGLPGPIGPPGPR	iTRAQ8plex@N-term; Deamidated(N)@4; Oxidation(P)@7; Oxidation(P)@12; Oxidation(P)@13		0.001987	1865.98	933.998	1865.98	933.997	2	4.1.1.1370.1	0.453236
3	tr|F1MGW0|F1MGW0_BOVIN	Uncharacterized protein (Fragment) OS=Bos taurus PE=4 SV=1	0	0	99	DGLNGLPGPIGPPGPR	iTRAQ8plex@N-term; Deamidated(N)@4; Oxidation(P)@7; Oxidation(P)@12; Oxidation(P)@15		0.000680978	1865.98	623	1865.98	623	3	4.1.1.1369.1	0.732748
3	tr|F1MGW0|F1MGW0_BOVIN	Uncharacterized protein (Fragment) OS=Bos taurus PE=4 SV=1	0	0	99	DGLNGLPGPIGPPGPR	iTRAQ8plex@N-term; Deamidated(N)@4; Oxidation(P)@12; Oxidation(P)@13		-0.00138061	1849.98	925.999	1849.98	925.999	2	4.1.1.3406.1	0.455735
3	tr|F1MGW0|F1MGW0_BOVIN	Uncharacterized protein (Fragment) OS=Bos taurus PE=4 SV=1	0	0	99	DGLNGLPGPIGPPGPR	iTRAQ8plex@N-term; Deamidated(N)@4; Oxidation(P)@7; Oxidation(P)@12; Oxidation(P)@15		0.000497873	1865.98	623	1865.98	623	3	4.1.1.701.1	0.652997
3	tr|F1MGW0|F1MGW0_BOVIN	Uncharacterized protein (Fragment) OS=Bos taurus PE=4 SV=1	0	0	99	DGLNGLPGPIGPPGPR	iTRAQ8plex@N-term; Deamidated(N)@4; Oxidation(P)@7; Oxidation(P)@12; Oxidation(P)@13		-0.000104372	1865.98	933.997	1865.98	933.997	2	3.1.1.6011.1	0.485955
3	tr|F1MGW0|F1MGW0_BOVIN	Uncharacterized protein (Fragment) OS=Bos taurus PE=4 SV=1	0	0	99	DGLNGLPGPIGPPGPR	iTRAQ8plex@N-term; Deamidated(N)@4; Oxidation(P)@7; Oxidation(P)@13; Oxidation(P)@15		-0.00279802	1865.98	622.999	1865.98	623	3	4.1.1.1218.1	0.56936
3	tr|F1MGW0|F1MGW0_BOVIN	Uncharacterized protein (Fragment) OS=Bos taurus PE=4 SV=1	0	0	99	DGLNGLPGPIGPPGPR	iTRAQ8plex@N-term; Deamidated(N)@4; Oxidation(P)@7; Dioxidation(P)@12; Oxidation(P)@13		-0.00466746	1881.97	941.992	1881.97	941.994	2	3.1.1.4998.1	0.578751
3	tr|F1MGW0|F1MGW0_BOVIN	Uncharacterized protein (Fragment) OS=Bos taurus PE=4 SV=1	0	0	99	DGLNGLPGPIGPPGPR	iTRAQ8plex@N-term; Deamidated(N)@4; Oxidation(P)@7; Oxidation(P)@12; Oxidation(P)@13		-0.000234549	1865.98	623	1865.98	623	3	4.1.1.866.1	0.727815
3	tr|F1MGW0|F1MGW0_BOVIN	Uncharacterized protein (Fragment) OS=Bos taurus PE=4 SV=1	0	0	99	DGLNGLPGPIGPPGPR	iTRAQ8plex@N-term; Deamidated(N)@4; Oxidation(P)@7; Oxidation(P)@12; Oxidation(P)@13		-0.000234549	1865.98	623	1865.98	623	3	4.1.1.707.1	0.672413
3	tr|F1MGW0|F1MGW0_BOVIN	Uncharacterized protein (Fragment) OS=Bos taurus PE=4 SV=1	0	0	99	DGLNGLPGPIGPPGPR	iTRAQ8plex@N-term; Deamidated(N)@4; Oxidation(P)@7; Oxidation(P)@13; Oxidation(P)@15		0.00287824	1865.98	623.001	1865.98	623	3	4.1.1.1075.1	0.716598
3	tr|F1MGW0|F1MGW0_BOVIN	Uncharacterized protein (Fragment) OS=Bos taurus PE=4 SV=1	0	0	99	DGLNGLPGPIGPPGPR	iTRAQ8plex@N-term; Deamidated(N)@4; Oxidation(P)@7; Oxidation(P)@13; Oxidation(P)@15		-0.000234549	1865.98	623	1865.98	623	3	4.1.1.535.1	0.700383
3	tr|F1MGW0|F1MGW0_BOVIN	Uncharacterized protein (Fragment) OS=Bos taurus PE=4 SV=1	0	0	98.86	DGLNGLPGPIGPPGPR	iTRAQ8plex@N-term; Deamidated(N)@4; Oxidation(P)@7; Oxidation(P)@13; Oxidation(P)@15		-0.00341464	1865.98	622.999	1865.98	623	3	3.1.1.4630.1	0.59115
3	tr|F1MGW0|F1MGW0_BOVIN	Uncharacterized protein (Fragment) OS=Bos taurus PE=4 SV=1	0	0	98.7	DGLNGLPGPIGPPGPR	iTRAQ8plex@N-term; Deamidated(N)@4; Oxidation(P)@7; Oxidation(P)@13; Oxidation(P)@15		0.000131662	1865.98	623	1865.98	623	3	4.1.1.312.1	1.03899
3	tr|F1MGW0|F1MGW0_BOVIN	Uncharacterized protein (Fragment) OS=Bos taurus PE=4 SV=1	0	0	98.59	DGLNGLPGPIGPPGPR	iTRAQ8plex@N-term; Deamidated(N)@4; Oxidation(P)@7; Oxidation(P)@12; Oxidation(P)@13		0.00235321	1865.98	933.998	1865.98	933.997	2	4.1.1.1362.1	0.401485
3	tr|F1MGW0|F1MGW0_BOVIN	Uncharacterized protein (Fragment) OS=Bos taurus PE=4 SV=1	0	0	97.78	DGLNGLPGPIGPPGPR	iTRAQ8plex@N-term; Deamidated(N)@4; Oxidation(P)@9; Oxidation(P)@12; Oxidation(P)@15		-0.00388855	1865.98	933.995	1865.98	933.997	2	3.1.1.6628.1	0.445231
3	tr|F1MGW0|F1MGW0_BOVIN	Uncharacterized protein (Fragment) OS=Bos taurus PE=4 SV=1	0	0	96.66	DGLNGLPGPIGPPGPR	iTRAQ8plex@N-term; Deamidated(N)@4; Oxidation(P)@9; Oxidation(P)@12; Oxidation(P)@15		-0.00108093	1865.98	933.996	1865.98	933.997	2	3.1.1.8087.1	0.942283
3	tr|F1MGW0|F1MGW0_BOVIN	Uncharacterized protein (Fragment) OS=Bos taurus PE=4 SV=1	0	0	96.63	DGLNGLPGPIGPPGPR	iTRAQ8plex@N-term; Deamidated(N)@4; Oxidation(P)@7; Oxidation(P)@13; Oxidation(P)@15		0.000613684	1865.98	623	1865.98	623	3	3.1.1.8257.1	0.817482
3	tr|F1MGW0|F1MGW0_BOVIN	Uncharacterized protein (Fragment) OS=Bos taurus PE=4 SV=1	0	0	96.33	DGLNGLPGPIGPPGPR	iTRAQ8plex@N-term; Deamidated(N)@4; Oxidation(P)@7; Oxidation(P)@13; Oxidation(P)@15		-0.00279802	1865.98	622.999	1865.98	623	3	4.1.1.1303.1	0.409533
3	tr|F1MGW0|F1MGW0_BOVIN	Uncharacterized protein (Fragment) OS=Bos taurus PE=4 SV=1	0	0	96.26	DGLNGLPGPIGPPGPR	iTRAQ8plex@N-term; Deamidated(N)@4; Oxidation(P)@7; Oxidation(P)@13; Oxidation(P)@15		-0.002316	1865.98	623	1865.98	623	3	3.1.1.4637.1	0.392175
3	tr|F1MGW0|F1MGW0_BOVIN	Uncharacterized protein (Fragment) OS=Bos taurus PE=4 SV=1	0	0	95.75	DGLNGLPGPIGPPGPR	iTRAQ8plex@N-term; Deamidated(N)@4; Oxidation(P)@7; Oxidation(P)@13; Oxidation(P)@15		-0.0053615	1865.97	622.999	1865.98	623	3	4.1.1.1307.1	0.450479
3	tr|F1MGW0|F1MGW0_BOVIN	Uncharacterized protein (Fragment) OS=Bos taurus PE=4 SV=1	0	0	99	EVGPPGPPGPAGEK	Glu->pyro-Glu@N-term; Oxidation(P)@5; Oxidation(P)@8; iTRAQ8plex(K)@14	cleaved G-E@N-term	0.000119266	1605.83	803.923	1605.83	803.923	2	2.1.1.6503.1	0.433191
3	tr|F1MGW0|F1MGW0_BOVIN	Uncharacterized protein (Fragment) OS=Bos taurus PE=4 SV=1	0	0	42.17	GAAGEPGK	iTRAQ8plex@N-term; iTRAQ8plex(K)@8		-0.00532702	1293.74	647.88	1293.75	647.882	2	2.1.1.6844.1	0.947648
3	tr|F1MGW0|F1MGW0_BOVIN	Uncharacterized protein (Fragment) OS=Bos taurus PE=4 SV=1	0	0	99	GANGAPGIAGAPGFPGAR	iTRAQ8plex@N-term; Deamidated(N)@3; Oxidation(P)@6; Oxidation(P)@12		-0.00297507	1873.96	937.985	1873.96	937.987	2	4.1.1.2389.1	0.396303
3	tr|F1MGW0|F1MGW0_BOVIN	Uncharacterized protein (Fragment) OS=Bos taurus PE=4 SV=1	0	0	99	GANGAPGIAGAPGFPGAR	iTRAQ8plex@N-term; Deamidated(N)@3; Oxidation(P)@6; Oxidation(P)@12		-0.00334128	1873.96	937.985	1873.96	937.987	2	4.1.1.2383.1	0.361404
3	tr|F1MGW0|F1MGW0_BOVIN	Uncharacterized protein (Fragment) OS=Bos taurus PE=4 SV=1	0	0	99	GANGAPGIAGAPGFPGAR	iTRAQ8plex@N-term; Deamidated(N)@3; Oxidation(P)@6; Oxidation(P)@12; Oxidation(P)@15		0.00128378	1889.96	630.992	1889.95	630.992	3	4.1.1.1166.1	1.05145
3	tr|F1MGW0|F1MGW0_BOVIN	Uncharacterized protein (Fragment) OS=Bos taurus PE=4 SV=1	0	0	99	GANGAPGIAGAPGFPGAR	iTRAQ8plex@N-term; Deamidated(N)@3; Oxidation(P)@6; Oxidation(P)@12; Oxidation(P)@15		0.00332222	1889.96	945.986	1889.95	945.984	2	4.1.1.697.1	0.509761
3	tr|F1MGW0|F1MGW0_BOVIN	Uncharacterized protein (Fragment) OS=Bos taurus PE=4 SV=1	0	0	99	GANGAPGIAGAPGFPGAR	iTRAQ8plex@N-term; Deamidated(N)@3; Oxidation(P)@6; Oxidation(P)@12; Oxidation(P)@15		0.00366415	1889.96	630.993	1889.95	630.992	3	4.1.1.1057.1	0.773359
3	tr|F1MGW0|F1MGW0_BOVIN	Uncharacterized protein (Fragment) OS=Bos taurus PE=4 SV=1	0	0	97.78	GANGAPGIAGAPGFPGAR	iTRAQ8plex@N-term; Deamidated(N)@3; Oxidation(P)@6; Oxidation(P)@12; Oxidation(P)@15		-0.00585733	1889.95	630.99	1889.95	630.992	3	4.1.1.1238.1	0.533648
3	tr|F1MGW0|F1MGW0_BOVIN	Uncharacterized protein (Fragment) OS=Bos taurus PE=4 SV=1	0	0	96.3	GANGAPGIAGAPGFPGAR	iTRAQ8plex@N-term; Deamidated(N)@3; Oxidation(P)@6; Oxidation(P)@12; Oxidation(P)@15		-0.00585733	1889.95	630.99	1889.95	630.992	3	4.1.1.1241.1	0.77674
3	tr|F1MGW0|F1MGW0_BOVIN	Uncharacterized protein (Fragment) OS=Bos taurus PE=4 SV=1	0	0	99	GANGAPGNDGAK	iTRAQ8plex@N-term; Deamidated(N)@3; Oxidation(P)@6; iTRAQ8plex(K)@12		-0.00027327	1652.86	551.96	1652.86	551.96	3	4.1.1.7977.1	0.426606
3	tr|F1MGW0|F1MGW0_BOVIN	Uncharacterized protein (Fragment) OS=Bos taurus PE=4 SV=1	0	0	54.62	GANGAPGNDGAK	iTRAQ8plex@N-term; Deamidated(N)@3; Oxidation(P)@6; iTRAQ8plex(K)@12		0.00292484	1652.86	827.438	1652.86	827.436	2	4.1.1.7970.1	0.506999
3	tr|F1MGW0|F1MGW0_BOVIN	Uncharacterized protein (Fragment) OS=Bos taurus PE=4 SV=1	0	0	31.42	GANGAPGNDGAK	iTRAQ8plex@N-term; Deamidated(N)@3; Oxidation(P)@6; iTRAQ8plex(K)@12		0.00109378	1652.86	827.437	1652.86	827.436	2	4.1.1.7980.1	0.474898
3	tr|F1MGW0|F1MGW0_BOVIN	Uncharacterized protein (Fragment) OS=Bos taurus PE=4 SV=1	0	0	99	GAPGADGPAGAPGTPGPQ	iTRAQ8plex@N-term; Oxidation(P)@12	cleaved Q-G@C-term	0.00158864	1793.89	897.951	1793.89	897.95	2	2.1.1.6398.1	0.42643
3	tr|F1MGW0|F1MGW0_BOVIN	Uncharacterized protein (Fragment) OS=Bos taurus PE=4 SV=1	0	0	99	GAPGADGPAGAPGTPGPQGIAGQR	Carbamidomethyl@N-term; Oxidation(P)@12; Oxidation(P)@15		0.000781567	2145.02	1073.52	2145.02	1073.52	2	2.1.1.6442.1	0.593467
3	tr|F1MGW0|F1MGW0_BOVIN	Uncharacterized protein (Fragment) OS=Bos taurus PE=4 SV=1	0	0	99	GAPGADGPAGAPGTPGPQGIAGQR	Carbamidomethyl@N-term; Oxidation(P)@12		0.00227812	2129.03	1065.52	2129.02	1065.52	2	2.1.1.6495.1	1.38111
3	tr|F1MGW0|F1MGW0_BOVIN	Uncharacterized protein (Fragment) OS=Bos taurus PE=4 SV=1	0	0	99	GAPGADGPAGAPGTPGPQGIAGQR	Carbamidomethyl@N-term; Oxidation(P)@12		0.00130156	2129.03	1065.52	2129.02	1065.52	2	2.1.1.6500.1	1.19249
3	tr|F1MGW0|F1MGW0_BOVIN	Uncharacterized protein (Fragment) OS=Bos taurus PE=4 SV=1	0	0	99	GAPGADGPAGAPGTPGPQGIAGQR	No iTRAQ8plex@N-term; Oxidation(P)@12		0.00124575	2072.01	1037.01	2072	1037.01	2	2.1.1.6520.1	0.318938
3	tr|F1MGW0|F1MGW0_BOVIN	Uncharacterized protein (Fragment) OS=Bos taurus PE=4 SV=1	0	0	99	GAPGADGPAGAPGTPGPQGIAGQR	Carbamidomethyl@N-term		-0.00159642	2113.03	1057.52	2113.03	1057.52	2	2.1.1.6602.1	0.346304
3	tr|F1MGW0|F1MGW0_BOVIN	Uncharacterized protein (Fragment) OS=Bos taurus PE=4 SV=1	0	0	99	GAPGADGPAGAPGTPGPQGIAGQR	iTRAQ8plex@N-term; Oxidation(P)@3; Oxidation(P)@12; Oxidation(P)@15		-0.00358026	2408.2	803.739	2408.2	803.74	3	4.1.1.1805.1	0.418107
3	tr|F1MGW0|F1MGW0_BOVIN	Uncharacterized protein (Fragment) OS=Bos taurus PE=4 SV=1	0	0	99	GAPGADGPAGAPGTPGPQGIAGQR	iTRAQ8plex@N-term; Oxidation(P)@3; Oxidation(P)@12; Oxidation(P)@15		-0.00321405	2408.2	803.739	2408.2	803.74	3	4.1.1.1812.1	0.569039
3	tr|F1MGW0|F1MGW0_BOVIN	Uncharacterized protein (Fragment) OS=Bos taurus PE=4 SV=1	0	0	99	GAPGADGPAGAPGTPGPQGIAGQR	iTRAQ8plex@N-term; Oxidation(P)@8; Oxidation(P)@15		-0.00639855	2392.2	798.406	2392.2	798.409	3	4.1.1.1988.1	0.644931
3	tr|F1MGW0|F1MGW0_BOVIN	Uncharacterized protein (Fragment) OS=Bos taurus PE=4 SV=1	0	0	99	GAPGADGPAGAPGTPGPQGIAGQR	iTRAQ8plex@N-term; Oxidation(P)@3; Oxidation(P)@15		-0.00749718	2392.2	798.406	2392.2	798.409	3	4.1.1.2550.1	0.845388
3	tr|F1MGW0|F1MGW0_BOVIN	Uncharacterized protein (Fragment) OS=Bos taurus PE=4 SV=1	0	0	99	GAPGADGPAGAPGTPGPQGIAGQR	iTRAQ8plex@N-term; Oxidation(P)@3; Oxidation(P)@12; Deamidated(Q)@18		-0.0032326	2393.18	798.736	2393.19	798.737	3	3.1.1.3903.1	0.619413
3	tr|F1MGW0|F1MGW0_BOVIN	Uncharacterized protein (Fragment) OS=Bos taurus PE=4 SV=1	0	0	99	GAPGADGPAGAPGTPGPQGIAGQR	iTRAQ8plex@N-term; Oxidation(P)@12		-0.00573784	2376.2	793.075	2376.21	793.077	3	4.1.1.2543.1	0.496619
3	tr|F1MGW0|F1MGW0_BOVIN	Uncharacterized protein (Fragment) OS=Bos taurus PE=4 SV=1	0	0	99	GAPGADGPAGAPGTPGPQGIAGQR	iTRAQ8plex@N-term; Oxidation(P)@3; Oxidation(P)@15		-0.00328576	2392.2	798.408	2392.2	798.409	3	4.1.1.2868.1	0.575528
3	tr|F1MGW0|F1MGW0_BOVIN	Uncharacterized protein (Fragment) OS=Bos taurus PE=4 SV=1	0	0	99	GAPGADGPAGAPGTPGPQGIAGQR	No iTRAQ8plex@N-term; Oxidation(P)@12; Oxidation(P)@15		-0.010574	2087.99	1045	2088	1045.01	2	1.1.1.8480.1	0.397354
3	tr|F1MGW0|F1MGW0_BOVIN	Uncharacterized protein (Fragment) OS=Bos taurus PE=4 SV=1	0	0	99	GAPGADGPAGAPGTPGPQGIAGQR	No iTRAQ8plex@N-term; Oxidation(P)@12		-0.0133725	2071.99	1037	2072	1037.01	2	1.1.1.8578.1	0.01
3	tr|F1MGW0|F1MGW0_BOVIN	Uncharacterized protein (Fragment) OS=Bos taurus PE=4 SV=1	0	0	99	GAPGADGPAGAPGTPGPQGIAGQR	Carbamidomethyl@N-term; Oxidation(P)@12		-0.01123	2129.01	1065.51	2129.02	1065.52	2	1.1.1.8560.1	0.01
3	tr|F1MGW0|F1MGW0_BOVIN	Uncharacterized protein (Fragment) OS=Bos taurus PE=4 SV=1	0	0	99	GAPGADGPAGAPGTPGPQGIAGQR	No iTRAQ8plex@N-term; Oxidation(P)@8; Oxidation(P)@12; Oxidation(P)@15		-0.0107052	2103.98	1053	2103.99	1053	2	1.1.1.8434.1	0.435893
3	tr|F1MGW0|F1MGW0_BOVIN	Uncharacterized protein (Fragment) OS=Bos taurus PE=4 SV=1	0	0	99	GAPGADGPAGAPGTPGPQGIAGQR	No iTRAQ8plex@N-term; Oxidation(P)@12; Oxidation(P)@15		-0.0120388	2087.99	1045	2088	1045.01	2	1.1.1.8488.1	0.400679
3	tr|F1MGW0|F1MGW0_BOVIN	Uncharacterized protein (Fragment) OS=Bos taurus PE=4 SV=1	0	0	99	GAPGADGPAGAPGTPGPQGIAGQR	Acetyl@N-term; Oxidation(P)@15		-0.0117214	2114	1058.01	2114.01	1058.01	2	1.1.1.8547.1	0.826357
3	tr|F1MGW0|F1MGW0_BOVIN	Uncharacterized protein (Fragment) OS=Bos taurus PE=4 SV=1	0	0	99	GAPGADGPAGAPGTPGPQGIAGQR	iTRAQ8plex@N-term; Oxidation(P)@12		-0.00390678	2376.21	793.076	2376.21	793.077	3	4.1.1.2506.1	0.950467
3	tr|F1MGW0|F1MGW0_BOVIN	Uncharacterized protein (Fragment) OS=Bos taurus PE=4 SV=1	0	0	99	GAPGADGPAGAPGTPGPQGIAGQR	Acetyl@N-term; Oxidation(P)@12; Oxidation(P)@17		-0.00867882	2130	1066.01	2130.01	1066.01	2	1.1.1.8477.1	0.497826
3	tr|F1MGW0|F1MGW0_BOVIN	Uncharacterized protein (Fragment) OS=Bos taurus PE=4 SV=1	0	0	98.4	GAPGADGPAGAPGTPGPQGIAGQR	Carbamidomethyl@N-term; Oxidation(P)@12		-0.0114741	2129.01	1065.51	2129.02	1065.52	2	1.1.1.8552.1
3	tr|F1MGW0|F1MGW0_BOVIN	Uncharacterized protein (Fragment) OS=Bos taurus PE=4 SV=1	0	0	98.38	GAPGADGPAGAPGTPGPQGIAGQR	iTRAQ8plex@N-term; Oxidation(P)@3; Oxidation(P)@15		-0.00731407	2392.2	798.406	2392.2	798.409	3	4.1.1.2481.1	0.853962
3	tr|F1MGW0|F1MGW0_BOVIN	Uncharacterized protein (Fragment) OS=Bos taurus PE=4 SV=1	0	0	98.01	GAPGADGPAGAPGTPGPQGIAGQR	Carbamidomethyl@N-term; Oxidation(P)@12; Oxidation(P)@15		-0.0106288	2145.01	1073.51	2145.02	1073.52	2	1.1.1.8457.1	0.355709
3	tr|F1MGW0|F1MGW0_BOVIN	Uncharacterized protein (Fragment) OS=Bos taurus PE=4 SV=1	0	0	97.12	GAPGADGPAGAPGTPGPQGIAGQR	iTRAQ8plex@N-term; Oxidation(P)@3; Oxidation(P)@12; Oxidation(P)@17		-0.00160968	2408.2	1205.11	2408.2	1205.11	2	3.1.1.3745.1	0.498362
3	tr|F1MGW0|F1MGW0_BOVIN	Uncharacterized protein (Fragment) OS=Bos taurus PE=4 SV=1	0	0	95.15	GAPGADGPAGAPGTPGPQGIAGQR	Carbamidomethyl@N-term; Oxidation(P)@12		-0.0104067	2129.01	710.679	2129.02	710.682	3	1.1.1.8569.1	0.365406
3	tr|F1MGW0|F1MGW0_BOVIN	Uncharacterized protein (Fragment) OS=Bos taurus PE=4 SV=1	0	0	86.09	GAPGADGPAGAPGTPGPQGIAGQR	iTRAQ8plex@N-term; Oxidation(P)@3; Oxidation(P)@12; Deamidated(Q)@18		-0.00633102	2393.18	1197.6	2393.19	1197.6	2	3.1.1.3886.1	0.371474
3	tr|F1MGW0|F1MGW0_BOVIN	Uncharacterized protein (Fragment) OS=Bos taurus PE=4 SV=1	0	0	60.8	GAPGADGPAGAPGTPGPQGIAGQR	iTRAQ8plex@N-term; Oxidation(P)@3; Oxidation(P)@12; Deamidated(Q)@18		-0.00414812	2393.18	798.735	2393.19	798.737	3	3.1.1.3878.1	0.740541
3	tr|F1MGW0|F1MGW0_BOVIN	Uncharacterized protein (Fragment) OS=Bos taurus PE=4 SV=1	0	0	16.69	GAPGADGPAGAPGTPGPQGIAGQR	iTRAQ8plex@N-term; Oxidation(P)@12		-0.00152641	2376.21	793.076	2376.21	793.077	3	4.1.1.3028.1	0.81942
3	tr|F1MGW0|F1MGW0_BOVIN	Uncharacterized protein (Fragment) OS=Bos taurus PE=4 SV=1	0	0	0	GAPGADGPAGAPGTPGPQGIAGQR	Carbamidomethyl@N-term		0.000356708	2113.03	1057.52	2113.03	1057.52	2	2.1.1.6649.1	0.506
3	tr|F1MGW0|F1MGW0_BOVIN	Uncharacterized protein (Fragment) OS=Bos taurus PE=4 SV=1	0	0	99	GAPGPAGPK	iTRAQ8plex@N-term; Oxidation(P)@3; iTRAQ8plex(K)@9		-0.0044649	1374.8	688.409	1374.81	688.411	2	6.1.1.2053.1	0.451558
3	tr|F1MGW0|F1MGW0_BOVIN	Uncharacterized protein (Fragment) OS=Bos taurus PE=4 SV=1	0	0	99	GAPGPAGPK	iTRAQ8plex@N-term; Oxidation(P)@3; iTRAQ8plex(K)@9		-0.00304621	1374.8	459.276	1374.81	459.277	3	5.1.1.5659.1	0.414703
3	tr|F1MGW0|F1MGW0_BOVIN	Uncharacterized protein (Fragment) OS=Bos taurus PE=4 SV=1	0	0	99	GAPGPAGPK	iTRAQ8plex@N-term; Oxidation(P)@3; Oxidation(P)@8; iTRAQ8plex(K)@9		-0.0025569	1390.8	464.607	1390.8	464.608	3	6.1.1.2041.1	0.494918
3	tr|F1MGW0|F1MGW0_BOVIN	Uncharacterized protein (Fragment) OS=Bos taurus PE=4 SV=1	0	0	99	GAPGPAGPK	iTRAQ8plex@N-term; Oxidation(P)@3; iTRAQ8plex(K)@9		-0.00277156	1374.81	459.276	1374.81	459.277	3	5.1.1.5650.1	0.392755
3	tr|F1MGW0|F1MGW0_BOVIN	Uncharacterized protein (Fragment) OS=Bos taurus PE=4 SV=1	0	0	90.19	GAPGPAGPK	iTRAQ8plex@N-term; Oxidation(P)@3; iTRAQ8plex(K)@9		-0.00715044	1374.8	688.408	1374.81	688.411	2	6.1.1.5977.1	0.465071
3	tr|F1MGW0|F1MGW0_BOVIN	Uncharacterized protein (Fragment) OS=Bos taurus PE=4 SV=1	0	0	99	GDAGAPGAPGSQGAPGLQGMPGER	iTRAQ8plex@N-term; Oxidation(P)@6; Oxidation(P)@9; Oxidation(P)@15; Oxidation(P)@21		-0.00390267	2502.17	835.063	2502.17	835.064	3	3.1.1.4301.1	0.754248
3	tr|F1MGW0|F1MGW0_BOVIN	Uncharacterized protein (Fragment) OS=Bos taurus PE=4 SV=1	0	0	99	GDAGAPGAPGSQGAPGLQGMPGER	iTRAQ8plex@N-term; Oxidation(P)@6; Oxidation(P)@9; Oxidation(P)@15; Oxidation(M)@20		-0.00340002	2502.17	1252.09	2502.17	1252.09	2	3.1.1.4602.1	0.394949
3	tr|F1MGW0|F1MGW0_BOVIN	Uncharacterized protein (Fragment) OS=Bos taurus PE=4 SV=1	0	0	99	GDAGAPGAPGSQGAPGLQGMPGER	iTRAQ8plex@N-term; Oxidation(P)@6; Oxidation(P)@9; Oxidation(P)@15; Oxidation(P)@21		-0.00573372	2502.17	835.062	2502.17	835.064	3	3.1.1.4982.1	0.808935
3	tr|F1MGW0|F1MGW0_BOVIN	Uncharacterized protein (Fragment) OS=Bos taurus PE=4 SV=1	0	0	98.94	GDAGAPGAPGSQGAPGLQGMPGER	iTRAQ8plex@N-term; Oxidation(P)@6; Oxidation(P)@9; Oxidation(P)@15; Dioxidation(M)@20		-0.00355165	2518.16	840.395	2518.17	840.396	3	4.1.1.1652.1	0.49306
3	tr|F1MGW0|F1MGW0_BOVIN	Uncharacterized protein (Fragment) OS=Bos taurus PE=4 SV=1	0	0	69.71	GDAGPK	iTRAQ8plex@N-term; iTRAQ8plex(K)@6		0.000183321	1151.68	576.845	1151.68	576.845	2	5.1.1.5611.1	0.458651
3	tr|F1MGW0|F1MGW0_BOVIN	Uncharacterized protein (Fragment) OS=Bos taurus PE=4 SV=1	0	0	35.26	GDAGPK	iTRAQ8plex@N-term; iTRAQ8plex(K)@6		-0.000182889	1151.68	576.845	1151.68	576.845	2	5.1.1.5632.1	0.455354
3	tr|F1MGW0|F1MGW0_BOVIN	Uncharacterized protein (Fragment) OS=Bos taurus PE=4 SV=1	0	0	99	GDAGPPGPAGPAG	iTRAQ8plex@N-term; Oxidation(P)@6	cleaved G-P@C-term	0.0016208	1339.67	670.842	1339.67	670.841	2	2.1.1.6211.1	0.638351
3	tr|F1MGW0|F1MGW0_BOVIN	Uncharacterized protein (Fragment) OS=Bos taurus PE=4 SV=1	0	0	99	GDAGPPGPAGPAGPPG	iTRAQ8plex@N-term; Oxidation(P)@6; Oxidation(P)@15	cleaved G-P@C-term	0.00365873	1606.79	804.404	1606.79	804.402	2	2.1.1.6283.1	0.464223
3	tr|F1MGW0|F1MGW0_BOVIN	Uncharacterized protein (Fragment) OS=Bos taurus PE=4 SV=1	0	0	90.8	GDAGPPGPAGPAGPPG	iTRAQ8plex@N-term; Oxidation(P)@6; Oxidation(P)@15	cleaved G-P@C-term	-0.00110694	1606.79	804.401	1606.79	804.402	2	3.1.1.3673.1	0.495152
3	tr|F1MGW0|F1MGW0_BOVIN	Uncharacterized protein (Fragment) OS=Bos taurus PE=4 SV=1	0	0	99	GDAGPPGPAGPAGPPGPIGN	iTRAQ8plex@N-term; Oxidation(P)@5; Oxidation(P)@17	cleaved N-V@C-term	-0.00311652	1987.99	663.67	1987.99	663.671	3	3.1.1.3952.1	0.601464
3	tr|F1MGW0|F1MGW0_BOVIN	Uncharacterized protein (Fragment) OS=Bos taurus PE=4 SV=1	0	0	93.16	GDAGPPGPAGPAGPPGPIGN	iTRAQ8plex@N-term; Oxidation(P)@6; Oxidation(P)@15	cleaved N-V@C-term	-0.00395665	1987.99	995.001	1987.99	995.003	2	3.1.1.4311.1	0.678068
3	tr|F1MGW0|F1MGW0_BOVIN	Uncharacterized protein (Fragment) OS=Bos taurus PE=4 SV=1	0	0	89.26	GDAGPPGPAGPAGPPGPIGN	iTRAQ8plex@N-term; Oxidation(P)@6; Oxidation(P)@15	cleaved N-V@C-term	-0.00409212	1987.99	995	1987.99	995.003	2	4.1.1.2094.1	0.610917
3	tr|F1MGW0|F1MGW0_BOVIN	Uncharacterized protein (Fragment) OS=Bos taurus PE=4 SV=1	0	0	89.22	GDAGPPGPAGPAGPPGPIGN	iTRAQ8plex@N-term; Oxidation(P)@6; Oxidation(P)@15	cleaved N-V@C-term	-0.00517735	1987.99	995	1987.99	995.003	2	3.1.1.4323.1	0.728619
3	tr|F1MGW0|F1MGW0_BOVIN	Uncharacterized protein (Fragment) OS=Bos taurus PE=4 SV=1	0	0	83.29	GDAGPPGPAGPAGPPGPIGN	iTRAQ8plex@N-term; Oxidation(P)@6; Oxidation(P)@15	cleaved N-V@C-term	-0.00359044	1987.99	995.001	1987.99	995.003	2	3.1.1.3948.1	0.570279
3	tr|F1MGW0|F1MGW0_BOVIN	Uncharacterized protein (Fragment) OS=Bos taurus PE=4 SV=1	0	0	66.49	GDAGPPGPAGPAGPPGPIGN	iTRAQ8plex@N-term; Oxidation(P)@6	cleaved N-V@C-term	-0.00440797	1971.99	987.003	1972	987.005	2	4.1.1.2233.1	0.617593
3	tr|F1MGW0|F1MGW0_BOVIN	Uncharacterized protein (Fragment) OS=Bos taurus PE=4 SV=1	0	0	99	GDAGPPGPAGPAGPPGPIGNVGAPGPK	iTRAQ8plex@N-term; Oxidation(P)@6; Oxidation(P)@17; Oxidation(P)@24; Oxidation(P)@26; iTRAQ8plex(K)@27		-0.00609731	2930.53	977.85	2930.53	977.852	3	6.1.1.2956.1	0.400569
3	tr|F1MGW0|F1MGW0_BOVIN	Uncharacterized protein (Fragment) OS=Bos taurus PE=4 SV=1	0	0	99	GDAGPPGPAGPAGPPGPIGNVGAPGPK	iTRAQ8plex@N-term; Oxidation(P)@6; Oxidation(P)@17; Oxidation(P)@26; iTRAQ8plex(K)@27		-0.00557354	2914.53	972.519	2914.54	972.521	3	6.1.1.3187.1	0.414923
3	tr|F1MGW0|F1MGW0_BOVIN	Uncharacterized protein (Fragment) OS=Bos taurus PE=4 SV=1	0	0	99	GDAGPPGPAGPAGPPGPIGNVGAPGPK	iTRAQ8plex@N-term; Oxidation(P)@6; Oxidation(P)@24; iTRAQ8plex(K)@27		-0.00999359	2898.53	967.186	2898.54	967.189	3	6.1.1.7008.1	0.40136
3	tr|F1MGW0|F1MGW0_BOVIN	Uncharacterized protein (Fragment) OS=Bos taurus PE=4 SV=1	0	0	99	GDAGPPGPAGPAGPPGPIGNVGAPGPK	iTRAQ8plex@N-term; Oxidation(P)@6; iTRAQ8plex(K)@27		-0.00837119	2882.54	961.855	2882.55	961.857	3	6.1.1.7039.1	0.604903
3	tr|F1MGW0|F1MGW0_BOVIN	Uncharacterized protein (Fragment) OS=Bos taurus PE=4 SV=1	0	0	99	GDAGPPGPAGPAGPPGPIGNVGAPGPK	iTRAQ8plex@N-term; Oxidation(P)@5; iTRAQ8plex(K)@27		-0.00800498	2882.54	961.855	2882.55	961.857	3	6.1.1.7058.1	0.597657
3	tr|F1MGW0|F1MGW0_BOVIN	Uncharacterized protein (Fragment) OS=Bos taurus PE=4 SV=1	0	0	99	GDAGPPGPAGPAGPPGPIGNVGAPGPK	iTRAQ8plex@N-term; Oxidation(P)@6; Methyl(I)@18; Deamidated(N)@20; Oxidation(P)@24; iTRAQ8plex(K)@27		-0.027655	2913.52	972.18	2913.54	972.189	3	6.1.1.2644.1	0.39016
3	tr|F1MGW0|F1MGW0_BOVIN	Uncharacterized protein (Fragment) OS=Bos taurus PE=4 SV=1	0	0	99	GDAGPPGPAGPAGPPGPIGNVGAPGPK	iTRAQ8plex@N-term; Oxidation(P)@6; Oxidation(P)@24; iTRAQ8plex(K)@27		-0.00187864	2898.54	967.188	2898.54	967.189	3	1.1.1.6563.1	0.542097
3	tr|F1MGW0|F1MGW0_BOVIN	Uncharacterized protein (Fragment) OS=Bos taurus PE=4 SV=1	0	0	99	GDAGPPGPAGPAGPPGPIGNVGAPGPK	iTRAQ8plex@N-term; Oxidation(P)@6; Oxidation(P)@17; Oxidation(P)@26; iTRAQ8plex(K)@27		-0.00152158	2914.54	972.52	2914.54	972.521	3	1.1.1.6408.1	0.432693
3	tr|F1MGW0|F1MGW0_BOVIN	Uncharacterized protein (Fragment) OS=Bos taurus PE=4 SV=1	0	0	99	GDAGPPGPAGPAGPPGPIGNVGAPGPK	iTRAQ8plex@N-term; Oxidation(P)@6; Oxidation(P)@17; Oxidation(P)@24; Oxidation(P)@26; iTRAQ8plex(K)@27		-0.015985	2930.52	977.847	2930.53	977.852	3	6.1.1.3217.1	0.398852
3	tr|F1MGW0|F1MGW0_BOVIN	Uncharacterized protein (Fragment) OS=Bos taurus PE=4 SV=1	0	0	99	GDAGPPGPAGPAGPPGPIGNVGAPGPK	iTRAQ8plex@N-term; Oxidation(P)@6; Oxidation(P)@17; Oxidation(P)@26; iTRAQ8plex(K)@27		-0.00978495	2914.53	972.517	2914.54	972.521	3	6.1.1.3173.1	0.460389
3	tr|F1MGW0|F1MGW0_BOVIN	Uncharacterized protein (Fragment) OS=Bos taurus PE=4 SV=1	0	0	99	GDAGPPGPAGPAGPPGPIGNVGAPGPK	iTRAQ8plex@N-term; Oxidation(P)@6; Dioxidation(P)@24; iTRAQ8plex(K)@27		-0.0107005	2914.53	972.517	2914.54	972.521	3	6.1.1.2906.1	0.591897
3	tr|F1MGW0|F1MGW0_BOVIN	Uncharacterized protein (Fragment) OS=Bos taurus PE=4 SV=1	0	0	96.71	GDAGPPGPAGPAGPPGPIGNVGAPGPK	iTRAQ8plex@N-term; Oxidation(P)@6; Oxidation(P)@26; iTRAQ8plex(K)@27		-0.00663936	2898.54	967.187	2898.54	967.189	3	1.1.1.6525.1	0.457591
3	tr|F1MGW0|F1MGW0_BOVIN	Uncharacterized protein (Fragment) OS=Bos taurus PE=4 SV=1	0	0	95.29	GDAGPPGPAGPAGPPGPIGNVGAPGPK	iTRAQ8plex@N-term; Pro->pyro-Glu(P)@17; Deamidated(N)@20; Oxidation(P)@26; iTRAQ8plex(K)@27		0.00669077	2897.52	966.847	2897.51	966.845	3	6.1.1.6762.1	0.576149
3	tr|F1MGW0|F1MGW0_BOVIN	Uncharacterized protein (Fragment) OS=Bos taurus PE=4 SV=1	0	0	91.24	GDAGPPGPAGPAGPPGPIGNVGAPGPK	iTRAQ8plex@N-term; Oxidation(P)@6; Oxidation(P)@26; iTRAQ8plex(K)@27		-0.00907807	2898.54	967.186	2898.54	967.189	3	6.1.1.2944.1	0.437158
3	tr|F1MGW0|F1MGW0_BOVIN	Uncharacterized protein (Fragment) OS=Bos taurus PE=4 SV=1	0	0	88.24	GDAGPPGPAGPAGPPGPIGNVGAPGPK	iTRAQ8plex@N-term; Oxidation(P)@6; Oxidation(P)@17; Oxidation(P)@26; iTRAQ8plex(K)@27		-0.0138133	2914.53	972.516	2914.54	972.521	3	6.1.1.2920.1	0.349457
3	tr|F1MGW0|F1MGW0_BOVIN	Uncharacterized protein (Fragment) OS=Bos taurus PE=4 SV=1	0	0	0	GDTGAK	iTRAQ8plex@N-term; iTRAQ8plex(K)@6		-0.0406114	1155.63	578.822	1155.67	578.843	2	4.1.1.7989.1	0.341388
3	tr|F1MGW0|F1MGW0_BOVIN	Uncharacterized protein (Fragment) OS=Bos taurus PE=4 SV=1	1	0	99	GEAGPSGPAGPTGAR	iTRAQ8plex@N-term		-0.00204471	1584.81	529.279	1584.82	529.279	3	4.1.1.1562.1	0.246855
3	tr|F1MGW0|F1MGW0_BOVIN	Uncharacterized protein (Fragment) OS=Bos taurus PE=4 SV=1	1	0	99	GEAGPSGPAGPTGAR	iTRAQ8plex@N-term		0.00125118	1584.82	529.28	1584.82	529.279	3	4.1.1.1566.1	0.246855
3	tr|F1MGW0|F1MGW0_BOVIN	Uncharacterized protein (Fragment) OS=Bos taurus PE=4 SV=1	1	0	99	GEAGPSGPAGPTGAR	iTRAQ8plex@N-term		-0.00104387	1584.82	793.415	1584.82	793.415	2	4.1.1.1572.1	0.246856
3	tr|F1MGW0|F1MGW0_BOVIN	Uncharacterized protein (Fragment) OS=Bos taurus PE=4 SV=1	0	0	0	GEGGPQGPR	iTRAQ8plex@N-term		-0.0136591	1157.6	579.805	1157.61	579.812	2	3.1.1.4031.1	0.875575
3	tr|F1MGW0|F1MGW0_BOVIN	Uncharacterized protein (Fragment) OS=Bos taurus PE=4 SV=1	0	0	99	GEPGPAGLPGPPGER	iTRAQ8plex@N-term; Oxidation(P)@3; Oxidation(P)@9; Oxidation(P)@12		-0.00345374	1738.88	870.445	1738.88	870.447	2	4.1.1.2641.1	0.442363
3	tr|F1MGW0|F1MGW0_BOVIN	Uncharacterized protein (Fragment) OS=Bos taurus PE=4 SV=1	0	0	99	GEPGPAGLPGPPGER	No iTRAQ8plex@N-term; Oxidation(P)@3; Oxidation(P)@9; Oxidation(P)@12		-0.00795199	1434.67	718.34	1434.67	718.344	2	1.1.1.8410.1	0.693701
3	tr|F1MGW0|F1MGW0_BOVIN	Uncharacterized protein (Fragment) OS=Bos taurus PE=4 SV=1	0	0	97.24	GEPGPAGLPGPPGER	iTRAQ8plex@N-term; Oxidation(P)@3; Oxidation(P)@9; Oxidation(P)@12		-0.00406409	1738.88	870.445	1738.88	870.447	2	4.1.1.2189.1	0.463125
3	tr|F1MGW0|F1MGW0_BOVIN	Uncharacterized protein (Fragment) OS=Bos taurus PE=4 SV=1	0	0	82.04	GEPGPAGLPGPPGER	iTRAQ8plex@N-term; Oxidation(P)@3; Oxidation(P)@9; Oxidation(P)@12		-0.00381995	1738.88	870.445	1738.88	870.447	2	4.1.1.2620.1	0.421917
3	tr|F1MGW0|F1MGW0_BOVIN	Uncharacterized protein (Fragment) OS=Bos taurus PE=4 SV=1	0	0	99	GEPGPPGPAGAAGPAGN	iTRAQ8plex@N-term; Oxidation(P)@3; Oxidation(P)@6	cleaved N-P@C-term	0.00339673	1708.84	855.425	1708.83	855.423	2	2.1.1.6190.1	0.372166
3	tr|F1MGW0|F1MGW0_BOVIN	Uncharacterized protein (Fragment) OS=Bos taurus PE=4 SV=1	0	0	99	GEPGPPGPAGAAGPAGNPGADGQPGAK	No iTRAQ8plex@N-term; Oxidation(P)@3; Oxidation(P)@8; Oxidation(P)@18; iTRAQ8plex(K)@27		-0.00301218	2603.25	868.757	2603.25	868.758	3	4.1.1.1769.1	0.495323
3	tr|F1MGW0|F1MGW0_BOVIN	Uncharacterized protein (Fragment) OS=Bos taurus PE=4 SV=1	0	0	98.35	GEPGPPGPAGAAGPAGNPGADGQPGAK	No iTRAQ8plex@N-term; Oxidation(P)@6; Oxidation(P)@8; Oxidation(P)@18; iTRAQ8plex(K)@27		-0.000154198	2603.25	868.758	2603.25	868.758	3	3.1.1.3667.1	0.539069
3	tr|F1MGW0|F1MGW0_BOVIN	Uncharacterized protein (Fragment) OS=Bos taurus PE=4 SV=1	0	0	96	GEPGPPGPAGAAGPAGNPGADGQPGAK	Carbamidomethyl@N-term; Oxidation(P)@3; Oxidation(P)@8; Oxidation(P)@18; iTRAQ8plex(K)@27		-2.89835e-05	2660.27	887.765	2660.27	887.765	3	3.1.1.3637.1	0.368526
3	tr|F1MGW0|F1MGW0_BOVIN	Uncharacterized protein (Fragment) OS=Bos taurus PE=4 SV=1	0	0	99	GEPGPPGPAGF	iTRAQ8plex@N-term; Oxidation(P)@3; Oxidation(P)@6	cleaved F-A@C-term	-0.00108925	1317.65	659.832	1317.65	659.833	2	2.1.1.324.1	0.716302
3	tr|F1MGW0|F1MGW0_BOVIN	Uncharacterized protein (Fragment) OS=Bos taurus PE=4 SV=1	0	0	99	GEPGPPGPAGF	iTRAQ8plex@N-term; Oxidation(P)@3; Oxidation(P)@6	cleaved F-A@C-term	-0.00108925	1317.65	659.832	1317.65	659.833	2	2.1.1.674.1	0.710447
3	tr|F1MGW0|F1MGW0_BOVIN	Uncharacterized protein (Fragment) OS=Bos taurus PE=4 SV=1	0	0	99	GEPGPPGPAGF	iTRAQ8plex@N-term; Oxidation(P)@3; Oxidation(P)@6	cleaved F-A@C-term	-0.00145547	1317.65	659.832	1317.65	659.833	2	2.1.1.679.1	0.619471
3	tr|F1MGW0|F1MGW0_BOVIN	Uncharacterized protein (Fragment) OS=Bos taurus PE=4 SV=1	0	0	99	GEPGPPGPAGF	iTRAQ8plex@N-term; Oxidation(P)@3; Oxidation(P)@6	cleaved F-A@C-term	-0.000234761	1317.65	659.833	1317.65	659.833	2	2.1.1.7560.1	0.612805
3	tr|F1MGW0|F1MGW0_BOVIN	Uncharacterized protein (Fragment) OS=Bos taurus PE=4 SV=1	0	0	99	GEPGPPGPAGF	iTRAQ8plex@N-term; Oxidation(P)@3; Oxidation(P)@6	cleaved F-A@C-term	-0.00121132	1317.65	659.832	1317.65	659.833	2	2.1.1.6937.1	0.399452
3	tr|F1MGW0|F1MGW0_BOVIN	Uncharacterized protein (Fragment) OS=Bos taurus PE=4 SV=1	0	0	99	GEPGPPGPAGF	iTRAQ8plex@N-term; Oxidation(P)@3	cleaved F-A@C-term	-0.000691331	1301.66	651.835	1301.66	651.835	2	2.1.1.7486.1	0.475955
3	tr|F1MGW0|F1MGW0_BOVIN	Uncharacterized protein (Fragment) OS=Bos taurus PE=4 SV=1	0	0	99	GEPGPPGPAGF	iTRAQ8plex@N-term; Oxidation(P)@3; Oxidation(P)@6	cleaved F-A@C-term	-0.000600972	1317.65	659.832	1317.65	659.833	2	2.1.1.7574.1	0.637445
3	tr|F1MGW0|F1MGW0_BOVIN	Uncharacterized protein (Fragment) OS=Bos taurus PE=4 SV=1	0	0	99	GEPGPPGPAGF	iTRAQ8plex@N-term; Oxidation(P)@3; Oxidation(P)@6	cleaved F-A@C-term	-0.000478902	1317.65	659.832	1317.65	659.833	2	2.1.1.6945.1	0.446209
3	tr|F1MGW0|F1MGW0_BOVIN	Uncharacterized protein (Fragment) OS=Bos taurus PE=4 SV=1	0	0	99	GEPGPTGIQGPPGPAGEEGK	iTRAQ8plex@N-term; Oxidation(P)@3; Oxidation(P)@12; iTRAQ8plex(K)@20		-0.00347612	2471.27	824.765	2471.28	824.766	3	5.1.1.7.1	0.675492
3	tr|F1MGW0|F1MGW0_BOVIN	Uncharacterized protein (Fragment) OS=Bos taurus PE=4 SV=1	0	0	99	GEPGPTGIQGPPGPAGEEGK	iTRAQ8plex@N-term; Oxidation(P)@3; Oxidation(P)@12; iTRAQ8plex(K)@20		-0.00439164	2471.27	824.764	2471.28	824.766	3	5.1.1.106.1	0.712668
3	tr|F1MGW0|F1MGW0_BOVIN	Uncharacterized protein (Fragment) OS=Bos taurus PE=4 SV=1	0	0	99	GEPGPTGIQGPPGPAGEEGK	iTRAQ8plex@N-term; Oxidation(P)@3; Oxidation(P)@12; iTRAQ8plex(K)@20		-0.00549028	2471.27	824.764	2471.28	824.766	3	5.1.1.415.1	0.692841
3	tr|F1MGW0|F1MGW0_BOVIN	Uncharacterized protein (Fragment) OS=Bos taurus PE=4 SV=1	0	0	99	GEPGPTGIQGPPGPAGEEGK	iTRAQ8plex@N-term; Oxidation(P)@3; Oxidation(P)@12; iTRAQ8plex(K)@20		-0.00732133	2471.27	824.763	2471.28	824.766	3	5.1.1.455.1	0.82042
3	tr|F1MGW0|F1MGW0_BOVIN	Uncharacterized protein (Fragment) OS=Bos taurus PE=4 SV=1	0	0	99	GEPGPTGIQGPPGPAGEEGK	iTRAQ8plex@N-term; Oxidation(P)@3; Oxidation(P)@12; iTRAQ8plex(K)@20		-0.000729539	2471.27	824.765	2471.28	824.766	3	5.1.1.5452.1	0.689572
3	tr|F1MGW0|F1MGW0_BOVIN	Uncharacterized protein (Fragment) OS=Bos taurus PE=4 SV=1	0	0	99	GEPGPTGIQGPPGPAGEEGK	iTRAQ8plex@N-term; Oxidation(P)@3; Oxidation(P)@12; iTRAQ8plex(K)@20		-0.00402543	2471.27	824.764	2471.28	824.766	3	5.1.1.6056.1	0.480382
3	tr|F1MGW0|F1MGW0_BOVIN	Uncharacterized protein (Fragment) OS=Bos taurus PE=4 SV=1	0	0	99	GEPGPTGIQGPPGPAGEEGK	iTRAQ8plex@N-term; Oxidation(P)@3; Oxidation(P)@12; iTRAQ8plex(K)@20		-0.00700944	2471.27	824.763	2471.28	824.766	3	4.1.1.8488.1	0.625325
3	tr|F1MGW0|F1MGW0_BOVIN	Uncharacterized protein (Fragment) OS=Bos taurus PE=4 SV=1	0	0	81.06	GEPGPTGIQGPPGPAGEEGK	iTRAQ8plex@N-term; Oxidation(P)@3; Oxidation(P)@14; iTRAQ8plex(K)@20		-0.00957246	2471.27	1236.64	2471.28	1236.64	2	6.1.1.2467.1	0.476984
3	tr|F1MGW0|F1MGW0_BOVIN	Uncharacterized protein (Fragment) OS=Bos taurus PE=4 SV=1	0	0	44.68	GEPGPTGIQGPPGPAGEEGK	iTRAQ8plex@N-term; Oxidation(P)@3; Oxidation(P)@12; iTRAQ8plex(K)@20		0.00311567	2471.28	824.767	2471.28	824.766	3	5.1.1.5486.1	0.692713
3	tr|F1MGW0|F1MGW0_BOVIN	Uncharacterized protein (Fragment) OS=Bos taurus PE=4 SV=1	0	0	36.25	GEPGPTGIQGPPGPAGEEGK	iTRAQ8plex@N-term; Oxidation(P)@5; Oxidation(P)@14; iTRAQ8plex(K)@20		0.0040312	2471.28	824.767	2471.28	824.766	3	5.1.1.5494.1	0.683551
3	tr|F1MGW0|F1MGW0_BOVIN	Uncharacterized protein (Fragment) OS=Bos taurus PE=4 SV=1	0	0	98.36	GEPGSPGENGAPGQMGPR	iTRAQ8plex@N-term; Oxidation(P)@3; Oxidation(P)@6; Deamidated(N)@9; Oxidation(P)@12		0.00151141	2046.92	683.315	2046.92	683.315	3	3.1.1.3458.1	0.426508
3	tr|F1MGW0|F1MGW0_BOVIN	Uncharacterized protein (Fragment) OS=Bos taurus PE=4 SV=1	0	0	97.83	GEPGSPGENGAPGQMGPR	iTRAQ8plex@N-term; Oxidation(P)@3; Oxidation(P)@6; Deamidated(N)@9; Oxidation(P)@12		0.00207509	2046.92	1024.47	2046.92	1024.47	2	3.1.1.3452.1	0.419814
3	tr|F1MGW0|F1MGW0_BOVIN	Uncharacterized protein (Fragment) OS=Bos taurus PE=4 SV=1	0	0	96.26	GEPGSPGENGAPGQMGPR	iTRAQ8plex@N-term; Oxidation(P)@3; Oxidation(P)@6; Deamidated(N)@9; Oxidation(P)@12		0.00207509	2046.92	1024.47	2046.92	1024.47	2	3.1.1.3459.1	0.452245
3	tr|F1MGW0|F1MGW0_BOVIN	Uncharacterized protein (Fragment) OS=Bos taurus PE=4 SV=1	0	0	93.66	GEQGPAGSPGF	iTRAQ8plex@N-term; Oxidation(P)@9	cleaved F-Q@C-term	-0.00816429	1322.63	662.324	1322.64	662.328	2	1.1.1.8717.1	0.65558
3	tr|F1MGW0|F1MGW0_BOVIN	Uncharacterized protein (Fragment) OS=Bos taurus PE=4 SV=1	0	0	99	GETGPAGPAGPIG	iTRAQ8plex@N-term	cleaved G-P@C-term	-0.0008937	1383.73	692.872	1383.73	692.872	2	2.1.1.6764.1	0.700776
3	tr|F1MGW0|F1MGW0_BOVIN	Uncharacterized protein (Fragment) OS=Bos taurus PE=4 SV=1	0	0	99	GETGPAGPAGPIGPVG	iTRAQ8plex@N-term	cleaved G-A@C-term	-6.85775e-05	1636.87	819.444	1636.87	819.444	2	2.1.1.7723.1	1.19154
3	tr|F1MGW0|F1MGW0_BOVIN	Uncharacterized protein (Fragment) OS=Bos taurus PE=4 SV=1	0	0	99	GETGPAGPAGPIGPVGA	iTRAQ8plex@N-term	cleaved A-R@C-term	-0.00173818	1707.91	854.961	1707.91	854.962	2	2.1.1.7866.1	0.663438
3	tr|F1MGW0|F1MGW0_BOVIN	Uncharacterized protein (Fragment) OS=Bos taurus PE=4 SV=1	0	0	99	GETGPAGPAGPIGPVGAR	Carbamidomethyl@N-term		-0.000918778	1616.83	809.42	1616.83	809.421	2	2.1.1.6724.1	0.529009
3	tr|F1MGW0|F1MGW0_BOVIN	Uncharacterized protein (Fragment) OS=Bos taurus PE=4 SV=1	0	0	99	GETGPAGPAGPIGPVGAR	Carbamidomethyl@N-term		-0.00045193	1616.83	539.949	1616.83	539.95	3	2.1.1.6768.1	0.381553
3	tr|F1MGW0|F1MGW0_BOVIN	Uncharacterized protein (Fragment) OS=Bos taurus PE=4 SV=1	0	0	99	GETGPAGPAGPIGPVGAR	Carbamidomethyl@N-term		0.000301926	1616.83	809.421	1616.83	809.421	2	2.1.1.7079.1	0.748667
3	tr|F1MGW0|F1MGW0_BOVIN	Uncharacterized protein (Fragment) OS=Bos taurus PE=4 SV=1	0	0	99	GETGPAGPAGPIGPVGAR	Carbamidomethyl@N-term		0.00103435	1616.83	809.421	1616.83	809.421	2	2.1.1.7087.1	0.694287
3	tr|F1MGW0|F1MGW0_BOVIN	Uncharacterized protein (Fragment) OS=Bos taurus PE=4 SV=1	0	0	99	GETGPAGPAGPIGPVGAR	Carbamidomethyl@N-term		-0.00116292	1616.83	809.42	1616.83	809.421	2	2.1.1.7564.1	0.530599
3	tr|F1MGW0|F1MGW0_BOVIN	Uncharacterized protein (Fragment) OS=Bos taurus PE=4 SV=1	0	0	99	GETGPAGPAGPIGPVGAR	iTRAQ8plex@N-term; Oxidation(P)@8		-0.00476257	1880	941.008	1880.01	941.01	2	4.1.1.2018.1	0.575163
3	tr|F1MGW0|F1MGW0_BOVIN	Uncharacterized protein (Fragment) OS=Bos taurus PE=4 SV=1	0	0	99	GETGPAGPAGPIGPVGAR	iTRAQ8plex@N-term; Oxidation(P)@8		-0.00545824	1880	627.674	1880.01	627.676	3	4.1.1.2058.1	0.71797
3	tr|F1MGW0|F1MGW0_BOVIN	Uncharacterized protein (Fragment) OS=Bos taurus PE=4 SV=1	0	0	99	GETGPAGPAGPIGPVGAR	iTRAQ8plex@N-term; Oxidation(P)@8		-0.00545824	1880	627.674	1880.01	627.676	3	4.1.1.2066.1	0.736759
3	tr|F1MGW0|F1MGW0_BOVIN	Uncharacterized protein (Fragment) OS=Bos taurus PE=4 SV=1	1	0	99	GETGPAGPAGPIGPVGAR	iTRAQ8plex@N-term		-0.00288115	1864.01	933.011	1864.01	933.013	2	4.1.1.2216.1	0.246856
3	tr|F1MGW0|F1MGW0_BOVIN	Uncharacterized protein (Fragment) OS=Bos taurus PE=4 SV=1	1	0	99	GETGPAGPAGPIGPVGAR	iTRAQ8plex@N-term		-0.00178252	1864.01	933.012	1864.01	933.013	2	4.1.1.2224.1	0.246856
3	tr|F1MGW0|F1MGW0_BOVIN	Uncharacterized protein (Fragment) OS=Bos taurus PE=4 SV=1	1	0	99	GETGPAGPAGPIGPVGAR	iTRAQ8plex@N-term		-0.00359044	1864.01	933.011	1864.01	933.013	2	5.1.1.139.1	0.246856
3	tr|F1MGW0|F1MGW0_BOVIN	Uncharacterized protein (Fragment) OS=Bos taurus PE=4 SV=1	1	0	99	GETGPAGPAGPIGPVGAR	iTRAQ8plex@N-term		-0.00546274	1864.01	622.342	1864.01	622.344	3	5.1.1.532.1	0.246856
3	tr|F1MGW0|F1MGW0_BOVIN	Uncharacterized protein (Fragment) OS=Bos taurus PE=4 SV=1	1	0	99	GETGPAGPAGPIGPVGAR	iTRAQ8plex@N-term		-0.00491342	1864.01	622.343	1864.01	622.344	3	5.1.1.535.1	0.246856
3	tr|F1MGW0|F1MGW0_BOVIN	Uncharacterized protein (Fragment) OS=Bos taurus PE=4 SV=1	1	0	99	GETGPAGPAGPIGPVGAR	iTRAQ8plex@N-term		-0.00017248	1864.01	933.013	1864.01	933.013	2	5.1.1.717.1	0.246856
3	tr|F1MGW0|F1MGW0_BOVIN	Uncharacterized protein (Fragment) OS=Bos taurus PE=4 SV=1	1	0	99	GETGPAGPAGPIGPVGAR	iTRAQ8plex@N-term		-0.00261388	1864.01	933.011	1864.01	933.013	2	5.1.1.758.1	0.246856
3	tr|F1MGW0|F1MGW0_BOVIN	Uncharacterized protein (Fragment) OS=Bos taurus PE=4 SV=1	1	0	99	GETGPAGPAGPIGPVGAR	iTRAQ8plex@N-term		-0.00823222	1864	933.009	1864.01	933.013	2	6.1.1.6539.1	0.246856
3	tr|F1MGW0|F1MGW0_BOVIN	Uncharacterized protein (Fragment) OS=Bos taurus PE=4 SV=1	1	0	99	GETGPAGPAGPIGPVGAR	iTRAQ8plex@N-term		-0.00725566	1864	933.009	1864.01	933.013	2	6.1.1.6544.1	0.246856
3	tr|F1MGW0|F1MGW0_BOVIN	Uncharacterized protein (Fragment) OS=Bos taurus PE=4 SV=1	0	0	99	GETGPAGPAGPIGPVGAR	Carbamidomethyl@N-term		0.000301926	1616.83	809.421	1616.83	809.421	2	2.1.1.7455.1	0.486572
3	tr|F1MGW0|F1MGW0_BOVIN	Uncharacterized protein (Fragment) OS=Bos taurus PE=4 SV=1	0	0	99	GETGPAGPAGPIGPVGAR	Carbamidomethyl@N-term		-0.00140706	1616.83	809.42	1616.83	809.421	2	2.1.1.7567.1	0.589595
3	tr|F1MGW0|F1MGW0_BOVIN	Uncharacterized protein (Fragment) OS=Bos taurus PE=4 SV=1	0	0	99	GETGPAGPAGPIGPVGAR	Carbamidomethyl@N-term		0.000646704	1616.83	539.95	1616.83	539.95	3	2.1.1.6754.1	0.3899
3	tr|F1MGW0|F1MGW0_BOVIN	Uncharacterized protein (Fragment) OS=Bos taurus PE=4 SV=1	1	0	99	GETGPAGPAGPIGPVGAR	iTRAQ8plex@N-term		0.002777	1864.01	622.345	1864.01	622.344	3	5.1.1.5478.1	4.05101
3	tr|F1MGW0|F1MGW0_BOVIN	Uncharacterized protein (Fragment) OS=Bos taurus PE=4 SV=1	0	0	99	GETGPAGPAGPIGPVGAR	iTRAQ8plex@N-term; Methyl(E)@2		-0.00412024	1878.02	940.019	1878.03	940.021	2	5.1.1.6118.1	0.0820078
3	tr|F1MGW0|F1MGW0_BOVIN	Uncharacterized protein (Fragment) OS=Bos taurus PE=4 SV=1	1	0	99	GETGPAGPAGPIGPVGAR	iTRAQ8plex@N-term		-0.0090353	1864	622.341	1864.01	622.344	3	6.1.1.2672.1	0.246856
3	tr|F1MGW0|F1MGW0_BOVIN	Uncharacterized protein (Fragment) OS=Bos taurus PE=4 SV=1	0	0	99	GETGPAGPAGPIGPVGAR	Carbamidomethyl@N-term; Carbamidomethyl(E)@2		-0.0128822	1673.84	837.925	1673.85	837.932	2	1.1.1.1096.1	0.978617
3	tr|F1MGW0|F1MGW0_BOVIN	Uncharacterized protein (Fragment) OS=Bos taurus PE=4 SV=1	0	0	99	GETGPAGPAGPIGPVGAR	Carbamidomethyl@N-term; Carbamidomethyl(E)@2		-0.0112953	1673.84	837.926	1673.85	837.932	2	1.1.1.885.1	0.986112
3	tr|F1MGW0|F1MGW0_BOVIN	Uncharacterized protein (Fragment) OS=Bos taurus PE=4 SV=1	0	0	99	GETGPAGPAGPIGPVGAR	Carbamidomethyl@N-term; Carbamidomethyl(E)@2		-0.0110512	1673.84	837.926	1673.85	837.932	2	1.1.1.887.1	1.00103
3	tr|F1MGW0|F1MGW0_BOVIN	Uncharacterized protein (Fragment) OS=Bos taurus PE=4 SV=1	0	0	99	GETGPAGPAGPIGPVGAR	Carbamidomethyl@N-term; Carbamidomethyl(E)@2		-0.012516	1673.84	837.925	1673.85	837.932	2	1.1.1.1093.1	0.931898
3	tr|F1MGW0|F1MGW0_BOVIN	Uncharacterized protein (Fragment) OS=Bos taurus PE=4 SV=1	1	0	99	GETGPAGPAGPIGPVGAR	iTRAQ8plex@N-term		-0.00811978	1864	622.342	1864.01	622.344	3	6.1.1.2683.1	0.246856
3	tr|F1MGW0|F1MGW0_BOVIN	Uncharacterized protein (Fragment) OS=Bos taurus PE=4 SV=1	1	0	99	GETGPAGPAGPIGPVGAR	iTRAQ8plex@N-term		0.00350942	1864.01	622.346	1864.01	622.344	3	5.1.1.4961.1	4.05093
3	tr|F1MGW0|F1MGW0_BOVIN	Uncharacterized protein (Fragment) OS=Bos taurus PE=4 SV=1	1	0	99	GETGPAGPAGPIGPVGAR	iTRAQ8plex@N-term		-0.00473032	1864.01	622.343	1864.01	622.344	3	5.1.1.266.1	0.246856
3	tr|F1MGW0|F1MGW0_BOVIN	Uncharacterized protein (Fragment) OS=Bos taurus PE=4 SV=1	0	0	98.95	GETGPAGPAGPIGPVGAR	Carbamidomethyl@N-term		-0.000186356	1616.83	809.421	1616.83	809.421	2	2.1.1.7465.1	0.453427
3	tr|F1MGW0|F1MGW0_BOVIN	Uncharacterized protein (Fragment) OS=Bos taurus PE=4 SV=1	0	0	91.24	GETGPAGPAGPIGPVGAR	iTRAQ8plex@N-term; iTRAQ8plex(T)@3		-0.0117046	2168.2	723.742	2168.22	723.746	3	6.1.1.6399.1	0.667475
3	tr|F1MGW0|F1MGW0_BOVIN	Uncharacterized protein (Fragment) OS=Bos taurus PE=4 SV=1	1	0	90.12	GETGPAGPAGPIGPVGAR	iTRAQ8plex@N-term		-0.00491342	1864.01	622.343	1864.01	622.344	3	5.1.1.243.1	0.246856
3	tr|F1MGW0|F1MGW0_BOVIN	Uncharacterized protein (Fragment) OS=Bos taurus PE=4 SV=1	1	0	83.38	GETGPAGPAGPIGPVGAR	iTRAQ8plex@N-term		-0.00224767	1864.01	933.012	1864.01	933.013	2	5.1.1.1214.1	0.246856
3	tr|F1MGW0|F1MGW0_BOVIN	Uncharacterized protein (Fragment) OS=Bos taurus PE=4 SV=1	0	0	24.9	GETGPAGPAGPIGPVGAR	iTRAQ8plex@N-term		0.00112905	1864.01	622.345	1864.01	622.344	3	5.1.1.4932.1	1.15058
3	tr|F1MGW0|F1MGW0_BOVIN	Uncharacterized protein (Fragment) OS=Bos taurus PE=4 SV=1	0	0	0	GETGPAGPAGPIGPVGAR	iTRAQ8plex@N-term		-0.113013	1863.9	622.307	1864.01	622.344	3	4.1.1.1553.1	0.413663
3	tr|F1MGW0|F1MGW0_BOVIN	Uncharacterized protein (Fragment) OS=Bos taurus PE=4 SV=1	0	0	0	GETGPAGPAGPIGPVGAR	iTRAQ8plex@N-term		0.00259389	1864.01	622.345	1864.01	622.344	3	5.1.1.4844.1	1.28539
3	tr|F1MGW0|F1MGW0_BOVIN	Uncharacterized protein (Fragment) OS=Bos taurus PE=4 SV=1	0	0	0	GETGPAGPPGAPGAPGAPGPVGPAGK	iTRAQ8plex@N-term; Oxidation(P)@12; iTRAQ8plex(K)@26		-0.012263	2744.46	915.827	2744.47	915.831	3	6.1.1.2566.1	0.949079
3	tr|F1MGW0|F1MGW0_BOVIN	Uncharacterized protein (Fragment) OS=Bos taurus PE=4 SV=1	0	0	99	GETGPAGRPGEVGPPGPPGPAGEK	Carbamidomethyl@N-term; Oxidation(P)@9; Oxidation(P)@15; Oxidation(P)@18; iTRAQ8plex(K)@24		-0.0039477	2576.27	859.765	2576.28	859.766	3	4.1.1.8204.1	0.212032
3	tr|F1MGW0|F1MGW0_BOVIN	Uncharacterized protein (Fragment) OS=Bos taurus PE=4 SV=1	0	0	99	GFPGADGVAGPK	iTRAQ8plex@N-term; Oxidation(P)@3; iTRAQ8plex(K)@12		0.00235078	1695.94	566.322	1695.94	566.321	3	5.1.1.5427.1	0.722938
3	tr|F1MGW0|F1MGW0_BOVIN	Uncharacterized protein (Fragment) OS=Bos taurus PE=4 SV=1	0	0	99	GFPGADGVAGPK	iTRAQ8plex@N-term; Oxidation(P)@3; iTRAQ8plex(K)@12		-0.00295928	1695.94	566.32	1695.94	566.321	3	5.1.1.452.1	0.769353
3	tr|F1MGW0|F1MGW0_BOVIN	Uncharacterized protein (Fragment) OS=Bos taurus PE=4 SV=1	0	0	99	GFPGADGVAGPK	iTRAQ8plex@N-term; Oxidation(P)@3; iTRAQ8plex(K)@12		-0.000395802	1695.94	566.321	1695.94	566.321	3	5.1.1.5508.1	0.895371
3	tr|F1MGW0|F1MGW0_BOVIN	Uncharacterized protein (Fragment) OS=Bos taurus PE=4 SV=1	0	0	99	GFPGADGVAGPK	iTRAQ8plex@N-term; Oxidation(P)@3; iTRAQ8plex(K)@12		0.00216767	1695.94	566.322	1695.94	566.321	3	5.1.1.4819.1	0.827906
3	tr|F1MGW0|F1MGW0_BOVIN	Uncharacterized protein (Fragment) OS=Bos taurus PE=4 SV=1	0	0	99	GFPGADGVAGPK	iTRAQ8plex@N-term; Oxidation(P)@3; iTRAQ8plex(K)@12		0.000806341	1695.94	566.321	1695.94	566.321	3	6.1.1.1508.1	0.806053
3	tr|F1MGW0|F1MGW0_BOVIN	Uncharacterized protein (Fragment) OS=Bos taurus PE=4 SV=1	0	0	99	GFPGADGVAGPK	iTRAQ8plex@N-term; Oxidation(P)@3; iTRAQ8plex(K)@12		-0.00277617	1695.94	566.32	1695.94	566.321	3	5.1.1.5505.1	0.840558
3	tr|F1MGW0|F1MGW0_BOVIN	Uncharacterized protein (Fragment) OS=Bos taurus PE=4 SV=1	0	0	99	GFPGADGVAGPK	iTRAQ8plex@N-term; Oxidation(P)@3; iTRAQ8plex(K)@12		0.000519725	1695.94	566.321	1695.94	566.321	3	5.1.1.5418.1	0.592612
3	tr|F1MGW0|F1MGW0_BOVIN	Uncharacterized protein (Fragment) OS=Bos taurus PE=4 SV=1	0	0	99	GFPGADGVAGPK	iTRAQ8plex@N-term; Oxidation(P)@3; iTRAQ8plex(K)@12		-0.00204375	1695.94	566.32	1695.94	566.321	3	5.1.1.449.1	0.763856
3	tr|F1MGW0|F1MGW0_BOVIN	Uncharacterized protein (Fragment) OS=Bos taurus PE=4 SV=1	0	0	86.42	GFPGADGVAGPK	iTRAQ8plex@N-term; Oxidation(P)@3; iTRAQ8plex(K)@12		0.00143525	1695.94	566.321	1695.94	566.321	3	5.1.1.4903.1	0.826024
3	tr|F1MGW0|F1MGW0_BOVIN	Uncharacterized protein (Fragment) OS=Bos taurus PE=4 SV=1	0	0	85.92	GFPGADGVAGPK	iTRAQ8plex@N-term; Oxidation(P)@3; iTRAQ8plex(K)@12		-0.0038748	1695.94	566.319	1695.94	566.321	3	5.1.1.4686.1	0.868803
3	tr|F1MGW0|F1MGW0_BOVIN	Uncharacterized protein (Fragment) OS=Bos taurus PE=4 SV=1	0	0	83.04	GFPGADGVAGPK	iTRAQ8plex@N-term; Oxidation(P)@3; iTRAQ8plex(K)@12		-0.0036917	1695.94	566.32	1695.94	566.321	3	5.1.1.901.1	0.869692
3	tr|F1MGW0|F1MGW0_BOVIN	Uncharacterized protein (Fragment) OS=Bos taurus PE=4 SV=1	0	0	82.29	GFPGADGVAGPK	iTRAQ8plex@N-term; Oxidation(P)@3; Oxidation(P)@11; iTRAQ8plex(K)@12		-0.00379212	1711.93	571.651	1711.94	571.652	3	4.1.1.8439.1	1.0808
3	tr|F1MGW0|F1MGW0_BOVIN	Uncharacterized protein (Fragment) OS=Bos taurus PE=4 SV=1	0	0	72.89	GFPGADGVAGPK	iTRAQ8plex@N-term; Oxidation(P)@3; iTRAQ8plex(K)@12		0.00125215	1695.94	566.321	1695.94	566.321	3	5.1.1.4910.1	0.818806
3	tr|F1MGW0|F1MGW0_BOVIN	Uncharacterized protein (Fragment) OS=Bos taurus PE=4 SV=1	0	0	99	GFPGLPGPSGEPGK	iTRAQ8plex@N-term; Oxidation(P)@6; iTRAQ8plex(K)@14		-0.00759657	1920.05	641.024	1920.06	641.026	3	6.1.1.3438.1	0.688903
3	tr|F1MGW0|F1MGW0_BOVIN	Uncharacterized protein (Fragment) OS=Bos taurus PE=4 SV=1	1	0	93.34	GFPGLPGPSGEPGK	iTRAQ8plex@N-term; iTRAQ8plex(K)@14		-0.00336839	1904.06	953.036	1904.06	953.038	2	5.1.1.7357.1	0.246856
3	tr|F1MGW0|F1MGW0_BOVIN	Uncharacterized protein (Fragment) OS=Bos taurus PE=4 SV=1	0	0	89.77	GFPGLPGPSGEPGK	iTRAQ8plex@N-term; Oxidation(P)@3; Oxidation(P)@6; iTRAQ8plex(K)@14		-0.00829382	1936.04	969.029	1936.05	969.033	2	6.1.1.3257.1	0.506278
3	tr|F1MGW0|F1MGW0_BOVIN	Uncharacterized protein (Fragment) OS=Bos taurus PE=4 SV=1	0	0	80.82	GFPGLPGPSGEPGK	iTRAQ8plex@N-term; Oxidation(P)@3; Oxidation(P)@6; iTRAQ8plex(K)@14		-0.00475102	1936.05	646.356	1936.05	646.358	3	5.1.1.843.1	0.705295
3	tr|F1MGW0|F1MGW0_BOVIN	Uncharacterized protein (Fragment) OS=Bos taurus PE=4 SV=1	0	0	70.52	GFPGLPGPSGEPGK	iTRAQ8plex@N-term; Oxidation(P)@3; Oxidation(P)@6; Oxidation(P)@12; iTRAQ8plex(K)@14		0.00409976	1952.05	651.691	1952.05	651.689	3	5.1.1.5441.1	0.771397
3	tr|F1MGW0|F1MGW0_BOVIN	Uncharacterized protein (Fragment) OS=Bos taurus PE=4 SV=1	0	0	59.59	GFPGLPGPSGEPGK	iTRAQ8plex@N-term; Oxidation(P)@3; Oxidation(P)@6; iTRAQ8plex(K)@14		0.00513666	1936.06	646.36	1936.05	646.358	3	5.1.1.5480.1	0.848072
3	tr|F1MGW0|F1MGW0_BOVIN	Uncharacterized protein (Fragment) OS=Bos taurus PE=4 SV=1	0	0	57.16	GFPGLPGPSGEPGK	iTRAQ8plex@N-term; Oxidation(P)@8; iTRAQ8plex(K)@14		-0.00499585	1920.05	641.024	1920.06	641.026	3	5.1.1.6954.1	0.769581
3	tr|F1MGW0|F1MGW0_BOVIN	Uncharacterized protein (Fragment) OS=Bos taurus PE=4 SV=1	0	0	56.29	GFPGLPGPSGEPGK	No iTRAQ8plex@N-term; Oxidation(P)@6; iTRAQ8plex(K)@14		-0.00235802	1615.85	808.932	1615.85	808.933	2	4.1.1.2973.1	0.556593
3	tr|F1MGW0|F1MGW0_BOVIN	Uncharacterized protein (Fragment) OS=Bos taurus PE=4 SV=1	0	0	55.3	GFPGLPGPSGEPGK	iTRAQ8plex@N-term; Oxidation(P)@3; Oxidation(P)@8; iTRAQ8plex(K)@14		0.00184077	1936.05	646.358	1936.05	646.358	3	5.1.1.5553.1	0.656376
3	tr|F1MGW0|F1MGW0_BOVIN	Uncharacterized protein (Fragment) OS=Bos taurus PE=4 SV=1	0	0	53.78	GFPGLPGPSGEPGK	iTRAQ8plex@N-term; Oxidation(P)@8; iTRAQ8plex(K)@14		-0.0085121	1920.05	641.023	1920.06	641.026	3	6.1.1.3443.1	0.727505
3	tr|F1MGW0|F1MGW0_BOVIN	Uncharacterized protein (Fragment) OS=Bos taurus PE=4 SV=1	0	0	50.39	GFPGLPGPSGEPGK	iTRAQ8plex@N-term; Oxidation(P)@6; Oxidation(P)@8; iTRAQ8plex(K)@14		-0.00589089	1936.05	485.019	1936.05	485.02	4	5.1.1.379.1	0.80848
3	tr|F1MGW0|F1MGW0_BOVIN	Uncharacterized protein (Fragment) OS=Bos taurus PE=4 SV=1	0	0	37.01	GFPGLPGPSGEPGK	iTRAQ8plex@N-term; Oxidation(P)@3; Oxidation(P)@8; iTRAQ8plex(K)@14		-0.00446564	1936.05	969.031	1936.05	969.033	2	5.1.1.6640.1	0.509989
3	tr|F1MGW0|F1MGW0_BOVIN	Uncharacterized protein (Fragment) OS=Bos taurus PE=4 SV=1	0	0	13.09	GFPGLPGPSGEPGK	iTRAQ8plex@N-term; Oxidation(P)@12; iTRAQ8plex(K)@14		-0.000499048	1920.06	961.035	1920.06	961.036	2	5.1.1.7320.1	0.576085
3	tr|F1MGW0|F1MGW0_BOVIN	Uncharacterized protein (Fragment) OS=Bos taurus PE=4 SV=1	1	0	99	GFSGLDGAK	iTRAQ8plex@N-term; iTRAQ8plex(K)@9		-0.000562038	1458.83	487.284	1458.83	487.284	3	5.1.1.4620.1	0.246852
3	tr|F1MGW0|F1MGW0_BOVIN	Uncharacterized protein (Fragment) OS=Bos taurus PE=4 SV=1	1	0	99	GFSGLDGAK	iTRAQ8plex@N-term; iTRAQ8plex(K)@9		0.000902804	1458.83	487.284	1458.83	487.284	3	5.1.1.4904.1	0.24686
3	tr|F1MGW0|F1MGW0_BOVIN	Uncharacterized protein (Fragment) OS=Bos taurus PE=4 SV=1	1	0	99	GFSGLDGAK	iTRAQ8plex@N-term; iTRAQ8plex(K)@9		-0.00120291	1458.83	487.283	1458.83	487.284	3	5.1.1.4899.1	0.246851
3	tr|F1MGW0|F1MGW0_BOVIN	Uncharacterized protein (Fragment) OS=Bos taurus PE=4 SV=1	1	0	99	GFSGLDGAK	iTRAQ8plex@N-term; iTRAQ8plex(K)@9		-0.0044988	1458.82	487.282	1458.83	487.284	3	5.1.1.6182.1	0.246856
3	tr|F1MGW0|F1MGW0_BOVIN	Uncharacterized protein (Fragment) OS=Bos taurus PE=4 SV=1	1	0	99	GFSGLDGAK	iTRAQ8plex@N-term; iTRAQ8plex(K)@9		-0.00605615	1458.82	487.282	1458.83	487.284	3	6.1.1.6665.1	0.246856
3	tr|F1MGW0|F1MGW0_BOVIN	Uncharacterized protein (Fragment) OS=Bos taurus PE=4 SV=1	1	0	99	GFSGLDGAK	iTRAQ8plex@N-term; iTRAQ8plex(K)@9		0.00117746	1458.83	487.284	1458.83	487.284	3	5.1.1.4810.1	0.246855
3	tr|F1MGW0|F1MGW0_BOVIN	Uncharacterized protein (Fragment) OS=Bos taurus PE=4 SV=1	1	0	99	GFSGLDGAK	iTRAQ8plex@N-term; iTRAQ8plex(K)@9		0.00145212	1458.83	487.284	1458.83	487.284	3	5.1.1.4833.1	0.246856
3	tr|F1MGW0|F1MGW0_BOVIN	Uncharacterized protein (Fragment) OS=Bos taurus PE=4 SV=1	1	0	99	GFSGLDGAK	iTRAQ8plex@N-term; iTRAQ8plex(K)@9		-0.0026926	1458.83	487.283	1458.83	487.284	3	1.1.1.6414.1	0.246857
3	tr|F1MGW0|F1MGW0_BOVIN	Uncharacterized protein (Fragment) OS=Bos taurus PE=4 SV=1	1	0	99	GFSGLDGAK	iTRAQ8plex@N-term; iTRAQ8plex(K)@9		-0.00333347	1458.83	487.283	1458.83	487.284	3	1.1.1.6421.1	0.246859
3	tr|F1MGW0|F1MGW0_BOVIN	Uncharacterized protein (Fragment) OS=Bos taurus PE=4 SV=1	1	0	98.53	GFSGLDGAK	iTRAQ8plex@N-term; iTRAQ8plex(K)@9		-0.00394949	1458.83	487.282	1458.83	487.284	3	5.1.1.6169.1	0.246856
3	tr|F1MGW0|F1MGW0_BOVIN	Uncharacterized protein (Fragment) OS=Bos taurus PE=4 SV=1	1	0	97.68	GFSGLDGAK	iTRAQ8plex@N-term; iTRAQ8plex(K)@9		-0.00605615	1458.82	487.282	1458.83	487.284	3	6.1.1.6666.1	0.246856
3	tr|F1MGW0|F1MGW0_BOVIN	Uncharacterized protein (Fragment) OS=Bos taurus PE=4 SV=1	1	0	93.86	GFSGLDGAK	iTRAQ8plex@N-term; iTRAQ8plex(K)@9		-0.00422414	1458.83	487.282	1458.83	487.284	3	5.1.1.695.1	0.246856
3	tr|F1MGW0|F1MGW0_BOVIN	Uncharacterized protein (Fragment) OS=Bos taurus PE=4 SV=1	0	0	92.98	GFSGLDGAK	Carbamidomethyl@N-term; iTRAQ8plex(K)@9		-0.00538821	1211.64	404.887	1211.65	404.889	3	4.1.1.2089.1	0.490103
3	tr|F1MGW0|F1MGW0_BOVIN	Uncharacterized protein (Fragment) OS=Bos taurus PE=4 SV=1	1	0	92.1	GFSGLDGAK	iTRAQ8plex@N-term; iTRAQ8plex(K)@9		-0.00358328	1458.83	487.283	1458.83	487.284	3	5.1.1.683.1	0.246856
3	tr|F1MGW0|F1MGW0_BOVIN	Uncharacterized protein (Fragment) OS=Bos taurus PE=4 SV=1	1	0	91.21	GFSGLDGAK	iTRAQ8plex@N-term; iTRAQ8plex(K)@9		-0.00422414	1458.83	487.282	1458.83	487.284	3	5.1.1.380.1	0.246856
3	tr|F1MGW0|F1MGW0_BOVIN	Uncharacterized protein (Fragment) OS=Bos taurus PE=4 SV=1	1	0	84.5	GFSGLDGAK	iTRAQ8plex@N-term; iTRAQ8plex(K)@9		-0.00445274	1458.82	487.282	1458.83	487.284	3	4.1.1.8536.1	0.246856
3	tr|F1MGW0|F1MGW0_BOVIN	Uncharacterized protein (Fragment) OS=Bos taurus PE=4 SV=1	1	0	67.1	GFSGLDGAK	iTRAQ8plex@N-term; iTRAQ8plex(K)@9		-0.00417809	1458.83	487.282	1458.83	487.284	3	4.1.1.8554.1	0.246856
3	tr|F1MGW0|F1MGW0_BOVIN	Uncharacterized protein (Fragment) OS=Bos taurus PE=4 SV=1	1	0	56.74	GFSGLDGAK	iTRAQ8plex@N-term; iTRAQ8plex(K)@9		-0.00541433	1458.82	487.282	1458.83	487.284	3	5.1.1.6912.1	0.246857
3	tr|F1MGW0|F1MGW0_BOVIN	Uncharacterized protein (Fragment) OS=Bos taurus PE=4 SV=1	0	0	55.49	GFSGLDGAK	Carbamidomethyl@N-term; iTRAQ8plex(K)@9		-0.00511355	1211.64	404.887	1211.65	404.889	3	4.1.1.2097.1	0.439672
3	tr|F1MGW0|F1MGW0_BOVIN	Uncharacterized protein (Fragment) OS=Bos taurus PE=4 SV=1	1	0	51.59	GFSGLDGAK	iTRAQ8plex@N-term; iTRAQ8plex(K)@9		-0.00477346	1458.82	487.282	1458.83	487.284	3	5.1.1.397.1	0.246859
3	tr|F1MGW0|F1MGW0_BOVIN	Uncharacterized protein (Fragment) OS=Bos taurus PE=4 SV=1	1	0	34.07	GFSGLDGAK	iTRAQ8plex@N-term; iTRAQ8plex(K)@9		-0.00816185	1458.82	487.281	1458.83	487.284	3	6.1.1.2760.1	0.246856
3	tr|F1MGW0|F1MGW0_BOVIN	Uncharacterized protein (Fragment) OS=Bos taurus PE=4 SV=1	0	0	1.546	GFSGLDGAK	iTRAQ8plex@N-term; iTRAQ8plex(K)@9		0.0126215	1458.84	487.288	1458.83	487.284	3	5.1.1.6932.1	0.54469
3	tr|F1MGW0|F1MGW0_BOVIN	Uncharacterized protein (Fragment) OS=Bos taurus PE=4 SV=1	0	0	0	GFSGLDGAK	iTRAQ8plex@N-term; iTRAQ8plex(K)@9		-0.00543412	1458.82	730.419	1458.83	730.422	2	5.1.1.1355.1	0.731777
3	tr|F1MGW0|F1MGW0_BOVIN	Uncharacterized protein (Fragment) OS=Bos taurus PE=4 SV=1	0	0	0	GFSGLDGAK	iTRAQ8plex@N-term; iTRAQ8plex(K)@9		-0.00239309	1458.83	487.283	1458.83	487.284	3	5.1.1.4190.1	1.11489
3	tr|F1MGW0|F1MGW0_BOVIN	Uncharacterized protein (Fragment) OS=Bos taurus PE=4 SV=1	0	0	0	GFSGLDGAK	iTRAQ8plex@N-term; iTRAQ8plex(K)@9		-0.00852806	1458.82	487.281	1458.83	487.284	3	6.1.1.2756.1	0.612983
3	tr|F1MGW0|F1MGW0_BOVIN	Uncharacterized protein (Fragment) OS=Bos taurus PE=4 SV=1	0	0	99	GFSGLQGPPG	iTRAQ8plex@N-term; Oxidation(P)@9	cleaved G-P@C-term	-0.000787463	1235.64	618.83	1235.65	618.83	2	2.1.1.7419.1	0.79384
3	tr|F1MGW0|F1MGW0_BOVIN	Uncharacterized protein (Fragment) OS=Bos taurus PE=4 SV=1	0	0	99	GFSGLQGPPG	iTRAQ8plex@N-term; Oxidation(P)@9	cleaved G-P@C-term	-0.00176403	1235.64	618.829	1235.65	618.83	2	2.1.1.793.1	0.654239
3	tr|F1MGW0|F1MGW0_BOVIN	Uncharacterized protein (Fragment) OS=Bos taurus PE=4 SV=1	0	0	99	GFSGLQGPPGPPGSPGEQGPSGASGPAGPR	iTRAQ8plex@N-term; Oxidation(P)@8; Oxidation(P)@9; Oxidation(P)@12; Oxidation(P)@15		-0.00626197	3024.44	1009.15	3024.45	1009.16	3	4.1.1.2316.1	0.722571
3	tr|F1MGW0|F1MGW0_BOVIN	Uncharacterized protein (Fragment) OS=Bos taurus PE=4 SV=1	0	0	99	GFSGLQGPPGPPGSPGEQGPSGASGPAGPR	iTRAQ8plex@N-term; Oxidation(P)@9; Oxidation(P)@12; Oxidation(P)@15		-0.00954439	3008.44	1003.82	3008.45	1003.82	3	5.1.1.86.1	0.268371
3	tr|F1MGW0|F1MGW0_BOVIN	Uncharacterized protein (Fragment) OS=Bos taurus PE=4 SV=1	0	0	99	GFSGLQGPPGPPGSPGEQGPSGASGPAGPR	iTRAQ8plex@N-term; Oxidation(P)@9; Oxidation(P)@15		-0.0112541	2992.45	998.49	2992.46	998.493	3	5.1.1.354.1	0.393072
3	tr|F1MGW0|F1MGW0_BOVIN	Uncharacterized protein (Fragment) OS=Bos taurus PE=4 SV=1	0	0	99	GFSGLQGPPGPPGSPGEQGPSGASGPAGPR	iTRAQ8plex@N-term; Oxidation(P)@9; Oxidation(P)@12; Oxidation(P)@15		-0.0113754	3008.44	1003.82	3008.45	1003.82	3	5.1.1.387.1	0.642111
3	tr|F1MGW0|F1MGW0_BOVIN	Uncharacterized protein (Fragment) OS=Bos taurus PE=4 SV=1	0	0	99	GFSGLQGPPGPPGSPGEQGPSGASGPAGPR	iTRAQ8plex@N-term; Oxidation(P)@15		-0.00600574	2976.46	993.16	2976.46	993.162	3	5.1.1.861.1	0.609441
3	tr|F1MGW0|F1MGW0_BOVIN	Uncharacterized protein (Fragment) OS=Bos taurus PE=4 SV=1	0	0	99	GFSGLQGPPGPPGSPGEQGPSGASGPAGPR	iTRAQ8plex@N-term; Oxidation(P)@9; Oxidation(P)@12; Oxidation(P)@15		-0.00899508	3008.44	1003.82	3008.45	1003.82	3	5.1.1.6569.1	0.557518
3	tr|F1MGW0|F1MGW0_BOVIN	Uncharacterized protein (Fragment) OS=Bos taurus PE=4 SV=1	0	0	99	GFSGLQGPPGPPGSPGEQGPSGASGPAGPR	iTRAQ8plex@N-term; Oxidation(P)@9; Oxidation(P)@12; Oxidation(P)@15		-0.00862887	3008.44	1003.82	3008.45	1003.82	3	5.1.1.6581.1	0.317515
3	tr|F1MGW0|F1MGW0_BOVIN	Uncharacterized protein (Fragment) OS=Bos taurus PE=4 SV=1	0	0	99	GFSGLQGPPGPPGSPGEQGPSGASGPAGPR	iTRAQ8plex@N-term; Oxidation(P)@8; Oxidation(P)@9; Oxidation(P)@12; Oxidation(P)@15		-0.00641469	3024.44	1009.15	3024.45	1009.16	3	3.1.1.4402.1	0.704236
3	tr|F1MGW0|F1MGW0_BOVIN	Uncharacterized protein (Fragment) OS=Bos taurus PE=4 SV=1	0	0	99	GFSGLQGPPGPPGSPGEQGPSGASGPAGPR	iTRAQ8plex@N-term; Oxidation(P)@12; Oxidation(P)@15		-0.00283122	2992.46	998.492	2992.46	998.493	3	5.1.1.6862.1	0.638135
3	tr|F1MGW0|F1MGW0_BOVIN	Uncharacterized protein (Fragment) OS=Bos taurus PE=4 SV=1	0	0	99	GFSGLQGPPGPPGSPGEQGPSGASGPAGPR	iTRAQ8plex@N-term; Oxidation(P)@9; Oxidation(P)@12; Oxidation(P)@15		0.0066668	3008.46	1003.83	3008.45	1003.82	3	4.1.1.7012.1	0.670681
3	tr|F1MGW0|F1MGW0_BOVIN	Uncharacterized protein (Fragment) OS=Bos taurus PE=4 SV=1	0	0	99	GFSGLQGPPGPPGSPGEQGPSGASGPAGPR	iTRAQ8plex@N-term; Oxidation(P)@9; Oxidation(P)@12; Oxidation(P)@15		-0.010762	3008.44	1003.82	3008.45	1003.82	3	6.1.1.3114.1	0.404788
3	tr|F1MGW0|F1MGW0_BOVIN	Uncharacterized protein (Fragment) OS=Bos taurus PE=4 SV=1	0	0	99	GFSGLQGPPGPPGSPGEQGPSGASGPAGPR	iTRAQ8plex@N-term; Phospho(S)@14		0.00318534	3040.44	1014.49	3040.43	1014.49	3	3.1.1.4272.1	0.996041
3	tr|F1MGW0|F1MGW0_BOVIN	Uncharacterized protein (Fragment) OS=Bos taurus PE=4 SV=1	0	0	99	GFSGLQGPPGPPGSPGEQGPSGASGPAGPR	iTRAQ8plex@N-term; Oxidation(P)@8; Oxidation(P)@9; Oxidation(P)@12; Oxidation(P)@15		-0.00626197	3024.44	1009.15	3024.45	1009.16	3	4.1.1.2310.1	0.548832
3	tr|F1MGW0|F1MGW0_BOVIN	Uncharacterized protein (Fragment) OS=Bos taurus PE=4 SV=1	0	0	99	GFSGLQGPPGPPGSPGEQGPSGASGPAGPR	iTRAQ8plex@N-term; Oxidation(P)@9; Oxidation(P)@12; Oxidation(P)@15		0.00941338	3008.46	1003.83	3008.45	1003.82	3	4.1.1.7238.1	0.530285
3	tr|F1MGW0|F1MGW0_BOVIN	Uncharacterized protein (Fragment) OS=Bos taurus PE=4 SV=1	0	0	99	GFSGLQGPPGPPGSPGEQGPSGASGPAGPR	iTRAQ8plex@N-term; Oxidation(P)@9; Oxidation(P)@12; Oxidation(P)@15		-0.00862887	3008.44	1003.82	3008.45	1003.82	3	5.1.1.381.1	0.878502
3	tr|F1MGW0|F1MGW0_BOVIN	Uncharacterized protein (Fragment) OS=Bos taurus PE=4 SV=1	0	0	99	GFSGLQGPPGPPGSPGEQGPSGASGPAGPR	iTRAQ8plex@N-term; Oxidation(P)@12; Oxidation(P)@15		-0.00374675	2992.45	998.492	2992.46	998.493	3	5.1.1.6852.1	0.802902
3	tr|F1MGW0|F1MGW0_BOVIN	Uncharacterized protein (Fragment) OS=Bos taurus PE=4 SV=1	0	0	99	GFSGLQGPPGPPGSPGEQGPSGASGPAGPR	iTRAQ8plex@N-term; Oxidation(P)@9; Oxidation(P)@12; Oxidation(P)@15		-0.00966342	3008.44	1003.82	3008.45	1003.82	3	6.1.1.3131.1	0.365785
3	tr|F1MGW0|F1MGW0_BOVIN	Uncharacterized protein (Fragment) OS=Bos taurus PE=4 SV=1	0	0	99	GFSGLQGPPGPPGSPGEQGPSGASGPAGPR	iTRAQ8plex@N-term; Oxidation(P)@9; Oxidation(P)@12; iTRAQ8plex(S)@14; Oxidation(P)@15		-0.0101355	3312.65	1105.22	3312.66	1105.23	3	6.1.1.2788.1	0.455683
3	tr|F1MGW0|F1MGW0_BOVIN	Uncharacterized protein (Fragment) OS=Bos taurus PE=4 SV=1	0	0	99	GFSGLQGPPGPPGSPGEQGPSGASGPAGPR	iTRAQ8plex@N-term; Oxidation(P)@9; Oxidation(P)@12; Oxidation(P)@15		-0.00523505	3008.45	1003.82	3008.45	1003.82	3	4.1.1.3088.1	0.56506
3	tr|F1MGW0|F1MGW0_BOVIN	Uncharacterized protein (Fragment) OS=Bos taurus PE=4 SV=1	0	0	99	GFSGLQGPPGPPGSPGEQGPSGASGPAGPR	iTRAQ8plex@N-term; Oxidation(P)@9; Oxidation(P)@12; Oxidation(P)@15		-0.006883	3008.45	1003.82	3008.45	1003.82	3	4.1.1.3438.1	0.639872
3	tr|F1MGW0|F1MGW0_BOVIN	Uncharacterized protein (Fragment) OS=Bos taurus PE=4 SV=1	0	0	99	GFSGLQGPPGPPGSPGEQGPSGASGPAGPR	iTRAQ8plex@N-term; Oxidation(P)@12; Oxidation(P)@15		-0.00182776	2992.46	998.493	2992.46	998.493	3	4.1.1.3058.1	0.315001
3	tr|F1MGW0|F1MGW0_BOVIN	Uncharacterized protein (Fragment) OS=Bos taurus PE=4 SV=1	0	0	99	GFSGLQGPPGPPGSPGEQGPSGASGPAGPR	iTRAQ8plex@N-term; Oxidation(P)@9; Oxidation(P)@12; Oxidation(P)@15		0.00392022	3008.46	1003.83	3008.45	1003.82	3	4.1.1.7827.1	0.757543
3	tr|F1MGW0|F1MGW0_BOVIN	Uncharacterized protein (Fragment) OS=Bos taurus PE=4 SV=1	0	0	99	GFSGLQGPPGPPGSPGEQGPSGASGPAGPR	iTRAQ8plex@N-term; Oxidation(P)@9; Oxidation(P)@12; Oxidation(P)@15		0.00575127	3008.46	1003.83	3008.45	1003.82	3	4.1.1.7213.1	0.773871
3	tr|F1MGW0|F1MGW0_BOVIN	Uncharacterized protein (Fragment) OS=Bos taurus PE=4 SV=1	0	0	99	GFSGLQGPPGPPGSPGEQGPSGASGPAGPR	iTRAQ8plex@N-term; Oxidation(P)@11; Oxidation(P)@12; Oxidation(P)@15		0.00520196	3008.46	1003.83	3008.45	1003.82	3	4.1.1.6955.1	0.829999
3	tr|F1MGW0|F1MGW0_BOVIN	Uncharacterized protein (Fragment) OS=Bos taurus PE=4 SV=1	0	0	99	GFSGLQGPPGPPGSPGEQGPSGASGPAGPR	iTRAQ8plex@N-term; Oxidation(P)@9; Oxidation(P)@15		-0.00612712	2992.45	998.491	2992.46	998.493	3	5.1.1.649.1	0.431679
3	tr|F1MGW0|F1MGW0_BOVIN	Uncharacterized protein (Fragment) OS=Bos taurus PE=4 SV=1	0	0	98.72	GFSGLQGPPGPPGSPGEQGPSGASGPAGPR	iTRAQ8plex@N-term; Oxidation(P)@9; Oxidation(P)@12; Oxidation(P)@15		0.00721612	3008.46	1003.83	3008.45	1003.82	3	4.1.1.7365.1	0.73012
3	tr|F1MGW0|F1MGW0_BOVIN	Uncharacterized protein (Fragment) OS=Bos taurus PE=4 SV=1	0	0	97.66	GFSGLQGPPGPPGSPGEQGPSGASGPAGPR	iTRAQ8plex@N-term; Oxidation(P)@9; Oxidation(P)@12; Oxidation(P)@15		0.00703301	3008.46	1003.83	3008.45	1003.82	3	4.1.1.7489.1	0.46224
3	tr|F1MGW0|F1MGW0_BOVIN	Uncharacterized protein (Fragment) OS=Bos taurus PE=4 SV=1	0	0	97.63	GFSGLQGPPGPPGSPGEQGPSGASGPAGPR	iTRAQ8plex@N-term; Oxidation(P)@9; Methyl(E)@17		-0.0390062	2990.44	997.821	2990.48	997.834	3	5.1.1.277.1	0.457
3	tr|F1MGW0|F1MGW0_BOVIN	Uncharacterized protein (Fragment) OS=Bos taurus PE=4 SV=1	0	0	97.06	GFSGLQGPPGPPGSPGEQGPSGASGPAGPR	iTRAQ8plex@N-term; Oxidation(P)@11; Oxidation(P)@12; Oxidation(P)@15		0.00611749	3008.46	1003.83	3008.45	1003.82	3	4.1.1.7024.1	0.636536
3	tr|F1MGW0|F1MGW0_BOVIN	Uncharacterized protein (Fragment) OS=Bos taurus PE=4 SV=1	0	0	96.52	GFSGLQGPPGPPGSPGEQGPSGASGPAGPR	iTRAQ8plex@N-term; Oxidation(P)@11; Oxidation(P)@12; Oxidation(P)@15		-0.00505194	3008.45	1003.82	3008.45	1003.82	3	4.1.1.3095.1	0.337841
3	tr|F1MGW0|F1MGW0_BOVIN	Uncharacterized protein (Fragment) OS=Bos taurus PE=4 SV=1	0	0	96.33	GFSGLQGPPGPPGSPGEQGPSGASGPAGPR	iTRAQ8plex@N-term; Oxidation(P)@11; Oxidation(P)@12; Oxidation(P)@15		-0.006883	3008.45	1003.82	3008.45	1003.82	3	4.1.1.3861.1	0.659382
3	tr|F1MGW0|F1MGW0_BOVIN	Uncharacterized protein (Fragment) OS=Bos taurus PE=4 SV=1	0	0	96.3	GFSGLQGPPGPPGSPGEQGPSGASGPAGPR	iTRAQ8plex@N-term; Oxidation(P)@9; Oxidation(P)@12; Oxidation(P)@15		-0.00615057	3008.45	1003.82	3008.45	1003.82	3	4.1.1.3426.1	0.53622
3	tr|F1MGW0|F1MGW0_BOVIN	Uncharacterized protein (Fragment) OS=Bos taurus PE=4 SV=1	0	0	88.99	GFSGLQGPPGPPGSPGEQGPSGASGPAGPR	iTRAQ8plex@N-term; Phospho(S)@14		0.00391776	3040.44	1014.49	3040.43	1014.49	3	3.1.1.4282.1	1.06037
3	tr|F1MGW0|F1MGW0_BOVIN	Uncharacterized protein (Fragment) OS=Bos taurus PE=4 SV=1	0	0	83.38	GFSGLQGPPGPPGSPGEQGPSGASGPAGPR	iTRAQ8plex@N-term; Oxidation(P)@15		-0.00509021	2976.46	993.16	2976.46	993.162	3	5.1.1.885.1	0.856555
3	tr|F1MGW0|F1MGW0_BOVIN	Uncharacterized protein (Fragment) OS=Bos taurus PE=4 SV=1	0	0	81.39	GFSGLQGPPGPPGSPGEQGPSGASGPAGPR	iTRAQ8plex@N-term; Oxidation(P)@11; Oxidation(P)@12; Oxidation(P)@15		0.00227227	3008.46	1003.83	3008.45	1003.82	3	4.1.1.7823.1	0.575391
3	tr|F1MGW0|F1MGW0_BOVIN	Uncharacterized protein (Fragment) OS=Bos taurus PE=4 SV=1	0	0	76.97	GFSGLQGPPGPPGSPGEQGPSGASGPAGPR	iTRAQ8plex@N-term; Oxidation(P)@12; Oxidation(P)@15		-0.00411296	2992.45	998.492	2992.46	998.493	3	5.1.1.638.1	0.528054
3	tr|F1MGW0|F1MGW0_BOVIN	Uncharacterized protein (Fragment) OS=Bos taurus PE=4 SV=1	0	0	71.76	GFSGLQGPPGPPGSPGEQGPSGASGPAGPR	iTRAQ8plex@N-term; Oxidation(P)@12; Oxidation(P)@15		-0.00695471	2992.45	998.491	2992.46	998.493	3	4.1.1.3048.1	0.487686
3	tr|F1MGW0|F1MGW0_BOVIN	Uncharacterized protein (Fragment) OS=Bos taurus PE=4 SV=1	0	0	66.7	GFSGLQGPPGPPGSPGEQGPSGASGPAGPR	iTRAQ8plex@N-term; Oxidation(P)@12; Oxidation(P)@15		0.00714441	2992.47	998.496	2992.46	998.493	3	4.1.1.2855.1	0.51346
3	tr|F1MGW0|F1MGW0_BOVIN	Uncharacterized protein (Fragment) OS=Bos taurus PE=4 SV=1	0	0	58.4	GFSGLQGPPGPPGSPGEQGPSGASGPAGPR	iTRAQ8plex@N-term; Oxidation(P)@9; Oxidation(P)@12; Oxidation(P)@15		0.00813164	3008.46	1003.83	3008.45	1003.82	3	4.1.1.7495.1	0.610882
3	tr|F1MGW0|F1MGW0_BOVIN	Uncharacterized protein (Fragment) OS=Bos taurus PE=4 SV=1	0	0	55.71	GFSGLQGPPGPPGSPGEQGPSGASGPAGPR	iTRAQ8plex@N-term; Oxidation(P)@9; Oxidation(P)@12; Oxidation(P)@15		-0.00423434	3008.45	1003.82	3008.45	1003.82	3	5.1.1.50.1	0.536396
3	tr|F1MGW0|F1MGW0_BOVIN	Uncharacterized protein (Fragment) OS=Bos taurus PE=4 SV=1	0	0	48.98	GFSGLQGPPGPPGSPGEQGPSGASGPAGPR	iTRAQ8plex@N-term; Oxidation(P)@9; Oxidation(P)@12; Oxidation(P)@15		-0.0070661	3008.45	1003.82	3008.45	1003.82	3	4.1.1.2494.1	0.411838
3	tr|F1MGW0|F1MGW0_BOVIN	Uncharacterized protein (Fragment) OS=Bos taurus PE=4 SV=1	0	0	0	GGRGLSPPESPTDQETTGVEGPK	iTRAQ8plex@N-term; iTRAQ8plex(K)@23	missed R-G@3	-0.0724358	2903.44	968.819	2903.51	968.844	3	5.1.1.4993.1	0.75846
3	tr|F1MGW0|F1MGW0_BOVIN	Uncharacterized protein (Fragment) OS=Bos taurus PE=4 SV=1	0	0	0	GGRGLSPPESPTDQETTGVEGPK	iTRAQ8plex@N-term; iTRAQ8plex(K)@23	missed R-G@3	-0.0692045	2903.44	968.82	2903.51	968.844	3	6.1.1.1406.1	0.660877
3	tr|F1MGW0|F1MGW0_BOVIN	Uncharacterized protein (Fragment) OS=Bos taurus PE=4 SV=1	0	0	0	GHRGFSGLQGPPGPPGSPGEQGPSGASGPAGPR	iTRAQ8plex@N-term; Deamidated(Q)@21	missed R-G@3	0.0173845	3311.65	828.92	3311.63	828.916	4	1.1.1.6355.1	0.56097
3	tr|F1MGW0|F1MGW0_BOVIN	Uncharacterized protein (Fragment) OS=Bos taurus PE=4 SV=1	0	0	78.55	GIAGAPGFPGAR	iTRAQ8plex@N-term; Oxidation(P)@6; Oxidation(P)@9	cleaved P-G@N-term	-0.0042202	1405.76	703.886	1405.76	703.888	2	4.1.1.2096.1	0.703622
3	tr|F1MGW0|F1MGW0_BOVIN	Uncharacterized protein (Fragment) OS=Bos taurus PE=4 SV=1	0	0	99	GISVPGPMGPSGPR	iTRAQ8plex@N-term	cleaved T-G@N-term	-0.00477506	1611.87	806.94	1611.87	806.943	2	5.1.1.484.1	0.712727
3	tr|F1MGW0|F1MGW0_BOVIN	Uncharacterized protein (Fragment) OS=Bos taurus PE=4 SV=1	0	0	99	GLTGPIGPPG	iTRAQ8plex@N-term; Oxidation(P)@9	cleaved G-P@C-term	-0.000792661	1184.67	593.342	1184.67	593.343	2	2.1.1.7415.1	0.569089
3	tr|F1MGW0|F1MGW0_BOVIN	Uncharacterized protein (Fragment) OS=Bos taurus PE=4 SV=1	0	0	99	GLTGPIGPPGPAGAPGDK	iTRAQ8plex@N-term; Oxidation(P)@9; Oxidation(P)@15; iTRAQ8plex(K)@18		-0.0064442	2198.21	733.744	2198.22	733.746	3	5.1.1.6621.1	0.690607
3	tr|F1MGW0|F1MGW0_BOVIN	Uncharacterized protein (Fragment) OS=Bos taurus PE=4 SV=1	0	0	99	GLTGPIGPPGPAGAPGDK	iTRAQ8plex@N-term; Oxidation(P)@9; Oxidation(P)@15; iTRAQ8plex(K)@18		-0.00461315	2198.21	733.744	2198.22	733.746	3	5.1.1.7012.1	0.771054
3	tr|F1MGW0|F1MGW0_BOVIN	Uncharacterized protein (Fragment) OS=Bos taurus PE=4 SV=1	0	0	99	GLTGPIGPPGPAGAPGDK	iTRAQ8plex@N-term; Oxidation(P)@9; Oxidation(P)@15; iTRAQ8plex(K)@18		-0.00461315	2198.21	733.744	2198.22	733.746	3	5.1.1.7033.1	0.656292
3	tr|F1MGW0|F1MGW0_BOVIN	Uncharacterized protein (Fragment) OS=Bos taurus PE=4 SV=1	0	0	99	GLTGPIGPPGPAGAPGDK	iTRAQ8plex@N-term; Oxidation(P)@9; Oxidation(P)@15; iTRAQ8plex(K)@18		0.000579707	2198.22	733.746	2198.22	733.746	3	6.1.1.1865.1	0.68293
3	tr|F1MGW0|F1MGW0_BOVIN	Uncharacterized protein (Fragment) OS=Bos taurus PE=4 SV=1	0	0	99	GLTGPIGPPGPAGAPGDK	iTRAQ8plex@N-term; Oxidation(P)@9; Oxidation(P)@15; iTRAQ8plex(K)@18		-0.000152713	2198.22	733.746	2198.22	733.746	3	6.1.1.1866.1	0.757413
3	tr|F1MGW0|F1MGW0_BOVIN	Uncharacterized protein (Fragment) OS=Bos taurus PE=4 SV=1	0	0	99	GLTGPIGPPGPAGAPGDK	iTRAQ8plex@N-term; Oxidation(P)@9; Oxidation(P)@15; iTRAQ8plex(K)@18		0.00442491	2198.22	733.747	2198.22	733.746	3	6.1.1.1417.1	0.683905
3	tr|F1MGW0|F1MGW0_BOVIN	Uncharacterized protein (Fragment) OS=Bos taurus PE=4 SV=1	0	0	99	GLTGPIGPPGPAGAPGDK	iTRAQ8plex@N-term; Oxidation(P)@11; Oxidation(P)@15; iTRAQ8plex(K)@18		0.0040587	2198.22	733.747	2198.22	733.746	3	6.1.1.1411.1	0.7384
3	tr|F1MGW0|F1MGW0_BOVIN	Uncharacterized protein (Fragment) OS=Bos taurus PE=4 SV=1	0	0	99	GLTGPIGPPGPAGAPGDK	iTRAQ8plex@N-term; Oxidation(P)@9; Oxidation(P)@15; iTRAQ8plex(K)@18		-0.000335817	2198.22	733.746	2198.22	733.746	3	6.1.1.1513.1	0.721512
3	tr|F1MGW0|F1MGW0_BOVIN	Uncharacterized protein (Fragment) OS=Bos taurus PE=4 SV=1	0	0	99	GLTGPIGPPGPAGAPGDK	iTRAQ8plex@N-term; Oxidation(P)@11; Oxidation(P)@15; iTRAQ8plex(K)@18		0.00222765	2198.22	733.747	2198.22	733.746	3	6.1.1.1503.1	0.727824
3	tr|F1MGW0|F1MGW0_BOVIN	Uncharacterized protein (Fragment) OS=Bos taurus PE=4 SV=1	0	0	84.83	GLTGPIGPPGPAGAPGDK	iTRAQ8plex@N-term; Oxidation(P)@11; Oxidation(P)@15; iTRAQ8plex(K)@18		0.00296007	2198.22	733.747	2198.22	733.746	3	6.1.1.1349.1	0.726021
3	tr|F1MGW0|F1MGW0_BOVIN	Uncharacterized protein (Fragment) OS=Bos taurus PE=4 SV=1	0	0	72.77	GLTGPIGPPGPAGAPGDK	iTRAQ8plex@N-term; Oxidation(P)@11; Oxidation(P)@15; iTRAQ8plex(K)@18		0.00204455	2198.22	733.746	2198.22	733.746	3	6.1.1.1279.1	0.702199
3	tr|F1MGW0|F1MGW0_BOVIN	Uncharacterized protein (Fragment) OS=Bos taurus PE=4 SV=1	0	0	27.13	GLTGPIGPPGPAGAPGDK	iTRAQ8plex@N-term; Oxidation(P)@11; Oxidation(P)@15; iTRAQ8plex(K)@18		-0.00396156	2198.21	1100.11	2198.22	1100.12	2	5.1.1.6472.1	0.688447
3	tr|F1MGW0|F1MGW0_BOVIN	Uncharacterized protein (Fragment) OS=Bos taurus PE=4 SV=1	0	0	99	GLTGPIGPPGPAGAPGDKGEAGPSGPAGPTGAR	iTRAQ8plex@N-term; Oxidation(P)@11; Oxidation(P)@15; iTRAQ8plex(K)@18	missed K-G@18	-0.00805158	3460.81	1154.61	3460.82	1154.61	3	6.1.1.3135.1	0.313193
3	tr|F1MGW0|F1MGW0_BOVIN	Uncharacterized protein (Fragment) OS=Bos taurus PE=4 SV=1	0	0	98.41	GLTGPIGPPGPAGAPGDKGEAGPSGPAGPTGAR	iTRAQ8plex@N-term; Oxidation(P)@9; Oxidation(P)@15; iTRAQ8plex(K)@18	missed K-G@18	-0.0100754	3460.81	866.209	3460.82	866.211	4	6.1.1.6926.1	0.40542
3	tr|F1MGW0|F1MGW0_BOVIN	Uncharacterized protein (Fragment) OS=Bos taurus PE=4 SV=1	0	0	88.56	GLTGPIGPPGPAGAPGDKGEAGPSGPAGPTGAR	iTRAQ8plex@N-term; Oxidation(P)@9; Oxidation(P)@11; Oxidation(P)@15; iTRAQ8plex(K)@18	missed K-G@18	-0.010416	3476.8	870.207	3476.81	870.21	4	6.1.1.3155.1	0.347816
3	tr|F1MGW0|F1MGW0_BOVIN	Uncharacterized protein (Fragment) OS=Bos taurus PE=4 SV=1	0	0	98.58	GLTGSPGSPGPDGK	Carbamidomethyl@N-term; Oxidation(P)@6; Oxidation(P)@9; iTRAQ8plex(K)@14		0.00339476	1618.81	810.414	1618.81	810.413	2	3.1.1.3560.1	0.37908
3	tr|F1MGW0|F1MGW0_BOVIN	Uncharacterized protein (Fragment) OS=Bos taurus PE=4 SV=1	0	0	98.57	GLTGSPGSPGPDGK	iTRAQ8plex@N-term; Oxidation(P)@6; Oxidation(P)@9; iTRAQ8plex(K)@14		-0.00486479	1865.99	623.004	1865.99	623.005	3	4.1.1.8348.1	0.676168
3	tr|F1MGW0|F1MGW0_BOVIN	Uncharacterized protein (Fragment) OS=Bos taurus PE=4 SV=1	0	0	93.16	GLTGSPGSPGPDGK	Carbamidomethyl@N-term; Oxidation(P)@6; Oxidation(P)@9; iTRAQ8plex(K)@14		0.00376097	1618.81	810.414	1618.81	810.413	2	3.1.1.3555.1	0.375221
3	tr|F1MGW0|F1MGW0_BOVIN	Uncharacterized protein (Fragment) OS=Bos taurus PE=4 SV=1	0	0	99	GNDGATGAAGPPGPTGPAG	iTRAQ8plex@N-term; Oxidation(P)@12	cleaved G-P@C-term	0.00361448	1840.89	614.637	1840.89	614.636	3	2.1.1.6309.1	0.519557
3	tr|F1MGW0|F1MGW0_BOVIN	Uncharacterized protein (Fragment) OS=Bos taurus PE=4 SV=1	0	0	99	GNDGATGAAGPPGPTGPAG	iTRAQ8plex@N-term; Oxidation(P)@12	cleaved G-P@C-term	-0.00862902	1840.88	921.446	1840.89	921.45	2	1.1.1.8314.1	0.57606
3	tr|F1MGW0|F1MGW0_BOVIN	Uncharacterized protein (Fragment) OS=Bos taurus PE=4 SV=1	0	0	99	GNDGATGAAGPPGPTGPAG	iTRAQ8plex@N-term; Deamidated(N)@2; Oxidation(P)@12	cleaved G-P@C-term	-0.0091608	1841.86	614.961	1841.87	614.964	3	1.1.1.8384.1	0.424219
3	tr|F1MGW0|F1MGW0_BOVIN	Uncharacterized protein (Fragment) OS=Bos taurus PE=4 SV=1	0	0	98.97	GNDGATGAAGPPGPTGPAG	iTRAQ8plex@N-term; Oxidation(P)@14	cleaved G-P@C-term	-0.00972765	1840.88	921.445	1840.89	921.45	2	1.1.1.8307.1	0.666996
3	tr|F1MGW0|F1MGW0_BOVIN	Uncharacterized protein (Fragment) OS=Bos taurus PE=4 SV=1	0	0	99	GNDGATGAAGPPGPTGPAGPPGFPGAVGAK	iTRAQ8plex@N-term; Oxidation(P)@20; Oxidation(P)@21; iTRAQ8plex(K)@30		-0.00233287	3139.61	785.91	3139.61	785.911	4	6.1.1.7138.1	0.618732
3	tr|F1MGW0|F1MGW0_BOVIN	Uncharacterized protein (Fragment) OS=Bos taurus PE=4 SV=1	0	0	85.59	GNDGATGAAGPPGPTGPAGPPGFPGAVGAK	iTRAQ8plex@N-term; Oxidation(P)@20; Oxidation(P)@21; Oxidation(P)@24; iTRAQ8plex(K)@30		-0.00786844	3155.6	789.908	3155.61	789.91	4	5.1.1.6654.1	0.281921
3	tr|F1MGW0|F1MGW0_BOVIN	Uncharacterized protein (Fragment) OS=Bos taurus PE=4 SV=1	0	0	83.89	GNDGATGAAGPPGPTGPAGPPGFPGAVGAK	iTRAQ8plex@N-term; Oxidation(P)@20; Oxidation(P)@21; Oxidation(P)@24; iTRAQ8plex(K)@30		-0.00664773	3155.6	789.908	3155.61	789.91	4	5.1.1.211.1	0.764674
3	tr|F1MGW0|F1MGW0_BOVIN	Uncharacterized protein (Fragment) OS=Bos taurus PE=4 SV=1	0	0	59.73	GNDGATGAAGPPGPTGPAGPPGFPGAVGAK	iTRAQ8plex@N-term; Oxidation(P)@17; Oxidation(P)@21; Oxidation(P)@24; iTRAQ8plex(K)@30		-0.00794927	3155.6	1052.88	3155.61	1052.88	3	5.1.1.6692.1	0.40497
3	tr|F1MGW0|F1MGW0_BOVIN	Uncharacterized protein (Fragment) OS=Bos taurus PE=4 SV=1	0	0	98.99	GNSGEPGAPGSKGDTGAK	iTRAQ8plex@N-term; Oxidation(P)@6; Dioxidation(P)@9; iTRAQ8plex(K)@12; iTRAQ8plex(K)@18	missed K-G@12	0.000180672	2546.33	637.591	2546.33	637.591	4	6.1.1.2009.1	0.471447
3	tr|F1MGW0|F1MGW0_BOVIN	Uncharacterized protein (Fragment) OS=Bos taurus PE=4 SV=1	1	0	99	GPAGPQGPR	iTRAQ8plex@N-term		-0.00344767	1139.63	380.885	1139.64	380.886	3	5.1.1.5648.1	0.246851
3	tr|F1MGW0|F1MGW0_BOVIN	Uncharacterized protein (Fragment) OS=Bos taurus PE=4 SV=1	1	0	99	GPAGPQGPR	iTRAQ8plex@N-term		-0.00296001	1139.63	380.885	1139.64	380.886	3	4.1.1.8022.1	0.246855
3	tr|F1MGW0|F1MGW0_BOVIN	Uncharacterized protein (Fragment) OS=Bos taurus PE=4 SV=1	1	0	99	GPAGPQGPR	iTRAQ8plex@N-term		-0.00268535	1139.63	380.885	1139.64	380.886	3	4.1.1.8014.1	0.246857
3	tr|F1MGW0|F1MGW0_BOVIN	Uncharacterized protein (Fragment) OS=Bos taurus PE=4 SV=1	1	0	99	GPAGPQGPR	iTRAQ8plex@N-term		-0.0028068	1139.63	380.885	1139.64	380.886	3	5.1.1.5656.1	4.05091
3	tr|F1MGW0|F1MGW0_BOVIN	Uncharacterized protein (Fragment) OS=Bos taurus PE=4 SV=1	1	0	99	GPAGPQGPR	iTRAQ8plex@N-term		0.000133607	1139.64	570.825	1139.64	570.825	2	5.1.1.5625.1	0.246856
3	tr|F1MGW0|F1MGW0_BOVIN	Uncharacterized protein (Fragment) OS=Bos taurus PE=4 SV=1	0	0	77.46	GPPGPAGEK	No iTRAQ8plex@N-term; Oxidation(P)@3; iTRAQ8plex(K)@9	cleaved P-G@N-term	-0.00265887	1128.61	565.31	1128.61	565.311	2	4.1.1.1772.1	0.436814
3	tr|F1MGW0|F1MGW0_BOVIN	Uncharacterized protein (Fragment) OS=Bos taurus PE=4 SV=1	0	0	99	GPPGPMGPPGLAGPPGESGR	No iTRAQ8plex@N-term; Oxidation(P)@3; Oxidation(P)@9; Oxidation(P)@15		0.00157321	1831.85	916.934	1831.85	916.933	2	2.1.1.6678.1	0.463066
3	tr|F1MGW0|F1MGW0_BOVIN	Uncharacterized protein (Fragment) OS=Bos taurus PE=4 SV=1	0	0	99	GPPGPMGPPGLAGPPGESGR	No iTRAQ8plex@N-term; Oxidation(P)@3; Oxidation(P)@15		-0.00506282	1815.85	908.933	1815.86	908.936	2	3.1.1.4103.1	0.562435
3	tr|F1MGW0|F1MGW0_BOVIN	Uncharacterized protein (Fragment) OS=Bos taurus PE=4 SV=1	0	0	99	GPPGPMGPPGLAGPPGESGR	Carbamidomethyl@N-term; Dioxidation(M)@6; Oxidation(P)@9; Oxidation(P)@15		-0.00133239	1904.87	953.441	1904.87	953.442	2	2.1.1.6459.1	0.496655
3	tr|F1MGW0|F1MGW0_BOVIN	Uncharacterized protein (Fragment) OS=Bos taurus PE=4 SV=1	0	0	99	GPPGPMGPPGLAGPPGESGR	iTRAQ8plex@N-term; Oxidation(M)@6; Oxidation(P)@15		-0.00232381	2120.06	1061.04	2120.06	1061.04	2	5.1.1.6246.1	0.425166
3	tr|F1MGW0|F1MGW0_BOVIN	Uncharacterized protein (Fragment) OS=Bos taurus PE=4 SV=1	0	0	99	GPPGPMGPPGLAGPPGESGR	iTRAQ8plex@N-term; Oxidation(P)@3; Dethiomethyl(M)@6; Oxidation(P)@15		-0.00768081	2072.05	691.691	2072.06	691.694	3	6.1.1.6248.1	0.450932
3	tr|F1MGW0|F1MGW0_BOVIN	Uncharacterized protein (Fragment) OS=Bos taurus PE=4 SV=1	0	0	99	GPPGPMGPPGLAGPPGESGR	iTRAQ8plex@N-term; Oxidation(M)@6; Oxidation(P)@15		-0.00913173	2120.05	1061.03	2120.06	1061.04	2	6.1.1.2804.1	0.371463
3	tr|F1MGW0|F1MGW0_BOVIN	Uncharacterized protein (Fragment) OS=Bos taurus PE=4 SV=1	0	0	99	GPPGPMGPPGLAGPPGESGR	Carbamidomethyl@N-term; Dioxidation(M)@6; Oxidation(P)@15		-0.00510616	1888.87	945.442	1888.87	945.444	2	3.1.1.3856.1	0.352043
3	tr|F1MGW0|F1MGW0_BOVIN	Uncharacterized protein (Fragment) OS=Bos taurus PE=4 SV=1	0	0	99	GPPGPMGPPGLAGPPGESGR	Carbamidomethyl@N-term; Dioxidation(M)@6; Oxidation(P)@9; Oxidation(P)@15		-0.00319952	1904.87	953.44	1904.87	953.442	2	3.1.1.3780.1	0.40043
3	tr|F1MGW0|F1MGW0_BOVIN	Uncharacterized protein (Fragment) OS=Bos taurus PE=4 SV=1	0	0	99	GPPGPMGPPGLAGPPGESGR	iTRAQ8plex@N-term; Oxidation(P)@3; Oxidation(P)@15; iTRAQ8plex(S)@18		-0.00913695	2424.26	809.094	2424.27	809.097	3	1.1.1.6234.1	0.396716
3	tr|F1MGW0|F1MGW0_BOVIN	Uncharacterized protein (Fragment) OS=Bos taurus PE=4 SV=1	0	0	99	GPPGPMGPPGLAGPPGESGR	Carbamidomethyl@N-term; Dioxidation(M)@6; Oxidation(P)@9; Oxidation(P)@15		-0.00258916	1904.87	953.44	1904.87	953.442	2	3.1.1.3788.1	0.436618
3	tr|F1MGW0|F1MGW0_BOVIN	Uncharacterized protein (Fragment) OS=Bos taurus PE=4 SV=1	0	0	99	GPPGPMGPPGLAGPPGESGR	iTRAQ8plex@N-term; Oxidation(P)@3; Oxidation(P)@15; iTRAQ8plex(S)@18		-0.00803832	2424.26	809.094	2424.27	809.097	3	1.1.1.6216.1	0.345628
3	tr|F1MGW0|F1MGW0_BOVIN	Uncharacterized protein (Fragment) OS=Bos taurus PE=4 SV=1	0	0	97.99	GPPGPMGPPGLAGPPGESGR	iTRAQ8plex@N-term; Oxidation(P)@3; Oxidation(P)@15		-0.00431818	2120.06	707.693	2120.06	707.695	3	5.1.1.6276.1	1.04114
3	tr|F1MGW0|F1MGW0_BOVIN	Uncharacterized protein (Fragment) OS=Bos taurus PE=4 SV=1	0	0	85.25	GPPGPMGPPGLAGPPGESGR	iTRAQ8plex@N-term; Oxidation(P)@3; Oxidation(P)@9; Oxidation(P)@15		-0.00572129	2136.05	713.025	2136.06	713.026	3	5.1.1.6147.1	0.850532
3	tr|F1MGW0|F1MGW0_BOVIN	Uncharacterized protein (Fragment) OS=Bos taurus PE=4 SV=1	0	0	81.16	GPPGPMGPPGLAGPPGESGR	iTRAQ8plex@N-term; Oxidation(M)@6; Oxidation(P)@9; Oxidation(P)@14		-0.00555798	2136.05	1069.03	2136.06	1069.04	2	5.1.1.593.1	0.460762
3	tr|F1MGW0|F1MGW0_BOVIN	Uncharacterized protein (Fragment) OS=Bos taurus PE=4 SV=1	0	0	0	GPPGPPG	iTRAQ8plex@N-term	cleaved G-K@C-term	0.0412954	881.533	441.774	881.491	441.753	2	2.1.1.8128.1	0.580928
3	tr|F1MGW0|F1MGW0_BOVIN	Uncharacterized protein (Fragment) OS=Bos taurus PE=4 SV=1	0	0	89.77	GPPGPPGK	iTRAQ8plex@N-term; Oxidation(P)@3; Oxidation(P)@6; iTRAQ8plex(K)@8		-0.00639014	1345.78	449.599	1345.78	449.601	3	6.1.1.2031.1	0.562358
3	tr|F1MGW0|F1MGW0_BOVIN	Uncharacterized protein (Fragment) OS=Bos taurus PE=4 SV=1	0	0	89.77	GPPGPPGK	iTRAQ8plex@N-term; Oxidation(P)@3; Oxidation(P)@6; iTRAQ8plex(K)@8		-0.00254494	1345.78	449.6	1345.78	449.601	3	6.1.1.2035.1	0.535432
3	tr|F1MGW0|F1MGW0_BOVIN	Uncharacterized protein (Fragment) OS=Bos taurus PE=4 SV=1	0	0	65.1	GPPGPPGK	iTRAQ8plex@N-term; Oxidation(P)@3; iTRAQ8plex(K)@8		-0.00623258	1329.78	444.267	1329.79	444.269	3	6.1.1.6053.1	0.516307
3	tr|F1MGW0|F1MGW0_BOVIN	Uncharacterized protein (Fragment) OS=Bos taurus PE=4 SV=1	0	0	44.78	GPPGPQGAR	iTRAQ8plex@N-term; Oxidation(P)@3		-2.58809e-05	1155.63	578.822	1155.63	578.822	2	4.1.1.7989.1	0.341388
3	tr|F1MGW0|F1MGW0_BOVIN	Uncharacterized protein (Fragment) OS=Bos taurus PE=4 SV=1	0	0	0	GPPGPQGAR	iTRAQ8plex@N-term		-0.0240318	1139.61	570.813	1139.64	570.825	2	2.1.1.8330.1	0.221829
3	tr|F1MGW0|F1MGW0_BOVIN	Uncharacterized protein (Fragment) OS=Bos taurus PE=4 SV=1	0	0	0	GPPGPQGAR	iTRAQ8plex@N-term		-0.00268535	1139.63	380.885	1139.64	380.886	3	4.1.1.8014.1	0.353726
3	tr|F1MGW0|F1MGW0_BOVIN	Uncharacterized protein (Fragment) OS=Bos taurus PE=4 SV=1	0	0	0	GPPGPQGAR	iTRAQ8plex@N-term		-0.00296001	1139.63	380.885	1139.64	380.886	3	4.1.1.8022.1	0.358878
3	tr|F1MGW0|F1MGW0_BOVIN	Uncharacterized protein (Fragment) OS=Bos taurus PE=4 SV=1	0	0	0	GPPGPQGAR	iTRAQ8plex@N-term		-0.000232604	1139.64	570.825	1139.64	570.825	2	5.1.1.5633.1	0.43527
3	tr|F1MGW0|F1MGW0_BOVIN	Uncharacterized protein (Fragment) OS=Bos taurus PE=4 SV=1	0	0	99	GPPGSAGSPGK	iTRAQ8plex@N-term; Oxidation(P)@3; iTRAQ8plex(K)@11		-0.00134784	1534.86	512.626	1534.86	512.626	3	5.1.1.5715.1	0.545278
3	tr|F1MGW0|F1MGW0_BOVIN	Uncharacterized protein (Fragment) OS=Bos taurus PE=4 SV=1	0	0	97.7	GPPGSAGSPGK	iTRAQ8plex@N-term; Oxidation(P)@9; iTRAQ8plex(K)@11		-0.0072886	1534.85	512.624	1534.86	512.626	3	6.1.1.2076.1	0.674637
3	tr|F1MGW0|F1MGW0_BOVIN	Uncharacterized protein (Fragment) OS=Bos taurus PE=4 SV=1	0	0	88.24	GPPGSAGSPGK	iTRAQ8plex@N-term; Oxidation(P)@3; iTRAQ8plex(K)@11		-0.00545755	1534.85	512.624	1534.86	512.626	3	6.1.1.2060.1	0.654282
3	tr|F1MGW0|F1MGW0_BOVIN	Uncharacterized protein (Fragment) OS=Bos taurus PE=4 SV=1	0	0	99	GPSGPQGPSGPPGPK	iTRAQ8plex@N-term; Oxidation(P)@12; iTRAQ8plex(K)@15		-0.00720205	1940.05	647.691	1940.06	647.693	3	6.1.1.6717.1	0.578806
3	tr|F1MGW0|F1MGW0_BOVIN	Uncharacterized protein (Fragment) OS=Bos taurus PE=4 SV=1	0	0	99	GPSGPQGPSGPPGPK	iTRAQ8plex@N-term; Oxidation(P)@12; iTRAQ8plex(K)@15		-0.00555411	1940.05	647.691	1940.06	647.693	3	6.1.1.6723.1	0.519582
3	tr|F1MGW0|F1MGW0_BOVIN	Uncharacterized protein (Fragment) OS=Bos taurus PE=4 SV=1	0	0	99	GPSGPQGPSGPPGPK	iTRAQ8plex@N-term; Oxidation(P)@12; iTRAQ8plex(K)@15		-0.00683584	1940.05	647.691	1940.06	647.693	3	6.1.1.6913.1	0.658365
3	tr|F1MGW0|F1MGW0_BOVIN	Uncharacterized protein (Fragment) OS=Bos taurus PE=4 SV=1	0	0	99	GPSGPQGPSGPPGPK	iTRAQ8plex@N-term; Oxidation(P)@12; iTRAQ8plex(K)@15		-0.00646964	1940.05	647.691	1940.06	647.693	3	6.1.1.6905.1	0.757278
3	tr|F1MGW0|F1MGW0_BOVIN	Uncharacterized protein (Fragment) OS=Bos taurus PE=4 SV=1	0	0	99	GPSGPQGPSGPPGPK	iTRAQ8plex@N-term; Oxidation(P)@8; Oxidation(P)@12; Oxidation(P)@14; iTRAQ8plex(K)@15		-0.00861581	1972.04	658.354	1972.05	658.356	3	6.1.1.2080.1	0.398626
3	tr|F1MGW0|F1MGW0_BOVIN	Uncharacterized protein (Fragment) OS=Bos taurus PE=4 SV=1	0	0	99	GPSGPQGPSGPPGPK	iTRAQ8plex@N-term; Oxidation(P)@12; iTRAQ8plex(K)@15		-0.00628653	1940.05	647.691	1940.06	647.693	3	6.1.1.2930.1	0.554987
3	tr|F1MGW0|F1MGW0_BOVIN	Uncharacterized protein (Fragment) OS=Bos taurus PE=4 SV=1	0	0	99	GPSGPQGPSGPPGPK	iTRAQ8plex@N-term; Oxidation(P)@12; iTRAQ8plex(K)@15		0.0101929	1940.07	647.697	1940.06	647.693	3	6.1.1.8567.1	0.712607
3	tr|F1MGW0|F1MGW0_BOVIN	Uncharacterized protein (Fragment) OS=Bos taurus PE=4 SV=1	0	0	99	GPSGPQGPSGPPGPK	iTRAQ8plex@N-term; Oxidation(P)@12; iTRAQ8plex(K)@15		0.0241089	1940.08	647.701	1940.06	647.693	3	6.1.1.8592.1	0.639088
3	tr|F1MGW0|F1MGW0_BOVIN	Uncharacterized protein (Fragment) OS=Bos taurus PE=4 SV=1	0	0	99	GPSGPQGPSGPPGPK	iTRAQ8plex@N-term; Oxidation(P)@12; iTRAQ8plex(K)@15		0.00524907	1940.06	647.695	1940.06	647.693	3	6.1.1.8615.1	0.651634
3	tr|F1MGW0|F1MGW0_BOVIN	Uncharacterized protein (Fragment) OS=Bos taurus PE=4 SV=1	0	0	99	GPSGPQGPSGPPGPK	iTRAQ8plex@N-term; Oxidation(P)@12; iTRAQ8plex(K)@15		0.00262521	1940.06	647.694	1940.06	647.693	3	1.1.1.5770.1	0.558545
3	tr|F1MGW0|F1MGW0_BOVIN	Uncharacterized protein (Fragment) OS=Bos taurus PE=4 SV=1	0	0	99	GPSGPQGPSGPPGPK	iTRAQ8plex@N-term; Oxidation(P)@12; iTRAQ8plex(K)@15		0.00335763	1940.06	647.694	1940.06	647.693	3	1.1.1.5774.1	0.472079
3	tr|F1MGW0|F1MGW0_BOVIN	Uncharacterized protein (Fragment) OS=Bos taurus PE=4 SV=1	0	0	99	GPSGPQGPSGPPGPK	iTRAQ8plex@N-term; Oxidation(P)@12; iTRAQ8plex(K)@15		-0.00396655	1940.05	647.692	1940.06	647.693	3	1.1.1.5796.1	0.416737
3	tr|F1MGW0|F1MGW0_BOVIN	Uncharacterized protein (Fragment) OS=Bos taurus PE=4 SV=1	0	0	99	GPSGPQGPSGPPGPK	iTRAQ8plex@N-term; Oxidation(P)@12; Oxidation(P)@14; iTRAQ8plex(K)@15		-0.00686171	1956.05	979.03	1956.05	979.034	2	6.1.1.6064.1	0.597234
3	tr|F1MGW0|F1MGW0_BOVIN	Uncharacterized protein (Fragment) OS=Bos taurus PE=4 SV=1	0	0	99	GPSGPQGPSGPPGPK	iTRAQ8plex@N-term; Oxidation(P)@12; iTRAQ8plex(K)@15		0.0134888	1940.07	647.698	1940.06	647.693	3	6.1.1.8597.1	0.630459
3	tr|F1MGW0|F1MGW0_BOVIN	Uncharacterized protein (Fragment) OS=Bos taurus PE=4 SV=1	0	0	99	GPSGPQGPSGPPGPK	iTRAQ8plex@N-term; Oxidation(P)@12; iTRAQ8plex(K)@15		-0.000853775	1940.06	647.693	1940.06	647.693	3	1.1.1.5792.1	0.581531
3	tr|F1MGW0|F1MGW0_BOVIN	Uncharacterized protein (Fragment) OS=Bos taurus PE=4 SV=1	0	0	97.25	GPSGPQGPSGPPGPK	iTRAQ8plex@N-term; Oxidation(P)@12; iTRAQ8plex(K)@15		-0.00592032	1940.05	647.691	1940.06	647.693	3	6.1.1.3026.1	0.609997
3	tr|F1MGW0|F1MGW0_BOVIN	Uncharacterized protein (Fragment) OS=Bos taurus PE=4 SV=1	0	0	74.2	GPSGPQGPSGPPGPK	iTRAQ8plex@N-term; Oxidation(P)@12; Oxidation(P)@14; iTRAQ8plex(K)@15		-0.00661757	1956.05	979.03	1956.05	979.034	2	6.1.1.6048.1	0.518677
3	tr|F1MGW0|F1MGW0_BOVIN	Uncharacterized protein (Fragment) OS=Bos taurus PE=4 SV=1	0	0	72.11	GPSGPQGPSGPPGPK	Carbamidomethyl@N-term; Oxidation(P)@12; iTRAQ8plex(K)@15		-0.00103426	1692.87	565.298	1692.87	565.299	3	5.1.1.5745.1	0.508566
3	tr|F1MGW0|F1MGW0_BOVIN	Uncharacterized protein (Fragment) OS=Bos taurus PE=4 SV=1	0	0	19.09	GPSGPQGPSGPPGPK	iTRAQ8plex@N-term; Oxidation(P)@12; iTRAQ8plex(K)@15		-0.00811758	1940.05	647.691	1940.06	647.693	3	6.1.1.7284.1	0.845588
3	tr|F1MGW0|F1MGW0_BOVIN	Uncharacterized protein (Fragment) OS=Bos taurus PE=4 SV=1	1	0	99	GQAGVMGFPGPK	iTRAQ8plex@N-term; iTRAQ8plex(K)@12		-0.0038911	1752.98	877.496	1752.98	877.498	2	5.1.1.6935.1	0.246856
3	tr|F1MGW0|F1MGW0_BOVIN	Uncharacterized protein (Fragment) OS=Bos taurus PE=4 SV=1	0	0	99	GQAGVMGFPGPK	iTRAQ8plex@N-term; Oxidation(P)@9; iTRAQ8plex(K)@12		-0.00173506	1768.97	590.665	1768.98	590.666	3	6.1.1.1898.1	0.87869
3	tr|F1MGW0|F1MGW0_BOVIN	Uncharacterized protein (Fragment) OS=Bos taurus PE=4 SV=1	0	0	99	GQAGVMGFPGPK	iTRAQ8plex@N-term; Oxidation(P)@9; iTRAQ8plex(K)@12		-0.00173506	1768.97	590.665	1768.98	590.666	3	6.1.1.1902.1	0.860218
3	tr|F1MGW0|F1MGW0_BOVIN	Uncharacterized protein (Fragment) OS=Bos taurus PE=4 SV=1	0	0	99	GQAGVMGFPGPK	iTRAQ8plex@N-term; Oxidation(P)@9; iTRAQ8plex(K)@12		-0.0072282	1768.97	590.663	1768.98	590.666	3	6.1.1.3246.1	0.729852
3	tr|F1MGW0|F1MGW0_BOVIN	Uncharacterized protein (Fragment) OS=Bos taurus PE=4 SV=1	0	0	99	GQAGVMGFPGPK	iTRAQ8plex@N-term; Oxidation(P)@9; iTRAQ8plex(K)@12		-0.00686199	1768.97	590.663	1768.98	590.666	3	6.1.1.6938.1	0.741094
3	tr|F1MGW0|F1MGW0_BOVIN	Uncharacterized protein (Fragment) OS=Bos taurus PE=4 SV=1	0	0	99	GQAGVMGFPGPK	iTRAQ8plex@N-term; Oxidation(P)@9; iTRAQ8plex(K)@12		0.00211015	1768.98	590.667	1768.98	590.666	3	6.1.1.1409.1	0.880818
3	tr|F1MGW0|F1MGW0_BOVIN	Uncharacterized protein (Fragment) OS=Bos taurus PE=4 SV=1	0	0	99	GQAGVMGFPGPK	iTRAQ8plex@N-term; Oxidation(P)@9; iTRAQ8plex(K)@12		-0.00667889	1768.97	590.664	1768.98	590.666	3	6.1.1.6934.1	0.667069
3	tr|F1MGW0|F1MGW0_BOVIN	Uncharacterized protein (Fragment) OS=Bos taurus PE=4 SV=1	0	0	99	GQAGVMGFPGPK	iTRAQ8plex@N-term; Oxidation(P)@9; iTRAQ8plex(K)@12		-8.71119e-05	1768.98	590.666	1768.98	590.666	3	6.1.1.1070.1	0.991579
3	tr|F1MGW0|F1MGW0_BOVIN	Uncharacterized protein (Fragment) OS=Bos taurus PE=4 SV=1	0	0	99	GQAGVMGFPGPK	iTRAQ8plex@N-term; Oxidation(P)@9; iTRAQ8plex(K)@12		0.00247636	1768.98	590.667	1768.98	590.666	3	6.1.1.1262.1	0.826807
3	tr|F1MGW0|F1MGW0_BOVIN	Uncharacterized protein (Fragment) OS=Bos taurus PE=4 SV=1	0	0	99	GQAGVMGFPGPK	iTRAQ8plex@N-term; Oxidation(P)@9; iTRAQ8plex(K)@12		0.00174394	1768.98	590.666	1768.98	590.666	3	6.1.1.1265.1	0.861861
3	tr|F1MGW0|F1MGW0_BOVIN	Uncharacterized protein (Fragment) OS=Bos taurus PE=4 SV=1	0	0	99	GQAGVMGFPGPK	iTRAQ8plex@N-term; Oxidation(P)@9; iTRAQ8plex(K)@12		-0.00155195	1768.97	590.665	1768.98	590.666	3	6.1.1.1399.1	0.795103
3	tr|F1MGW0|F1MGW0_BOVIN	Uncharacterized protein (Fragment) OS=Bos taurus PE=4 SV=1	0	0	99	GQAGVMGFPGPK	iTRAQ8plex@N-term; Oxidation(P)@9; iTRAQ8plex(K)@12		-0.0056927	1768.97	885.492	1768.98	885.495	2	6.1.1.6929.1	0.537127
3	tr|F1MGW0|F1MGW0_BOVIN	Uncharacterized protein (Fragment) OS=Bos taurus PE=4 SV=1	0	0	99	GQAGVMGFPGPK	iTRAQ8plex@N-term; Oxidation(P)@9; iTRAQ8plex(K)@12		0.000828412	1768.98	590.666	1768.98	590.666	3	6.1.1.1493.1	0.745467
3	tr|F1MGW0|F1MGW0_BOVIN	Uncharacterized protein (Fragment) OS=Bos taurus PE=4 SV=1	0	0	99	GQAGVMGFPGPK	iTRAQ8plex@N-term; Oxidation(P)@9; Oxidation(P)@11; iTRAQ8plex(K)@12		-0.00502408	1784.97	595.996	1784.97	595.997	3	4.1.1.8727.1	0.66134
3	tr|F1MGW0|F1MGW0_BOVIN	Uncharacterized protein (Fragment) OS=Bos taurus PE=4 SV=1	1	0	99	GQAGVMGFPGPK	iTRAQ8plex@N-term; iTRAQ8plex(K)@12		-0.00319992	1752.98	585.333	1752.98	585.334	3	5.1.1.6925.1	0.246858
3	tr|F1MGW0|F1MGW0_BOVIN	Uncharacterized protein (Fragment) OS=Bos taurus PE=4 SV=1	0	0	99	GQAGVMGFPGPK	iTRAQ8plex@N-term; Oxidation(P)@9; iTRAQ8plex(K)@12		-0.00496028	1768.97	885.493	1768.98	885.495	2	6.1.1.3079.1	0.503602
3	tr|F1MGW0|F1MGW0_BOVIN	Uncharacterized protein (Fragment) OS=Bos taurus PE=4 SV=1	0	0	99	GQAGVMGFPGPK	iTRAQ8plex@N-term; Oxidation(P)@9; iTRAQ8plex(K)@12		0.000645307	1768.98	590.666	1768.98	590.666	3	6.1.1.1489.1	0.873479
3	tr|F1MGW0|F1MGW0_BOVIN	Uncharacterized protein (Fragment) OS=Bos taurus PE=4 SV=1	0	0	99	GQAGVMGFPGPK	iTRAQ8plex@N-term; Oxidation(P)@9; iTRAQ8plex(K)@12		0.00595535	1768.98	590.668	1768.98	590.666	3	6.1.1.1050.1	0.944542
3	tr|F1MGW0|F1MGW0_BOVIN	Uncharacterized protein (Fragment) OS=Bos taurus PE=4 SV=1	0	0	99	GQAGVMGFPGPK	iTRAQ8plex@N-term; Oxidation(P)@9; iTRAQ8plex(K)@12		-0.00265058	1768.97	590.665	1768.98	590.666	3	6.1.1.1965.1	0.389771
3	tr|F1MGW0|F1MGW0_BOVIN	Uncharacterized protein (Fragment) OS=Bos taurus PE=4 SV=1	0	0	98.66	GQAGVMGFPGPK	iTRAQ8plex@N-term; Oxidation(P)@9; iTRAQ8plex(K)@12		-0.00759441	1768.97	590.663	1768.98	590.666	3	6.1.1.3252.1	0.717594
3	tr|F1MGW0|F1MGW0_BOVIN	Uncharacterized protein (Fragment) OS=Bos taurus PE=4 SV=1	0	0	98.55	GQAGVMGFPGPK	iTRAQ8plex@N-term; Oxidation(P)@9; iTRAQ8plex(K)@12		-0.00631268	1768.97	590.664	1768.98	590.666	3	6.1.1.3042.1	0.714459
3	tr|F1MGW0|F1MGW0_BOVIN	Uncharacterized protein (Fragment) OS=Bos taurus PE=4 SV=1	0	0	98.25	GQAGVMGFPGPK	iTRAQ8plex@N-term; Oxidation(P)@9; iTRAQ8plex(K)@12		0.00503982	1768.98	590.668	1768.98	590.666	3	6.1.1.1379.1	0.805417
3	tr|F1MGW0|F1MGW0_BOVIN	Uncharacterized protein (Fragment) OS=Bos taurus PE=4 SV=1	0	0	96.93	GQAGVMGFPGPK	iTRAQ8plex@N-term; Oxidation(P)@9; iTRAQ8plex(K)@12		-0.00215686	1768.97	590.665	1768.98	590.666	3	1.1.1.6596.1	0.971137
3	tr|F1MGW0|F1MGW0_BOVIN	Uncharacterized protein (Fragment) OS=Bos taurus PE=4 SV=1	0	0	84.43	GQAGVMGFPGPK	iTRAQ8plex@N-term; Oxidation(P)@9; Oxidation(P)@11; iTRAQ8plex(K)@12		-0.00683645	1784.96	595.995	1784.97	595.997	3	6.1.1.2935.1	0.55234
3	tr|F1MGW0|F1MGW0_BOVIN	Uncharacterized protein (Fragment) OS=Bos taurus PE=4 SV=1	0	0	83.61	GQAGVMGFPGPK	iTRAQ8plex@N-term; Oxidation(P)@9; Oxidation(P)@11; iTRAQ8plex(K)@12		-0.00701955	1784.96	595.995	1784.97	595.997	3	6.1.1.2931.1	0.480036
3	tr|F1MGW0|F1MGW0_BOVIN	Uncharacterized protein (Fragment) OS=Bos taurus PE=4 SV=1	0	0	50.72	GQAGVMGFPGPK	iTRAQ8plex@N-term; Oxidation(P)@9; Oxidation(P)@11; iTRAQ8plex(K)@12		-0.00523249	1784.97	893.49	1784.97	893.492	2	5.1.1.6670.1	0.461532
3	tr|F1MGW0|F1MGW0_BOVIN	Uncharacterized protein (Fragment) OS=Bos taurus PE=4 SV=1	0	0	37.21	GQAGVMGFPGPK	iTRAQ8plex@N-term; Oxidation(P)@9; Oxidation(P)@11; iTRAQ8plex(K)@12		-0.00300992	1784.97	595.996	1784.97	595.997	3	4.1.1.8732.1	0.65626
3	tr|F1MGW0|F1MGW0_BOVIN	Uncharacterized protein (Fragment) OS=Bos taurus PE=4 SV=1	0	0	0	GQAGVMGFPGPK	iTRAQ8plex@N-term; Oxidation(P)@9; iTRAQ8plex(K)@12		-0.00855052	1768.97	443.249	1768.98	443.251	4	5.1.1.6553.1	0.676482
3	tr|F1MGW0|F1MGW0_BOVIN	Uncharacterized protein (Fragment) OS=Bos taurus PE=4 SV=1	0	0	0	GQAGVMGFPGPK	iTRAQ8plex@N-term; Oxidation(M)@6; iTRAQ8plex(K)@12		-0.00769603	1768.97	443.249	1768.98	443.251	4	5.1.1.6565.1	0.495914
3	tr|F1MGW0|F1MGW0_BOVIN	Uncharacterized protein (Fragment) OS=Bos taurus PE=4 SV=1	0	0	0	GQAGVMGFPGPK	iTRAQ8plex@N-term; Oxidation(M)@6; iTRAQ8plex(K)@12		-0.00246747	1768.97	590.665	1768.98	590.666	3	6.1.1.1967.1	1.24884
3	tr|F1MGW0|F1MGW0_BOVIN	Uncharacterized protein (Fragment) OS=Bos taurus PE=4 SV=1	0	0	0	GQAGVMGFPGPK	iTRAQ8plex@N-term; Oxidation(M)@6; iTRAQ8plex(K)@12		-0.00759441	1768.97	590.663	1768.98	590.666	3	6.1.1.3038.1	0.639247
3	tr|F1MGW0|F1MGW0_BOVIN	Uncharacterized protein (Fragment) OS=Bos taurus PE=4 SV=1	0	0	99	GSAGPPGATGFPGAAGR	Carbamidomethyl@N-term; Oxidation(P)@6; Oxidation(P)@12		0.000693954	1515.71	758.861	1515.71	758.861	2	2.1.1.6385.1	0.620565
3	tr|F1MGW0|F1MGW0_BOVIN	Uncharacterized protein (Fragment) OS=Bos taurus PE=4 SV=1	0	0	99	GSAGPPGATGFPGAAGR	iTRAQ8plex@N-term; Oxidation(P)@6; Oxidation(P)@12		-0.00176088	1762.89	882.452	1762.89	882.453	2	4.1.1.1806.1	0.408015
3	tr|F1MGW0|F1MGW0_BOVIN	Uncharacterized protein (Fragment) OS=Bos taurus PE=4 SV=1	0	0	99	GSAGPPGATGFPGAAGR	iTRAQ8plex@N-term; Oxidation(P)@6; Oxidation(P)@12		-0.0049347	1762.89	882.45	1762.89	882.453	2	4.1.1.2195.1	0.416274
3	tr|F1MGW0|F1MGW0_BOVIN	Uncharacterized protein (Fragment) OS=Bos taurus PE=4 SV=1	0	0	99	GSAGPPGATGFPGAAGR	iTRAQ8plex@N-term; Oxidation(P)@6; Oxidation(P)@12		-0.00469056	1762.89	882.45	1762.89	882.453	2	4.1.1.2581.1	0.425868
3	tr|F1MGW0|F1MGW0_BOVIN	Uncharacterized protein (Fragment) OS=Bos taurus PE=4 SV=1	0	0	99	GSAGPPGATGFPGAAGR	iTRAQ8plex@N-term; Oxidation(P)@6; Oxidation(P)@12		-0.00469056	1762.89	882.45	1762.89	882.453	2	4.1.1.2575.1	0.433499
3	tr|F1MGW0|F1MGW0_BOVIN	Uncharacterized protein (Fragment) OS=Bos taurus PE=4 SV=1	0	0	99	GSAGPPGATGFPGAAGR	iTRAQ8plex@N-term; Oxidation(P)@6; Oxidation(P)@12		-0.00237123	1762.89	882.451	1762.89	882.453	2	4.1.1.2873.1	0.4475
3	tr|F1MGW0|F1MGW0_BOVIN	Uncharacterized protein (Fragment) OS=Bos taurus PE=4 SV=1	0	0	99	GSAGPPGATGFPGAAGR	iTRAQ8plex@N-term; Oxidation(P)@6; Oxidation(P)@12		-0.003714	1762.89	882.451	1762.89	882.453	2	4.1.1.2206.1	0.428538
3	tr|F1MGW0|F1MGW0_BOVIN	Uncharacterized protein (Fragment) OS=Bos taurus PE=4 SV=1	0	0	99	GSAGPPGATGFPGAAGR	No iTRAQ8plex@N-term; Oxidation(P)@6; Oxidation(P)@12		-0.00686879	1458.68	730.346	1458.69	730.35	2	1.1.1.8463.1	0.456456
3	tr|F1MGW0|F1MGW0_BOVIN	Uncharacterized protein (Fragment) OS=Bos taurus PE=4 SV=1	0	0	99	GSAGPPGATGFPGAAGR	No iTRAQ8plex@N-term; Oxidation(P)@6; Oxidation(P)@12		-0.00747914	1458.68	730.346	1458.69	730.35	2	1.1.1.8470.1	0.4648
3	tr|F1MGW0|F1MGW0_BOVIN	Uncharacterized protein (Fragment) OS=Bos taurus PE=4 SV=1	0	0	99	GSAGPPGATGFPGAAGR	Carbamidomethyl@N-term; Oxidation(P)@6; Oxidation(P)@12		-0.0113181	1515.7	758.855	1515.71	758.861	2	1.1.1.8589.1	0.596705
3	tr|F1MGW0|F1MGW0_BOVIN	Uncharacterized protein (Fragment) OS=Bos taurus PE=4 SV=1	0	0	94.75	GSAGPPGATGFPGAAGR	iTRAQ8plex@N-term; Oxidation(P)@6; Oxidation(P)@12		-0.00469056	1762.89	882.45	1762.89	882.453	2	4.1.1.2862.1	0.500349
3	tr|F1MGW0|F1MGW0_BOVIN	Uncharacterized protein (Fragment) OS=Bos taurus PE=4 SV=1	0	0	0	GSAGPPGATGFPGAAGR	iTRAQ8plex@N-term		0.0223854	1730.92	577.982	1730.9	577.974	3	3.1.1.5301.1	0.752478
3	tr|F1MGW0|F1MGW0_BOVIN	Uncharacterized protein (Fragment) OS=Bos taurus PE=4 SV=1	0	0	0	GSAGPPGATGFPGAAGR	iTRAQ8plex@N-term		0.0218361	1730.92	577.981	1730.9	577.974	3	3.1.1.5308.1	1.11089
3	tr|F1MGW0|F1MGW0_BOVIN	Uncharacterized protein (Fragment) OS=Bos taurus PE=4 SV=1	0	0	0	GSAGPPGATGFPGAAGR	iTRAQ8plex@N-term		0.0266969	1730.93	577.983	1730.9	577.974	3	4.1.1.7311.1	0.875459
3	tr|F1MGW0|F1MGW0_BOVIN	Uncharacterized protein (Fragment) OS=Bos taurus PE=4 SV=1	0	0	0	GSAGPPGATGFPGAAGR	iTRAQ8plex@N-term		0.0283448	1730.93	577.984	1730.9	577.974	3	4.1.1.7433.1	0.78707
3	tr|F1MGW0|F1MGW0_BOVIN	Uncharacterized protein (Fragment) OS=Bos taurus PE=4 SV=1	0	0	0	GSAGPPGATGFPGAAGR	iTRAQ8plex@N-term		0.0272462	1730.93	577.983	1730.9	577.974	3	4.1.1.7435.1	0.949691
3	tr|F1MGW0|F1MGW0_BOVIN	Uncharacterized protein (Fragment) OS=Bos taurus PE=4 SV=1	0	0	0	GSAGPPGATGFPGAAGR	iTRAQ8plex@N-term		0.0239503	1730.92	577.982	1730.9	577.974	3	4.1.1.7685.1	0.981154
3	tr|F1MGW0|F1MGW0_BOVIN	Uncharacterized protein (Fragment) OS=Bos taurus PE=4 SV=1	0	0	0	GSAGPPGATGFPGAAGR	iTRAQ8plex@N-term		0.02688	1730.93	577.983	1730.9	577.974	3	4.1.1.7874.1	0.71952
3	tr|F1MGW0|F1MGW0_BOVIN	Uncharacterized protein (Fragment) OS=Bos taurus PE=4 SV=1	0	0	0	GSAGPPGATGFPGAAGR	iTRAQ8plex@N-term		0.0266969	1730.93	577.983	1730.9	577.974	3	4.1.1.7877.1	0.813759
3	tr|F1MGW0|F1MGW0_BOVIN	Uncharacterized protein (Fragment) OS=Bos taurus PE=4 SV=1	1	0	99	GSEGPQGVR	iTRAQ8plex@N-term		-0.0026795	1189.63	397.552	1189.64	397.553	3	4.1.1.1539.1	0.246848
3	tr|F1MGW0|F1MGW0_BOVIN	Uncharacterized protein (Fragment) OS=Bos taurus PE=4 SV=1	1	0	99	GSEGPQGVR	iTRAQ8plex@N-term		-0.00173969	1189.63	595.824	1189.64	595.825	2	4.1.1.1522.1	0.246856
3	tr|F1MGW0|F1MGW0_BOVIN	Uncharacterized protein (Fragment) OS=Bos taurus PE=4 SV=1	1	0	96.6	GSEGPQGVR	iTRAQ8plex@N-term		-0.00213018	1189.63	397.552	1189.64	397.553	3	4.1.1.1530.1	0.246859
3	tr|F1MGW0|F1MGW0_BOVIN	Uncharacterized protein (Fragment) OS=Bos taurus PE=4 SV=1	0	0	36.7	GSEGPQGVR	iTRAQ8plex@N-term; iTRAQ8plex(S)@2		-0.00214693	1493.84	498.954	1493.84	498.954	3	6.1.1.2036.1	0.456056
3	tr|F1MGW0|F1MGW0_BOVIN	Uncharacterized protein (Fragment) OS=Bos taurus PE=4 SV=1	0	0	99	GVPGPPGAVGPAGK	iTRAQ8plex@N-term; Oxidation(P)@3; Oxidation(P)@6; iTRAQ8plex(K)@14		-0.0010695	1800.03	601.019	1800.04	601.019	3	6.1.1.981.1	0.808589
3	tr|F1MGW0|F1MGW0_BOVIN	Uncharacterized protein (Fragment) OS=Bos taurus PE=4 SV=1	0	0	99	GVPGPPGAVGPAGK	iTRAQ8plex@N-term; Oxidation(P)@3; Oxidation(P)@6; iTRAQ8plex(K)@14		-0.000520189	1800.03	601.019	1800.04	601.019	3	6.1.1.1120.1	0.744457
3	tr|F1MGW0|F1MGW0_BOVIN	Uncharacterized protein (Fragment) OS=Bos taurus PE=4 SV=1	0	0	99	GVPGPPGAVGPAGK	iTRAQ8plex@N-term; Oxidation(P)@3; Oxidation(P)@6; iTRAQ8plex(K)@14		0.00167707	1800.04	601.02	1800.04	601.019	3	6.1.1.1245.1	0.801843
3	tr|F1MGW0|F1MGW0_BOVIN	Uncharacterized protein (Fragment) OS=Bos taurus PE=4 SV=1	0	0	99	GVPGPPGAVGPAGK	iTRAQ8plex@N-term; Oxidation(P)@6; iTRAQ8plex(K)@14		-0.00603888	1784.03	595.686	1784.04	595.688	3	6.1.1.3206.1	0.617934
3	tr|F1MGW0|F1MGW0_BOVIN	Uncharacterized protein (Fragment) OS=Bos taurus PE=4 SV=1	0	0	99	GVPGPPGAVGPAGK	iTRAQ8plex@N-term; Oxidation(P)@3; Oxidation(P)@6; iTRAQ8plex(K)@14		0.000944649	1800.04	601.019	1800.04	601.019	3	6.1.1.1261.1	0.73359
3	tr|F1MGW0|F1MGW0_BOVIN	Uncharacterized protein (Fragment) OS=Bos taurus PE=4 SV=1	0	0	99	GVPGPPGAVGPAGK	iTRAQ8plex@N-term; Oxidation(P)@6; iTRAQ8plex(K)@14		-0.00805303	1784.03	595.685	1784.04	595.688	3	6.1.1.3202.1	0.550142
3	tr|F1MGW0|F1MGW0_BOVIN	Uncharacterized protein (Fragment) OS=Bos taurus PE=4 SV=1	0	0	99	GVPGPPGAVGPAGK	iTRAQ8plex@N-term; Oxidation(P)@3; Oxidation(P)@6; iTRAQ8plex(K)@14		-0.00290055	1800.03	601.018	1800.04	601.019	3	6.1.1.1921.1	0.609892
3	tr|F1MGW0|F1MGW0_BOVIN	Uncharacterized protein (Fragment) OS=Bos taurus PE=4 SV=1	0	0	99	GVPGPPGAVGPAGK	iTRAQ8plex@N-term; Oxidation(P)@6; iTRAQ8plex(K)@14		0.00128532	1784.04	595.688	1784.04	595.688	3	6.1.1.5365.1	0.681351
3	tr|F1MGW0|F1MGW0_BOVIN	Uncharacterized protein (Fragment) OS=Bos taurus PE=4 SV=1	0	0	99	GVPGPPGAVGPAGK	iTRAQ8plex@N-term; Oxidation(P)@3; Oxidation(P)@6; iTRAQ8plex(K)@14		0.00405743	1800.04	601.02	1800.04	601.019	3	6.1.1.1380.1	0.687497
3	tr|F1MGW0|F1MGW0_BOVIN	Uncharacterized protein (Fragment) OS=Bos taurus PE=4 SV=1	0	0	99	GVPGPPGAVGPAGK	iTRAQ8plex@N-term; Oxidation(P)@3; Oxidation(P)@6; iTRAQ8plex(K)@14		-0.00290055	1800.03	601.018	1800.04	601.019	3	6.1.1.1551.1	0.752809
3	tr|F1MGW0|F1MGW0_BOVIN	Uncharacterized protein (Fragment) OS=Bos taurus PE=4 SV=1	0	0	99	GVPGPPGAVGPAGK	iTRAQ8plex@N-term; Oxidation(P)@3; Oxidation(P)@6; iTRAQ8plex(K)@14		-0.00399918	1800.03	601.018	1800.04	601.019	3	6.1.1.1712.1	0.658741
3	tr|F1MGW0|F1MGW0_BOVIN	Uncharacterized protein (Fragment) OS=Bos taurus PE=4 SV=1	0	0	99	GVPGPPGAVGPAGK	iTRAQ8plex@N-term; Oxidation(P)@3; Oxidation(P)@6; iTRAQ8plex(K)@14		0.00259259	1800.04	601.02	1800.04	601.019	3	6.1.1.1473.1	0.802107
3	tr|F1MGW0|F1MGW0_BOVIN	Uncharacterized protein (Fragment) OS=Bos taurus PE=4 SV=1	0	0	99	GVPGPPGAVGPAGK	iTRAQ8plex@N-term; Oxidation(P)@3; Oxidation(P)@6; iTRAQ8plex(K)@14		-0.0010695	1800.03	601.019	1800.04	601.019	3	6.1.1.1103.1	0.774401
3	tr|F1MGW0|F1MGW0_BOVIN	Uncharacterized protein (Fragment) OS=Bos taurus PE=4 SV=1	0	0	99	GVPGPPGAVGPAGK	iTRAQ8plex@N-term; Oxidation(P)@3; Oxidation(P)@6; iTRAQ8plex(K)@14		0.00131086	1800.04	601.019	1800.04	601.019	3	6.1.1.1361.1	0.662667
3	tr|F1MGW0|F1MGW0_BOVIN	Uncharacterized protein (Fragment) OS=Bos taurus PE=4 SV=1	0	0	99	GVPGPPGAVGPAGK	iTRAQ8plex@N-term; Oxidation(P)@6; iTRAQ8plex(K)@14		0.00238395	1784.04	595.688	1784.04	595.688	3	6.1.1.5436.1	0.634661
3	tr|F1MGW0|F1MGW0_BOVIN	Uncharacterized protein (Fragment) OS=Bos taurus PE=4 SV=1	0	0	99	GVPGPPGAVGPAGK	iTRAQ8plex@N-term; Oxidation(P)@3; Oxidation(P)@6; iTRAQ8plex(K)@14		-0.00308366	1800.03	601.018	1800.04	601.019	3	6.1.1.1919.1	0.675997
3	tr|F1MGW0|F1MGW0_BOVIN	Uncharacterized protein (Fragment) OS=Bos taurus PE=4 SV=1	0	0	98.53	GVPGPPGAVGPAGK	iTRAQ8plex@N-term; Oxidation(P)@3; Oxidation(P)@6; iTRAQ8plex(K)@14		0.000761545	1800.04	601.019	1800.04	601.019	3	6.1.1.1848.1	0.627281
3	tr|F1MGW0|F1MGW0_BOVIN	Uncharacterized protein (Fragment) OS=Bos taurus PE=4 SV=1	0	0	98.25	GVPGPPGAVGPAGK	iTRAQ8plex@N-term; Oxidation(P)@3; Oxidation(P)@6; iTRAQ8plex(K)@14		0.00021223	1800.04	601.019	1800.04	601.019	3	6.1.1.1557.1	0.727847
3	tr|F1MGW0|F1MGW0_BOVIN	Uncharacterized protein (Fragment) OS=Bos taurus PE=4 SV=1	0	0	97.25	GVPGPPGAVGPAGK	iTRAQ8plex@N-term; Oxidation(P)@3; Oxidation(P)@6; iTRAQ8plex(K)@14		0.00497296	1800.04	601.021	1800.04	601.019	3	6.1.1.1466.1	0.767782
3	tr|F1MGW0|F1MGW0_BOVIN	Uncharacterized protein (Fragment) OS=Bos taurus PE=4 SV=1	0	0	89.77	GVPGPPGAVGPAGK	iTRAQ8plex@N-term; Oxidation(P)@6; iTRAQ8plex(K)@14		0.004215	1784.04	595.689	1784.04	595.688	3	6.1.1.5437.1	0.632166
3	tr|F1MGW0|F1MGW0_BOVIN	Uncharacterized protein (Fragment) OS=Bos taurus PE=4 SV=1	0	0	86.26	GVPGPPGAVGPAGK	iTRAQ8plex@N-term; Oxidation(P)@6; iTRAQ8plex(K)@14		-0.0037046	1784.04	893.026	1784.04	893.028	2	5.1.1.5959.1	0.371668
3	tr|F1MGW0|F1MGW0_BOVIN	Uncharacterized protein (Fragment) OS=Bos taurus PE=4 SV=1	0	0	82.76	GVPGPPGAVGPAGK	Carbamidomethyl@N-term; Oxidation(P)@5; Oxidation(P)@6; iTRAQ8plex(K)@14		-0.00265777	1552.85	777.432	1552.85	777.433	2	4.1.1.8207.1	0.386601
3	tr|F1MGW0|F1MGW0_BOVIN	Uncharacterized protein (Fragment) OS=Bos taurus PE=4 SV=1	0	0	82.75	GVPGPPGAVGPAGK	iTRAQ8plex@N-term; Oxidation(P)@3; Oxidation(P)@6; iTRAQ8plex(K)@14		-0.00894301	1800.03	601.016	1800.04	601.019	3	6.1.1.1818.1	0.735556
3	tr|F1MGW0|F1MGW0_BOVIN	Uncharacterized protein (Fragment) OS=Bos taurus PE=4 SV=1	0	0	82.75	GVPGPPGAVGPAGK	iTRAQ8plex@N-term; Oxidation(P)@3; Oxidation(P)@6; iTRAQ8plex(K)@14		-0.000703294	1800.03	601.019	1800.04	601.019	3	6.1.1.1846.1	0.637229
3	tr|F1MGW0|F1MGW0_BOVIN	Uncharacterized protein (Fragment) OS=Bos taurus PE=4 SV=1	0	0	72.77	GVPGPPGAVGPAGK	iTRAQ8plex@N-term; Oxidation(P)@3; Oxidation(P)@6; iTRAQ8plex(K)@14		-0.00344987	1800.03	601.018	1800.04	601.019	3	6.1.1.1956.1	0.699072
3	tr|F1MGW0|F1MGW0_BOVIN	Uncharacterized protein (Fragment) OS=Bos taurus PE=4 SV=1	0	0	59.38	GVPGPPGAVGPAGK	iTRAQ8plex@N-term; Oxidation(P)@3; Oxidation(P)@6; iTRAQ8plex(K)@14		-0.00230011	1800.03	901.024	1800.04	901.025	2	5.1.1.6172.1	0.532722
3	tr|F1MGW0|F1MGW0_BOVIN	Uncharacterized protein (Fragment) OS=Bos taurus PE=4 SV=1	0	0	52.51	GVPGPPGAVGPAGK	iTRAQ8plex@N-term; Oxidation(P)@6; iTRAQ8plex(K)@14		-0.0071375	1784.03	595.685	1784.04	595.688	3	6.1.1.2687.1	0.493205
3	tr|F1MGW0|F1MGW0_BOVIN	Uncharacterized protein (Fragment) OS=Bos taurus PE=4 SV=1	0	0	46.72	GVPGPPGAVGPAGK	iTRAQ8plex@N-term; Oxidation(P)@3; Oxidation(P)@6; iTRAQ8plex(K)@14		-0.00632842	1800.03	901.022	1800.04	901.025	2	5.1.1.6544.1	0.48438
3	tr|F1MGW0|F1MGW0_BOVIN	Uncharacterized protein (Fragment) OS=Bos taurus PE=4 SV=1	0	0	38.03	GVPGPPGAVGPAGK	Carbamidomethyl@N-term; Oxidation(P)@6; iTRAQ8plex(K)@14		-0.00382811	1536.85	769.434	1536.86	769.436	2	4.1.1.8320.1	0.508796
3	tr|F1MGW0|F1MGW0_BOVIN	Uncharacterized protein (Fragment) OS=Bos taurus PE=4 SV=1	1	0	29.88	GVPGPPGAVGPAGK	iTRAQ8plex@N-term; iTRAQ8plex(K)@14		-0.0591648	1767.99	590.336	1768.05	590.356	3	6.1.1.2484.1	0.246856
3	tr|F1MGW0|F1MGW0_BOVIN	Uncharacterized protein (Fragment) OS=Bos taurus PE=4 SV=1	0	0	19.36	GVPGPPGAVGPAGK	iTRAQ8plex@N-term; Oxidation(P)@11; iTRAQ8plex(K)@14		-0.0109923	1784.03	447.015	1784.04	447.017	4	6.1.1.2446.1	0.94253
3	tr|F1MGW0|F1MGW0_BOVIN	Uncharacterized protein (Fragment) OS=Bos taurus PE=4 SV=1	0	0	1.106	GVPGPPGAVGPAGK	iTRAQ8plex@N-term; iTRAQ8plex(K)@14		-0.0064842	1768.04	590.354	1768.05	590.356	3	1.1.1.6204.1	0.63602
3	tr|F1MGW0|F1MGW0_BOVIN	Uncharacterized protein (Fragment) OS=Bos taurus PE=4 SV=1	0	0	99	GVQGPPGPAGPR	iTRAQ8plex@N-term; Oxidation(P)@6		-0.000960742	1408.77	705.393	1408.77	705.394	2	4.1.1.8061.1	0.413285
3	tr|F1MGW0|F1MGW0_BOVIN	Uncharacterized protein (Fragment) OS=Bos taurus PE=4 SV=1	0	0	99	GVQGPPGPAGPR	iTRAQ8plex@N-term; Oxidation(P)@6		-0.00263297	1408.77	470.597	1408.77	470.598	3	4.1.1.8072.1	0.507928
3	tr|F1MGW0|F1MGW0_BOVIN	Uncharacterized protein (Fragment) OS=Bos taurus PE=4 SV=1	0	0	99	GVQGPPGPAGPR	iTRAQ8plex@N-term; Oxidation(P)@6		-0.00226676	1408.77	470.598	1408.77	470.598	3	4.1.1.8068.1	0.434938
3	tr|F1MGW0|F1MGW0_BOVIN	Uncharacterized protein (Fragment) OS=Bos taurus PE=4 SV=1	0	0	99	GVQGPPGPAGPR	iTRAQ8plex@N-term; Oxidation(P)@6		-0.00264778	1408.77	470.597	1408.77	470.598	3	5.1.1.5767.1	1.13117
3	tr|F1MGW0|F1MGW0_BOVIN	Uncharacterized protein (Fragment) OS=Bos taurus PE=4 SV=1	0	0	97.75	GVQGPPGPAGPR	iTRAQ8plex@N-term; Oxidation(P)@6		-0.0031971	1408.77	470.597	1408.77	470.598	3	5.1.1.5774.1	1.20385
3	tr|F1MGW0|F1MGW0_BOVIN	Uncharacterized protein (Fragment) OS=Bos taurus PE=4 SV=1	0	0	95.48	GVQGPPGPAGPR	Carbamidomethyl@N-term; Oxidation(P)@6		0.000877092	1161.59	581.802	1161.59	581.802	2	3.1.1.3454.1	0.01
3	tr|F1MGW0|F1MGW0_BOVIN	Uncharacterized protein (Fragment) OS=Bos taurus PE=4 SV=1	0	0	90.34	GVQGPPGPAGPR	Carbamidomethyl@N-term; Oxidation(P)@6		0.000877092	1161.59	581.802	1161.59	581.802	2	3.1.1.3449.1	100
3	tr|F1MGW0|F1MGW0_BOVIN	Uncharacterized protein (Fragment) OS=Bos taurus PE=4 SV=1	0	0	80.82	GVQGPPGPAGPR	iTRAQ8plex@N-term; Methyl(Q)@3; Oxidation(P)@6		-0.00168222	1422.79	475.27	1422.79	475.27	3	5.1.1.5775.1	0.214466
3	tr|F1MGW0|F1MGW0_BOVIN	Uncharacterized protein (Fragment) OS=Bos taurus PE=4 SV=1	0	0	78.85	GVQGPPGPAGPR	iTRAQ8plex@N-term; Methyl(Q)@3; Oxidation(P)@6		-0.00313634	1422.79	712.4	1422.79	712.402	2	5.1.1.5766.1	0.109322
3	tr|F1MGW0|F1MGW0_BOVIN	Uncharacterized protein (Fragment) OS=Bos taurus PE=4 SV=1	0	0	76.67	GVQGPPGPAGPR	iTRAQ8plex@N-term; Methyl(Q)@3; Oxidation(P)@6		-0.00240391	1422.79	712.4	1422.79	712.402	2	5.1.1.5762.1	0.112527
3	tr|F1MGW0|F1MGW0_BOVIN	Uncharacterized protein (Fragment) OS=Bos taurus PE=4 SV=1	0	0	75.37	GVQGPPGPAGPR	iTRAQ8plex@N-term; Methyl(Q)@3; Oxidation(P)@6		-0.00351327	1422.79	475.269	1422.79	475.27	3	5.1.1.5768.1	0.342427
3	tr|F1MGW0|F1MGW0_BOVIN	Uncharacterized protein (Fragment) OS=Bos taurus PE=4 SV=1	0	0	93.71	GVVGLPGQR	iTRAQ8plex@N-term; Oxidation(P)@6		-0.00322827	1201.71	601.86	1201.71	601.862	2	4.1.1.2891.1	0.612059
3	tr|F1MGW0|F1MGW0_BOVIN	Uncharacterized protein (Fragment) OS=Bos taurus PE=4 SV=1	0	0	10.22	IEIR	iTRAQ8plex@N-term	cleaved E-I@N-term	-0.0343886	833.493	417.754	833.528	417.771	2	3.1.1.289.1	1.87649
3	tr|F1MGW0|F1MGW0_BOVIN	Uncharacterized protein (Fragment) OS=Bos taurus PE=4 SV=1	0	0	99	PGEVGPPGPPGPAGEK	Acetyl@N-term; Oxidation(P)@7; Oxidation(P)@10; iTRAQ8plex(K)@16	cleaved R-P@N-term	-0.00128597	1819.92	910.97	1819.93	910.97	2	4.1.1.1793.1	0.601861
3	tr|F1MGW0|F1MGW0_BOVIN	Uncharacterized protein (Fragment) OS=Bos taurus PE=4 SV=1	0	0	98.31	PGEVGPPGPPGPAGEK	Acetyl@N-term; Oxidation(P)@7; Oxidation(P)@10; iTRAQ8plex(K)@16	cleaved R-P@N-term	-0.00189632	1819.92	910.969	1819.93	910.97	2	4.1.1.1797.1	0.585666
3	tr|F1MGW0|F1MGW0_BOVIN	Uncharacterized protein (Fragment) OS=Bos taurus PE=4 SV=1	0	0	99	PGPMGPPGLAGPPGESGR	No iTRAQ8plex@N-term; Oxidation(P)@3; Oxidation(P)@13	cleaved P-P@N-term	-0.00116679	1661.78	831.898	1661.78	831.899	2	2.1.1.6821.1	0.625605
3	tr|F1MGW0|F1MGW0_BOVIN	Uncharacterized protein (Fragment) OS=Bos taurus PE=4 SV=1	0	0	67.1	PGPMGPSGPR	No iTRAQ8plex@N-term	cleaved V-P@N-term	-0.00299225	951.457	476.736	951.46	476.737	2	4.1.1.2988.1	0.778763
3	tr|F1MGW0|F1MGW0_BOVIN	Uncharacterized protein (Fragment) OS=Bos taurus PE=4 SV=1	0	0	99	SGDRGETGPAGPAGPIGPVGAR	Carbamidomethyl@N-term; Carbamyl(R)@4	missed R-G@4	-0.0138018	2075	1038.51	2075.01	1038.51	2	2.1.1.306.1	0.863842
3	tr|F1MGW0|F1MGW0_BOVIN	Uncharacterized protein (Fragment) OS=Bos taurus PE=4 SV=1	0	0	99	SGDRGETGPAGPAGPIGPVGAR	No iTRAQ8plex@N-term	missed R-G@4	-0.0048489	1974.98	659.335	1974.99	659.336	3	4.1.1.1940.1	0.582788
3	tr|F1MGW0|F1MGW0_BOVIN	Uncharacterized protein (Fragment) OS=Bos taurus PE=4 SV=1	0	0	98.24	SGDRGETGPAGPAGPIGPVGAR	Delta:H(2)C(2)@N-term	missed R-G@4	-0.0396957	2000.96	1001.49	2001	1001.51	2	2.1.1.6999.1	0.65589
3	tr|F1MGW0|F1MGW0_BOVIN	Uncharacterized protein (Fragment) OS=Bos taurus PE=4 SV=1	0	0	92.85	SGDRGETGPAGPAGPIGPVGAR	Carbamidomethyl@N-term; Deamidated(R)@4	missed R-G@4	-0.00715202	2032.99	678.669	2032.99	678.672	3	3.1.1.4042.1	0.92499
3	tr|F1MGW0|F1MGW0_BOVIN	Uncharacterized protein (Fragment) OS=Bos taurus PE=4 SV=1	0	0	88.25	SGLQGPPGPPGSPGEQGPSGASGPAGPR	iTRAQ8plex@N-term; Oxidation(P)@7; Oxidation(P)@10; Oxidation(P)@13	cleaved F-S@N-term	-0.00478386	2804.36	935.793	2804.36	935.795	3	4.1.1.1907.1	0.584682
3	tr|F1MGW0|F1MGW0_BOVIN	Uncharacterized protein (Fragment) OS=Bos taurus PE=4 SV=1	0	0	99	SGPQGPSGPPGPK	iTRAQ8plex@N-term; Oxidation(P)@10; iTRAQ8plex(K)@13	cleaved P-S@N-term	-0.0069594	1785.98	893.995	1785.98	893.999	2	6.1.1.2143.1	0.421067
3	tr|F1MGW0|F1MGW0_BOVIN	Uncharacterized protein (Fragment) OS=Bos taurus PE=4 SV=1	0	0	99	SGPQGPSGPPGPK	iTRAQ8plex@N-term; Oxidation(P)@10; iTRAQ8plex(K)@13	cleaved P-S@N-term	-0.00818973	1785.98	596.332	1785.98	596.335	3	6.1.1.6065.1	0.512024
3	tr|F1MGW0|F1MGW0_BOVIN	Uncharacterized protein (Fragment) OS=Bos taurus PE=4 SV=1	0	0	98.25	SGPQGPSGPPGPK	iTRAQ8plex@N-term; Oxidation(P)@10; iTRAQ8plex(K)@13	cleaved P-S@N-term	-0.00855594	1785.97	596.332	1785.98	596.335	3	6.1.1.2131.1	0.368526
3	tr|F1MGW0|F1MGW0_BOVIN	Uncharacterized protein (Fragment) OS=Bos taurus PE=4 SV=1	0	0	99	STGISVPGPMGPSGPR	Carbamidomethyl@N-term		0.000129693	1552.77	777.391	1552.77	777.391	2	2.1.1.7621.1	0.533509
3	tr|F1MGW0|F1MGW0_BOVIN	Uncharacterized protein (Fragment) OS=Bos taurus PE=4 SV=1	1	0	99	STGISVPGPMGPSGPR	iTRAQ8plex@N-term		-0.00395526	1799.95	900.981	1799.95	900.983	2	4.1.1.2925.1	0.246856
3	tr|F1MGW0|F1MGW0_BOVIN	Uncharacterized protein (Fragment) OS=Bos taurus PE=4 SV=1	1	0	99	STGISVPGPMGPSGPR	iTRAQ8plex@N-term		-0.00395526	1799.95	900.981	1799.95	900.983	2	4.1.1.2936.1	0.246856
3	tr|F1MGW0|F1MGW0_BOVIN	Uncharacterized protein (Fragment) OS=Bos taurus PE=4 SV=1	1	0	99	STGISVPGPMGPSGPR	iTRAQ8plex@N-term		-0.00285663	1799.95	900.981	1799.95	900.983	2	4.1.1.3270.1	0.246856
3	tr|F1MGW0|F1MGW0_BOVIN	Uncharacterized protein (Fragment) OS=Bos taurus PE=4 SV=1	1	0	99	STGISVPGPMGPSGPR	iTRAQ8plex@N-term		-0.00401421	1799.95	900.981	1799.95	900.983	2	5.1.1.456.1	0.246856
3	tr|F1MGW0|F1MGW0_BOVIN	Uncharacterized protein (Fragment) OS=Bos taurus PE=4 SV=1	1	0	99	STGISVPGPMGPSGPR	iTRAQ8plex@N-term		-0.00401421	1799.95	900.981	1799.95	900.983	2	5.1.1.465.1	0.246856
3	tr|F1MGW0|F1MGW0_BOVIN	Uncharacterized protein (Fragment) OS=Bos taurus PE=4 SV=1	1	0	99	STGISVPGPMGPSGPR	iTRAQ8plex@N-term		-0.00389214	1799.95	900.981	1799.95	900.983	2	5.1.1.6900.1	0.246856
3	tr|F1MGW0|F1MGW0_BOVIN	Uncharacterized protein (Fragment) OS=Bos taurus PE=4 SV=1	0	0	99	STGISVPGPMGPSGPR	iTRAQ8plex@N-term; Oxidation(M)@10		-0.00559253	1815.94	908.977	1815.95	908.98	2	4.1.1.2535.1	0.574396
3	tr|F1MGW0|F1MGW0_BOVIN	Uncharacterized protein (Fragment) OS=Bos taurus PE=4 SV=1	0	0	99	STGISVPGPMGPSGPR	iTRAQ8plex@N-term; iTRAQ8plex(S)@13		-0.00880967	2104.15	702.39	2104.16	702.393	3	6.1.1.6801.1	0.622089
3	tr|F1MGW0|F1MGW0_BOVIN	Uncharacterized protein (Fragment) OS=Bos taurus PE=4 SV=1	0	0	99	STGISVPGPMGPSGPR	iTRAQ8plex@N-term; iTRAQ8plex(S)@5		-0.00807726	2104.15	702.39	2104.16	702.393	3	6.1.1.6815.1	0.594052
3	tr|F1MGW0|F1MGW0_BOVIN	Uncharacterized protein (Fragment) OS=Bos taurus PE=4 SV=1	1	0	98.51	STGISVPGPMGPSGPR	iTRAQ8plex@N-term		-0.00381131	1799.95	600.99	1799.95	600.991	3	5.1.1.494.1	0.246856
3	tr|F1MGW0|F1MGW0_BOVIN	Uncharacterized protein (Fragment) OS=Bos taurus PE=4 SV=1	0	0	97.09	STGISVPGPMGPSGPR	iTRAQ8plex@N-term; Oxidation(M)@10		-0.00486011	1815.94	908.978	1815.95	908.98	2	4.1.1.2137.1	0.563551
3	tr|F1MGW0|F1MGW0_BOVIN	Uncharacterized protein (Fragment) OS=Bos taurus PE=4 SV=1	1	0	94.34	STGISVPGPMGPSGPR	iTRAQ8plex@N-term		-0.00446782	1799.95	600.989	1799.95	600.991	3	4.1.1.2950.1	0.246857
3	tr|F1MGW0|F1MGW0_BOVIN	Uncharacterized protein (Fragment) OS=Bos taurus PE=4 SV=1	0	0	93.71	STGISVPGPMGPSGPR	iTRAQ8plex@N-term; Oxidation(P)@7		-0.00366369	1815.94	606.321	1815.95	606.322	3	4.1.1.2381.1	0.714052
3	tr|F1MGW0|F1MGW0_BOVIN	Uncharacterized protein (Fragment) OS=Bos taurus PE=4 SV=1	1	0	60.08	STGISVPGPMGPSGPR	iTRAQ8plex@N-term		-0.00454373	1799.95	600.989	1799.95	600.991	3	5.1.1.482.1	0.246856
3	tr|F1MGW0|F1MGW0_BOVIN	Uncharacterized protein (Fragment) OS=Bos taurus PE=4 SV=1	0	0	51.19	STGISVPGPMGPSGPR	iTRAQ8plex@N-term; Oxidation(M)@10		-0.00457922	1815.94	606.321	1815.95	606.322	3	4.1.1.2386.1	0.830509
3	tr|F1MGW0|F1MGW0_BOVIN	Uncharacterized protein (Fragment) OS=Bos taurus PE=4 SV=1	0	0	43.15	STGISVPGPMGPSGPR	iTRAQ8plex@N-term; Oxidation(M)@10		-0.00339527	1815.94	908.978	1815.95	908.98	2	4.1.1.8531.1	0.656957
3	tr|F1MGW0|F1MGW0_BOVIN	Uncharacterized protein (Fragment) OS=Bos taurus PE=4 SV=1	0	0	29.09	STGISVPGPMGPSGPR	iTRAQ8plex@N-term; Oxidation(M)@10		-0.00437183	1815.94	908.978	1815.95	908.98	2	4.1.1.2156.1	0.593987
3	tr|F1MGW0|F1MGW0_BOVIN	Uncharacterized protein (Fragment) OS=Bos taurus PE=4 SV=1	0	0	8.688	STGISVPGPMGPSGPR	iTRAQ8plex@N-term		-0.00371112	1799.95	900.981	1799.95	900.983	2	4.1.1.3289.1	0.587878
3	tr|F1MGW0|F1MGW0_BOVIN	Uncharacterized protein (Fragment) OS=Bos taurus PE=4 SV=1	0	0	0	STGISVPGPMGPSGPR	iTRAQ8plex@N-term; Oxidation(M)@10		-0.00363941	1815.94	908.978	1815.95	908.98	2	4.1.1.8537.1	0.611563
3	tr|F1MGW0|F1MGW0_BOVIN	Uncharacterized protein (Fragment) OS=Bos taurus PE=4 SV=1	0	0	99	TGDAGPAGPPGPPG	iTRAQ8plex@N-term; Oxidation(P)@10; Oxidation(P)@13	cleaved G-P@C-term	0.00205959	1482.73	742.371	1482.73	742.37	2	2.1.1.6222.1	0.459326
3	tr|F1MGW0|F1MGW0_BOVIN	Uncharacterized protein (Fragment) OS=Bos taurus PE=4 SV=1	0	0	99	TGPPGPAGQDGR	iTRAQ8plex@N-term; Oxidation(P)@4	cleaved R-P@C-term	-6.97331e-05	1428.73	715.37	1428.73	715.37	2	4.1.1.7965.1	0.442928
3	tr|F1MGW0|F1MGW0_BOVIN	Uncharacterized protein (Fragment) OS=Bos taurus PE=4 SV=1	0	0	99	VGPPGPSGNAGPPGPPGPAGK	iTRAQ8plex@N-term; Oxidation(P)@4; Oxidation(P)@13; Oxidation(P)@16; iTRAQ8plex(K)@21		-0.00589342	2420.29	807.769	2420.29	807.771	3	6.1.1.6825.1	0.497576
3	tr|F1MGW0|F1MGW0_BOVIN	Uncharacterized protein (Fragment) OS=Bos taurus PE=4 SV=1	0	0	99	VGPPGPSGNAGPPGPPGPAGK	iTRAQ8plex@N-term; Oxidation(P)@4; Oxidation(P)@13; Oxidation(P)@16; iTRAQ8plex(K)@21		-0.00827379	2420.28	807.768	2420.29	807.771	3	6.1.1.6622.1	0.375481
3	tr|F1MGW0|F1MGW0_BOVIN	Uncharacterized protein (Fragment) OS=Bos taurus PE=4 SV=1	0	0	99	VGPPGPSGNAGPPGPPGPAGK	iTRAQ8plex@N-term; Oxidation(P)@4; Oxidation(P)@13; Oxidation(P)@16; iTRAQ8plex(K)@21		-0.00772447	2420.28	807.768	2420.29	807.771	3	6.1.1.7005.1	0.619817
3	tr|F1MGW0|F1MGW0_BOVIN	Uncharacterized protein (Fragment) OS=Bos taurus PE=4 SV=1	0	0	99	VGPPGPSGNAGPPGPPGPAGK	iTRAQ8plex@N-term; Oxidation(P)@4; Deamidated(N)@9; Oxidation(P)@13; Oxidation(P)@16; iTRAQ8plex(K)@21		-0.0108474	2421.26	808.095	2421.27	808.099	3	6.1.1.2442.1	0.439319
3	tr|F1MGW0|F1MGW0_BOVIN	Uncharacterized protein (Fragment) OS=Bos taurus PE=4 SV=1	0	0	99	VGPPGPSGNAGPPGPPGPAGK	iTRAQ8plex@N-term; Oxidation(P)@4; Oxidation(P)@13; Oxidation(P)@16; iTRAQ8plex(K)@21		-0.00809068	2420.28	807.768	2420.29	807.771	3	6.1.1.6822.1	0.434032
3	tr|F1MGW0|F1MGW0_BOVIN	Uncharacterized protein (Fragment) OS=Bos taurus PE=4 SV=1	0	0	99	VGPPGPSGNAGPPGPPGPAGK	iTRAQ8plex@N-term; Oxidation(P)@3; Oxidation(P)@4; Oxidation(P)@13; Oxidation(P)@16; iTRAQ8plex(K)@21		-0.0133752	2436.27	813.098	2436.29	813.103	3	6.1.1.2309.1	0.499321
3	tr|F1MGW0|F1MGW0_BOVIN	Uncharacterized protein (Fragment) OS=Bos taurus PE=4 SV=1	0	0	99	VGPPGPSGNAGPPGPPGPAGK	iTRAQ8plex@N-term; Oxidation(P)@3; Oxidation(P)@4; Oxidation(P)@13; Oxidation(P)@16; iTRAQ8plex(K)@21		-0.00971308	2436.28	813.099	2436.29	813.103	3	6.1.1.6211.1	0.709325
3	tr|F1MGW0|F1MGW0_BOVIN	Uncharacterized protein (Fragment) OS=Bos taurus PE=4 SV=1	0	0	99	VGPPGPSGNAGPPGPPGPAGK	iTRAQ8plex@N-term; Oxidation(P)@6; Oxidation(P)@13; Oxidation(P)@16; iTRAQ8plex(K)@21		-0.0181518	2420.27	1211.14	2420.29	1211.15	2	6.1.1.6731.1	0.399953
3	tr|F1MGW0|F1MGW0_BOVIN	Uncharacterized protein (Fragment) OS=Bos taurus PE=4 SV=1	0	0	99	VGPPGPSGNAGPPGPPGPAGK	iTRAQ8plex@N-term; Oxidation(P)@4; Oxidation(P)@13; Oxidation(P)@16; iTRAQ8plex(K)@21		0.00325864	2420.29	807.772	2420.29	807.771	3	1.1.1.5771.1	1.08475
3	tr|F1MGW0|F1MGW0_BOVIN	Uncharacterized protein (Fragment) OS=Bos taurus PE=4 SV=1	0	0	99	VGPPGPSGNAGPPGPPGPAGK	iTRAQ8plex@N-term; Oxidation(P)@4; Oxidation(P)@13; Oxidation(P)@16; iTRAQ8plex(K)@21		-0.00919247	2420.28	807.768	2420.29	807.771	3	1.1.1.6061.1	0.38797
3	tr|F1MGW0|F1MGW0_BOVIN	Uncharacterized protein (Fragment) OS=Bos taurus PE=4 SV=1	0	0	99	VGPPGPSGNAGPPGPPGPAGK	iTRAQ8plex@N-term; Oxidation(P)@4; Oxidation(P)@13; Oxidation(P)@16; iTRAQ8plex(K)@21		-3.7244e-05	2420.29	807.771	2420.29	807.771	3	1.1.1.5775.1	1.16131
3	tr|F1MGW0|F1MGW0_BOVIN	Uncharacterized protein (Fragment) OS=Bos taurus PE=4 SV=1	0	0	93.55	VGPPGPSGNAGPPGPPGPAGK	iTRAQ8plex@N-term; Oxidation(P)@4; Oxidation(P)@13; Oxidation(P)@16; iTRAQ8plex(K)@21		-0.00950412	2420.28	606.078	2420.29	606.08	4	6.1.1.6741.1	0.472719
4	tr|F1N169|F1N169_BOVIN	Uncharacterized protein OS=Bos taurus GN=FLNA PE=4 SV=1	1	2	99	AEAGVPAEFSIWTR	iTRAQ8plex@N-term		-0.00151218	1836.97	613.329	1836.97	613.33	3	3.1.1.7090.1	0.271021
4	tr|F1N169|F1N169_BOVIN	Uncharacterized protein OS=Bos taurus GN=FLNA PE=4 SV=1	0	2	99	AGNNMLLVGVHGPR	iTRAQ8plex@N-term; Deamidated(N)@3		-0.00640726	1738.94	580.654	1738.95	580.656	3	5.1.1.606.1	0.76305
4	tr|F1N169|F1N169_BOVIN	Uncharacterized protein OS=Bos taurus GN=FLNA PE=4 SV=1	1	2	99	AGQSAAGAVLGIGADTR	iTRAQ8plex@N-term		-0.00314433	1817.99	910.001	1817.99	910.002	2	3.1.1.5545.1	3.68975
4	tr|F1N169|F1N169_BOVIN	Uncharacterized protein OS=Bos taurus GN=FLNA PE=4 SV=1	1	2	99	AHVVPCFDPSK	iTRAQ8plex@N-term; Carbamidomethyl(C)@6; iTRAQ8plex(K)@11		-0.00890191	1864	622.342	1864.01	622.345	3	6.1.1.2927.1	0.271021
4	tr|F1N169|F1N169_BOVIN	Uncharacterized protein OS=Bos taurus GN=FLNA PE=4 SV=1	1	2	99	ASGPGLNTTGVPASLPVEFTIDAK	iTRAQ8plex@N-term; iTRAQ8plex(K)@24		0.000379883	2949.63	984.216	2949.63	984.216	3	4.1.1.5299.1	0.271021
4	tr|F1N169|F1N169_BOVIN	Uncharacterized protein OS=Bos taurus GN=FLNA PE=4 SV=1	0	2	99	DAGEGGLSLAIEGPSK	iTRAQ8plex@N-term; iTRAQ8plex(K)@16		-0.00451016	2108.15	1055.08	2108.16	1055.09	2	5.1.1.1253.1	0.839584
4	tr|F1N169|F1N169_BOVIN	Uncharacterized protein OS=Bos taurus GN=FLNA PE=4 SV=1	1	2	99	DAPQDFHPDR	iTRAQ8plex@N-term		-0.00523	1500.72	501.248	1500.73	501.249	3	4.1.1.8260.1	0.271021
4	tr|F1N169|F1N169_BOVIN	Uncharacterized protein OS=Bos taurus GN=FLNA PE=4 SV=1	0	2	99	DLAEDAPWK	iTRAQ8plex@N-term; iTRAQ8plex(K)@9		-0.00525436	1651.9	551.64	1651.9	551.642	3	5.1.1.1171.1	0.702127
4	tr|F1N169|F1N169_BOVIN	Uncharacterized protein OS=Bos taurus GN=FLNA PE=4 SV=1	0	2	99	DNGNGTYSCSYVPR	iTRAQ8plex@N-term; Deamidated(N)@2; Deamidated(N)@4; Carbamidomethyl(C)@9		-0.00175976	1894.83	948.422	1894.83	948.423	2	2.1.1.6716.1	0.641287
4	tr|F1N169|F1N169_BOVIN	Uncharacterized protein OS=Bos taurus GN=FLNA PE=4 SV=1	1	2	99	EATTEFSVDAR	iTRAQ8plex@N-term		-0.00296655	1528.76	765.39	1528.77	765.391	2	3.1.1.4150.1	0.271022
4	tr|F1N169|F1N169_BOVIN	Uncharacterized protein OS=Bos taurus GN=FLNA PE=4 SV=1	1	2	99	EGPYSISVLYGDEEVPR	iTRAQ8plex@N-term		-0.00245479	2213.11	1107.56	2213.12	1107.57	2	3.1.1.515.1	0.271022
4	tr|F1N169|F1N169_BOVIN	Uncharacterized protein OS=Bos taurus GN=FLNA PE=4 SV=1	1	2	99	FADQHVPGSPFSVK	iTRAQ8plex@N-term; iTRAQ8plex(K)@14		-0.0106408	2123.15	708.725	2123.16	708.728	3	6.1.1.3796.1	0.271021
4	tr|F1N169|F1N169_BOVIN	Uncharacterized protein OS=Bos taurus GN=FLNA PE=4 SV=1	1	2	99	FNEEHIPDSPFVVPVASPSGDAR	iTRAQ8plex@N-term		-0.00459599	2770.38	924.468	2770.39	924.47	3	4.1.1.4724.1	3.68973
4	tr|F1N169|F1N169_BOVIN	Uncharacterized protein OS=Bos taurus GN=FLNA PE=4 SV=1	0	2	99	FNGTHIPGSPFK	iTRAQ8plex@N-term; Deamidated(N)@2; iTRAQ8plex(K)@12		-0.00733192	1910.04	637.688	1910.05	637.691	3	6.1.1.3834.1	0.860099
4	tr|F1N169|F1N169_BOVIN	Uncharacterized protein OS=Bos taurus GN=FLNA PE=4 SV=1	1	2	99	GAGTGGLGLAVEGPSEAK	iTRAQ8plex@N-term; iTRAQ8plex(K)@18		-0.00469228	2178.21	727.076	2178.21	727.077	3	5.1.1.722.1	0.271023
4	tr|F1N169|F1N169_BOVIN	Uncharacterized protein OS=Bos taurus GN=FLNA PE=4 SV=1	0	2	99	IANLQTDLSDGLR	No iTRAQ8plex@N-term		-0.00420544	1414.74	708.376	1414.74	708.378	2	2.1.1.1743.1	0.835519
4	tr|F1N169|F1N169_BOVIN	Uncharacterized protein OS=Bos taurus GN=FLNA PE=4 SV=1	1	2	99	IPEISIQDMTAQVTSPSGK	iTRAQ8plex@N-term; iTRAQ8plex(K)@19		-0.00650223	2609.41	870.812	2609.42	870.814	3	5.1.1.2904.1	0.271022
4	tr|F1N169|F1N169_BOVIN	Uncharacterized protein OS=Bos taurus GN=FLNA PE=4 SV=1	1	2	99	IVGPSGAAVPCK	iTRAQ8plex@N-term; Carbamidomethyl(C)@11; iTRAQ8plex(K)@12		-0.00267688	1763.02	882.517	1763.02	882.519	2	5.1.1.6293.1	0.271022
4	tr|F1N169|F1N169_BOVIN	Uncharacterized protein OS=Bos taurus GN=FLNA PE=4 SV=1	0	2	99	LIALLEVLSQK	iTRAQ8plex@N-term; iTRAQ8plex(K)@11		-0.00242493	1834.17	612.398	1834.18	612.399	3	6.1.1.1396.1	0.731572
4	tr|F1N169|F1N169_BOVIN	Uncharacterized protein OS=Bos taurus GN=FLNA PE=4 SV=1	1	2	99	LPQLPITNFSR	iTRAQ8plex@N-term		-0.00381761	1588.92	530.648	1588.92	530.649	3	4.1.1.4912.1	0.271025
4	tr|F1N169|F1N169_BOVIN	Uncharacterized protein OS=Bos taurus GN=FLNA PE=4 SV=1	1	2	99	LQVEPAVDTSGIQCYGPGIEGQGVFR	iTRAQ8plex@N-term; Carbamidomethyl(C)@14		-0.00343625	3080.55	1027.86	3080.55	1027.86	3	3.1.1.873.1	3.68984
4	tr|F1N169|F1N169_BOVIN	Uncharacterized protein OS=Bos taurus GN=FLNA PE=4 SV=1	1	2	99	SPFSVGVSPSLDLSK	iTRAQ8plex@N-term; iTRAQ8plex(K)@15		-0.00654517	2127.2	710.073	2127.2	710.075	3	5.1.1.2279.1	0.271021
4	tr|F1N169|F1N169_BOVIN	Uncharacterized protein OS=Bos taurus GN=FLNA PE=4 SV=1	1	2	99	SPYTVTVGQACNPGACR	iTRAQ8plex@N-term; Carbamidomethyl(C)@11; Carbamidomethyl(C)@16		-0.00323461	2141.03	714.683	2141.03	714.684	3	3.1.1.4243.1	3.68976
4	tr|F1N169|F1N169_BOVIN	Uncharacterized protein OS=Bos taurus GN=FLNA PE=4 SV=1	1	2	99	TFSVWYVPEVTGTHK	iTRAQ8plex@N-term; iTRAQ8plex(K)@15		-0.00388313	2358.28	787.1	2358.28	787.102	3	5.1.1.8382.1	0.271022
4	tr|F1N169|F1N169_BOVIN	Uncharacterized protein OS=Bos taurus GN=FLNA PE=4 SV=1	0	2	99	TPCEEILVK	iTRAQ8plex@N-term; Carbamidomethyl(C)@3; iTRAQ8plex(K)@9		-0.0305667	1695.94	566.32	1695.97	566.33	3	5.1.1.449.1	0.763856
4	tr|F1N169|F1N169_BOVIN	Uncharacterized protein OS=Bos taurus GN=FLNA PE=4 SV=1	1	2	99	VDINTEDLEDGTCR	iTRAQ8plex@N-term; Carbamidomethyl(C)@13		-0.00173108	1939.91	970.961	1939.91	970.962	2	2.1.1.7927.1	0.271022
4	tr|F1N169|F1N169_BOVIN	Uncharacterized protein OS=Bos taurus GN=FLNA PE=4 SV=1	1	2	99	VEPGLGADNSVVR	iTRAQ8plex@N-term		-0.00331783	1615.88	539.634	1615.88	539.635	3	3.1.1.4257.1	0.271022
4	tr|F1N169|F1N169_BOVIN	Uncharacterized protein OS=Bos taurus GN=FLNA PE=4 SV=1	1	2	99	VGSAADIPINISETDLSLLTATVVPPSGR	iTRAQ8plex@N-term		0.00650847	3196.76	800.196	3196.75	800.195	4	3.1.1.2608.1	0.01
4	tr|F1N169|F1N169_BOVIN	Uncharacterized protein OS=Bos taurus GN=FLNA PE=4 SV=1	0	2	99	VTAQGPGLEPSGN	iTRAQ8plex@N-term	cleaved N-I@C-term	-0.00183061	1529.8	765.906	1529.8	765.907	2	2.1.1.63.1	0.937176
4	tr|F1N169|F1N169_BOVIN	Uncharacterized protein OS=Bos taurus GN=FLNA PE=4 SV=1	1	2	99	VTVLFAGQHIAK	iTRAQ8plex@N-term; iTRAQ8plex(K)@12		-0.00383204	1891.15	631.389	1891.15	631.391	3	5.1.1.7831.1	0.271022
4	tr|F1N169|F1N169_BOVIN	Uncharacterized protein OS=Bos taurus GN=FLNA PE=4 SV=1	1	2	99	VTYCPTEPGNYIINIK	iTRAQ8plex@N-term; Carbamidomethyl(C)@4; iTRAQ8plex(K)@16		-0.00191224	2489.34	830.788	2489.34	830.789	3	4.1.1.4658.1	0.271021
4	tr|F1N169|F1N169_BOVIN	Uncharacterized protein OS=Bos taurus GN=FLNA PE=4 SV=1	1	2	99	VTYTPMAPGSYLISIK	iTRAQ8plex@N-term; iTRAQ8plex(K)@16		-0.00531984	2348.32	783.781	2348.33	783.783	3	5.1.1.2915.1	3.68978
4	tr|F1N169|F1N169_BOVIN	Uncharacterized protein OS=Bos taurus GN=FLNA PE=4 SV=1	0	1.92082	98.88	LLGWIQNK	iTRAQ8plex@N-term; iTRAQ8plex(K)@8		-0.0064477	1578.96	527.329	1578.97	527.331	3	6.1.1.91.1	0.752586
4	tr|F1N169|F1N169_BOVIN	Uncharacterized protein OS=Bos taurus GN=FLNA PE=4 SV=1	0	1.82391	99	LPQLPITNF	iTRAQ8plex@N-term	cleaved F-S@C-term	7.30071e-05	1345.79	673.903	1345.79	673.903	2	2.1.1.3895.1	1.17016
4	tr|F1N169|F1N169_BOVIN	Uncharacterized protein OS=Bos taurus GN=FLNA PE=4 SV=1	0	1.82391	98.59	YGGDEIPFSPYR	iTRAQ8plex@N-term		-0.00372411	1703.84	852.928	1703.85	852.93	2	3.1.1.6051.1	0.75623
4	tr|F1N169|F1N169_BOVIN	Uncharacterized protein OS=Bos taurus GN=FLNA PE=4 SV=1	1	1.76955	98.4	AWGPGLEGGVVGK	iTRAQ8plex@N-term; iTRAQ8plex(K)@13		-0.00342216	1834.05	918.034	1834.06	918.035	2	5.1.1.7533.1	0.271022
4	tr|F1N169|F1N169_BOVIN	Uncharacterized protein OS=Bos taurus GN=FLNA PE=4 SV=1	1	1.74473	98.31	AYGPGIEPTGNMVK	iTRAQ8plex@N-term; iTRAQ8plex(K)@14		-0.0062189	2041.11	681.376	2041.11	681.378	3	5.1.1.495.1	0.271023
4	tr|F1N169|F1N169_BOVIN	Uncharacterized protein OS=Bos taurus GN=FLNA PE=4 SV=1	0	1.284	99	FADQATPTSPIR	iTRAQ8plex@N-term	cleaved L-F@N-term	0.00095112	1606.86	804.439	1606.86	804.438	2	3.1.1.4618.1	0.852486
4	tr|F1N169|F1N169_BOVIN	Uncharacterized protein OS=Bos taurus GN=FLNA PE=4 SV=1	1	0.950782	89.62	GTVEPQLEAR	iTRAQ8plex@N-term		-0.00273651	1402.77	702.392	1402.77	702.393	2	3.1.1.3850.1	0.271022
4	tr|F1N169|F1N169_BOVIN	Uncharacterized protein OS=Bos taurus GN=FLNA PE=4 SV=1	0	0.673664	98.52	ILFADTHIPGSPFK	iTRAQ8plex@N-term; iTRAQ8plex(K)@14	cleaved N-I@N-term	-0.0077407	2150.23	538.564	2150.23	538.566	4	6.1.1.4575.1	0.803593
4	tr|F1N169|F1N169_BOVIN	Uncharacterized protein OS=Bos taurus GN=FLNA PE=4 SV=1	0	0.570248	98.51	GLVEPVDVVDNADGTQTVN	iTRAQ8plex@N-term	cleaved N-Y@C-term	-0.0150992	2245.12	1123.57	2245.14	1123.58	2	1.1.1.2449.1	1.04922
4	tr|F1N169|F1N169_BOVIN	Uncharacterized protein OS=Bos taurus GN=FLNA PE=4 SV=1	1	0.435334	65.17	YTILIK	iTRAQ8plex@N-term; iTRAQ8plex(K)@6		-0.00369114	1357.88	453.632	1357.88	453.634	3	5.1.1.1316.1	0.271023
4	tr|F1N169|F1N169_BOVIN	Uncharacterized protein OS=Bos taurus GN=FLNA PE=4 SV=1	0	0.388277	61	ILIK	iTRAQ8plex@N-term; iTRAQ8plex(K)@4	cleaved T-I@N-term	-0.00608265	1093.76	365.595	1093.77	365.597	3	5.1.1.6562.1	0.842812
4	tr|F1N169|F1N169_BOVIN	Uncharacterized protein OS=Bos taurus GN=FLNA PE=4 SV=1	1	0.385103	60.74	DKGEYTLVVK	iTRAQ8plex@N-term; iTRAQ8plex(K)@2; iTRAQ8plex(K)@10	missed K-G@2	-0.00995242	2063.23	688.75	2063.24	688.754	3	6.1.1.2770.1	0.271022
4	tr|F1N169|F1N169_BOVIN	Uncharacterized protein OS=Bos taurus GN=FLNA PE=4 SV=1	1	0.325139	54.71	LSPFMADIR	iTRAQ8plex@N-term		-0.00224745	1352.74	677.378	1352.74	677.379	2	4.1.1.4717.1	0.271021
4	tr|F1N169|F1N169_BOVIN	Uncharacterized protein OS=Bos taurus GN=FLNA PE=4 SV=1	1	0.245652	45.18	SAEFTVDAK	iTRAQ8plex@N-term; iTRAQ8plex(K)@9		-0.0040458	1574.87	788.443	1574.88	788.446	2	4.1.1.8582.1	0.271022
4	tr|F1N169|F1N169_BOVIN	Uncharacterized protein OS=Bos taurus GN=FLNA PE=4 SV=1	0	0.122053	67.29	LSPF	iTRAQ8plex@N-term	cleaved F-M@C-term	-0.0017759	766.451	384.233	766.453	384.234	2	2.1.1.1791.1	0.709942
4	tr|F1N169|F1N169_BOVIN	Uncharacterized protein OS=Bos taurus GN=FLNA PE=4 SV=1	0	0.10018	98.25	YGGPYHIAGSPFK	iTRAQ8plex@N-term; iTRAQ8plex(H)@6; iTRAQ8plex(K)@13		-0.00585048	2305.29	577.331	2305.3	577.332	4	1.1.1.6747.1	0.897376
4	tr|F1N169|F1N169_BOVIN	Uncharacterized protein OS=Bos taurus GN=FLNA PE=4 SV=1	0	0.0867161	19.31	GIEPTGNMVK	iTRAQ8plex@N-term; iTRAQ8plex(K)@10	cleaved P-G@N-term	0.0424593	1652.98	552.001	1652.94	551.987	3	6.1.1.3975.1	0.841714
4	tr|F1N169|F1N169_BOVIN	Uncharacterized protein OS=Bos taurus GN=FLNA PE=4 SV=1	1	0.080399	18.05	GLVEPVDVVDNADGTQTVNYVPSR	iTRAQ8plex@N-term		-0.00288768	2847.45	1424.73	2847.46	1424.74	2	3.1.1.279.1	0.271022
4	tr|F1N169|F1N169_BOVIN	Uncharacterized protein OS=Bos taurus GN=FLNA PE=4 SV=1	0	0.0457575	55.92	LILGL	iTRAQ8plex@N-term	cleaved L-I@C-term	-0.00121356	831.572	416.793	831.574	416.794	2	2.1.1.3119.1	1.16927
4	tr|F1N169|F1N169_BOVIN	Uncharacterized protein OS=Bos taurus GN=FLNA PE=4 SV=1	0	0.00877392	30.96	TILIK	iTRAQ8plex@N-term; iTRAQ8plex(K)@5	cleaved Y-T@N-term	-0.00492952	1194.81	399.278	1194.82	399.279	3	5.1.1.6543.1	1.16189
4	tr|F1N169|F1N169_BOVIN	Uncharacterized protein OS=Bos taurus GN=FLNA PE=4 SV=1	0	0.00656377	10.46	VNQPASF	iTRAQ8plex@N-term	cleaved F-A@C-term	-0.000841914	1065.58	533.795	1065.58	533.795	2	2.1.1.6980.1	0.584306
4	tr|F1N169|F1N169_BOVIN	Uncharacterized protein OS=Bos taurus GN=FLNA PE=4 SV=1	0	0.00436481	71.15	YNEQHIPGSPF	iTRAQ8plex@N-term; iTRAQ8plex(Y)@1	cleaved F-T@C-term	-0.00548	1895.99	633.005	1896	633.007	3	6.1.1.3460.1	0.699107
4	tr|F1N169|F1N169_BOVIN	Uncharacterized protein OS=Bos taurus GN=FLNA PE=4 SV=1	0	0.00261362	19.13	LYSVSYLLK	iTRAQ8plex@N-term; iTRAQ8plex(Y)@6; iTRAQ8plex(K)@9		-0.0067944	1997.23	500.314	1997.23	500.316	4	6.1.1.7904.1	0.975283
4	tr|F1N169|F1N169_BOVIN	Uncharacterized protein OS=Bos taurus GN=FLNA PE=4 SV=1	1	0	99	AEAGVPAEFSIWTR	iTRAQ8plex@N-term		-0.00100953	1836.97	919.491	1836.97	919.491	2	3.1.1.7132.1	0.271021
4	tr|F1N169|F1N169_BOVIN	Uncharacterized protein OS=Bos taurus GN=FLNA PE=4 SV=1	1	0	98.86	AEAGVPAEFSIWTR	iTRAQ8plex@N-term		-0.00132907	1836.97	613.329	1836.97	613.33	3	3.1.1.7088.1	0.271021
4	tr|F1N169|F1N169_BOVIN	Uncharacterized protein OS=Bos taurus GN=FLNA PE=4 SV=1	1	0	99	AGQSAAGAVLGIGADTR	iTRAQ8plex@N-term		-0.00273145	1817.99	607.003	1817.99	607.004	3	3.1.1.5493.1	0.271038
4	tr|F1N169|F1N169_BOVIN	Uncharacterized protein OS=Bos taurus GN=FLNA PE=4 SV=1	1	0	99	AGQSAAGAVLGIGADTR	iTRAQ8plex@N-term		-0.00338847	1817.99	910.001	1817.99	910.002	2	3.1.1.5538.1	3.68975
4	tr|F1N169|F1N169_BOVIN	Uncharacterized protein OS=Bos taurus GN=FLNA PE=4 SV=1	1	0	66.57	AGQSAAGAVLGIGADTR	iTRAQ8plex@N-term		-0.00236524	1817.99	607.003	1817.99	607.004	3	3.1.1.5502.1	0.271021
4	tr|F1N169|F1N169_BOVIN	Uncharacterized protein OS=Bos taurus GN=FLNA PE=4 SV=1	1	0	99	AHVVPCFDPSK	iTRAQ8plex@N-term; Carbamidomethyl(C)@6; iTRAQ8plex(K)@11		-0.00908502	1864	622.342	1864.01	622.345	3	6.1.1.2929.1	0.271021
4	tr|F1N169|F1N169_BOVIN	Uncharacterized protein OS=Bos taurus GN=FLNA PE=4 SV=1	0	0	98.53	AHVVPCFDPSK	iTRAQ8plex@N-term; Carbamidomethyl(H)@2; Carbamidomethyl(C)@6; iTRAQ8plex(K)@11		-0.0104199	1921.02	641.348	1921.03	641.352	3	6.1.1.3019.1	0.597222
4	tr|F1N169|F1N169_BOVIN	Uncharacterized protein OS=Bos taurus GN=FLNA PE=4 SV=1	0	0	89.33	AHVVPCFDPSK	iTRAQ8plex@N-term; Carbamidomethyl(H)@2; Carbamidomethyl(C)@6; iTRAQ8plex(K)@11		-0.00767338	1921.03	641.349	1921.03	641.352	3	6.1.1.3024.1	0.591962
4	tr|F1N169|F1N169_BOVIN	Uncharacterized protein OS=Bos taurus GN=FLNA PE=4 SV=1	0	0	18.95	AKLK	iTRAQ8plex@N-term; iTRAQ8plex(K)@2; iTRAQ8plex(K)@4	cleaved K-P@C-term; missed K-L@2	-0.0332149	1370.9	457.976	1370.94	457.987	3	6.1.1.3840.1	0.780958
4	tr|F1N169|F1N169_BOVIN	Uncharacterized protein OS=Bos taurus GN=FLNA PE=4 SV=1	1	0	99	ASGPGLNTTGVPASLPVEFTIDAK	iTRAQ8plex@N-term; iTRAQ8plex(K)@24		-0.00407585	2949.62	984.215	2949.63	984.216	3	5.1.1.2953.1	3.68975
4	tr|F1N169|F1N169_BOVIN	Uncharacterized protein OS=Bos taurus GN=FLNA PE=4 SV=1	1	0	99	ASGPGLNTTGVPASLPVEFTIDAK	iTRAQ8plex@N-term; iTRAQ8plex(K)@24		-0.000718749	2949.63	984.216	2949.63	984.216	3	4.1.1.5313.1	0.271021
4	tr|F1N169|F1N169_BOVIN	Uncharacterized protein OS=Bos taurus GN=FLNA PE=4 SV=1	0	0	0	ASGPGLNTTGVPASLPVEFTIDAK	iTRAQ8plex@N-term; iTRAQ8plex(K)@24		-0.00499137	2949.62	984.215	2949.63	984.216	3	5.1.1.2996.1	1.10559
4	tr|F1N169|F1N169_BOVIN	Uncharacterized protein OS=Bos taurus GN=FLNA PE=4 SV=1	0	0	55.3	AYGPGIEPTGNMVK	iTRAQ8plex@N-term; iTRAQ8plex(K)@14		-0.006402	2041.11	681.376	2041.11	681.378	3	5.1.1.472.1	1.02599
4	tr|F1N169|F1N169_BOVIN	Uncharacterized protein OS=Bos taurus GN=FLNA PE=4 SV=1	0	0	0	DKGEYTLVVK	iTRAQ8plex@N-term; iTRAQ8plex(K)@2; iTRAQ8plex(K)@10	missed K-G@2	-0.00867068	2063.23	688.751	2063.24	688.754	3	6.1.1.2812.1	0.851375
4	tr|F1N169|F1N169_BOVIN	Uncharacterized protein OS=Bos taurus GN=FLNA PE=4 SV=1	0	0	97	DLAEDAPWK	iTRAQ8plex@N-term; iTRAQ8plex(K)@9		-0.00433884	1651.9	551.64	1651.9	551.642	3	5.1.1.1159.1	0.9316
4	tr|F1N169|F1N169_BOVIN	Uncharacterized protein OS=Bos taurus GN=FLNA PE=4 SV=1	0	0	99	DNGNGTYSCSYVPR	iTRAQ8plex@N-term; Deamidated(N)@2; Deamidated(N)@4; Carbamidomethyl(C)@9		-0.000539058	1894.83	948.423	1894.83	948.423	2	2.1.1.6706.1	0.629808
4	tr|F1N169|F1N169_BOVIN	Uncharacterized protein OS=Bos taurus GN=FLNA PE=4 SV=1	0	0	0	DQEFTVK	iTRAQ8plex@N-term; iTRAQ8plex(K)@7		0.0143878	1473.84	492.288	1473.83	492.284	3	3.1.1.4361.1	0.627065
4	tr|F1N169|F1N169_BOVIN	Uncharacterized protein OS=Bos taurus GN=FLNA PE=4 SV=1	1	0	20.12	EATTEFSVDAR	iTRAQ8plex@N-term		-0.00490352	1528.76	510.595	1528.77	510.596	3	3.1.1.4186.1	0.271022
4	tr|F1N169|F1N169_BOVIN	Uncharacterized protein OS=Bos taurus GN=FLNA PE=4 SV=1	1	0	99	EGPYSISVLYGDEEVPR	iTRAQ8plex@N-term		-0.00173673	2213.11	738.712	2213.12	738.713	3	3.1.1.548.1	0.271021
4	tr|F1N169|F1N169_BOVIN	Uncharacterized protein OS=Bos taurus GN=FLNA PE=4 SV=1	1	0	99	EGPYSISVLYGDEEVPR	iTRAQ8plex@N-term		-0.00210294	2213.11	738.712	2213.12	738.713	3	3.1.1.551.1	0.271021
4	tr|F1N169|F1N169_BOVIN	Uncharacterized protein OS=Bos taurus GN=FLNA PE=4 SV=1	1	0	99	EGPYSISVLYGDEEVPR	iTRAQ8plex@N-term		-0.00025752	2213.12	1107.57	2213.12	1107.57	2	3.1.1.512.1	0.271022
4	tr|F1N169|F1N169_BOVIN	Uncharacterized protein OS=Bos taurus GN=FLNA PE=4 SV=1	0	0	0	FADQATPTSPIR	iTRAQ8plex@N-term	cleaved L-F@N-term	-0.000879934	1606.86	804.438	1606.86	804.438	2	3.1.1.4641.1	0.803204
4	tr|F1N169|F1N169_BOVIN	Uncharacterized protein OS=Bos taurus GN=FLNA PE=4 SV=1	1	0	99	FADQHVPGSPFSVK	iTRAQ8plex@N-term; iTRAQ8plex(K)@14		-0.00990842	2123.15	708.725	2123.16	708.728	3	6.1.1.3777.1	0.271022
4	tr|F1N169|F1N169_BOVIN	Uncharacterized protein OS=Bos taurus GN=FLNA PE=4 SV=1	1	0	99	FNEEHIPDSPFVVPVASPSGDAR	iTRAQ8plex@N-term		-0.00404668	2770.38	924.468	2770.39	924.47	3	4.1.1.4718.1	3.68978
4	tr|F1N169|F1N169_BOVIN	Uncharacterized protein OS=Bos taurus GN=FLNA PE=4 SV=1	0	0	0	FNEEHIPDSPFVVPVASPSGDAR	iTRAQ8plex@N-term		-0.00816031	2770.38	693.602	2770.39	693.604	4	4.1.1.4758.1	0.673032
4	tr|F1N169|F1N169_BOVIN	Uncharacterized protein OS=Bos taurus GN=FLNA PE=4 SV=1	0	0	99	FNGTHIPGSPFK	iTRAQ8plex@N-term; Deamidated(N)@2; iTRAQ8plex(K)@12		-0.00714881	1910.04	637.689	1910.05	637.691	3	6.1.1.3845.1	0.888135
4	tr|F1N169|F1N169_BOVIN	Uncharacterized protein OS=Bos taurus GN=FLNA PE=4 SV=1	0	0	96.17	FNGTHIPGSPFK	iTRAQ8plex@N-term; Deamidated(N)@2; iTRAQ8plex(K)@12		0.0382658	1910.09	637.704	1910.05	637.691	3	1.1.1.7054.1	1.1444
4	tr|F1N169|F1N169_BOVIN	Uncharacterized protein OS=Bos taurus GN=FLNA PE=4 SV=1	0	0	89.77	FNGTHIPGSPFK	iTRAQ8plex@N-term; Deamidated(N)@2; iTRAQ8plex(K)@12		-0.00488089	1910.05	956.03	1910.05	956.033	2	6.1.1.3889.1	1.11409
4	tr|F1N169|F1N169_BOVIN	Uncharacterized protein OS=Bos taurus GN=FLNA PE=4 SV=1	0	0	81.4	FNGTHIPGSPFK	iTRAQ8plex@N-term; Deamidated(N)@2; iTRAQ8plex(K)@12		0.0402753	1910.09	637.704	1910.05	637.691	3	6.1.1.7466.1	0.905994
4	tr|F1N169|F1N169_BOVIN	Uncharacterized protein OS=Bos taurus GN=FLNA PE=4 SV=1	0	0	0	GLVEPVDVVDNADGTQTVNYVPSR	iTRAQ8plex@N-term		-0.00850291	2847.45	1424.73	2847.46	1424.74	2	3.1.1.286.1	0.649883
4	tr|F1N169|F1N169_BOVIN	Uncharacterized protein OS=Bos taurus GN=FLNA PE=4 SV=1	1	0	99	IANLQTDLSDGLR	iTRAQ8plex@N-term		-0.00147809	1718.95	860.48	1718.95	860.481	2	3.1.1.6901.1	0.271022
4	tr|F1N169|F1N169_BOVIN	Uncharacterized protein OS=Bos taurus GN=FLNA PE=4 SV=1	1	0	99	IANLQTDLSDGLR	iTRAQ8plex@N-term		-0.00191456	1718.95	860.48	1718.95	860.481	2	4.1.1.4941.1	0.271022
4	tr|F1N169|F1N169_BOVIN	Uncharacterized protein OS=Bos taurus GN=FLNA PE=4 SV=1	1	0	99	IANLQTDLSDGLR	iTRAQ8plex@N-term		-0.00252491	1718.94	860.48	1718.95	860.481	2	4.1.1.4934.1	0.271022
4	tr|F1N169|F1N169_BOVIN	Uncharacterized protein OS=Bos taurus GN=FLNA PE=4 SV=1	0	0	99	IANLQTDLSDGLR	No iTRAQ8plex@N-term		-0.00359509	1414.74	708.376	1414.74	708.378	2	2.1.1.1715.1	0.952585
4	tr|F1N169|F1N169_BOVIN	Uncharacterized protein OS=Bos taurus GN=FLNA PE=4 SV=1	0	0	10.22	IEIR	iTRAQ8plex@N-term	cleaved T-I@N-term	-0.0343886	833.493	417.754	833.528	417.771	2	3.1.1.289.1	1.87649
4	tr|F1N169|F1N169_BOVIN	Uncharacterized protein OS=Bos taurus GN=FLNA PE=4 SV=1	0	0	0	IGIK	iTRAQ8plex@N-term; iTRAQ8plex(K)@4	cleaved S-I@N-term	-0.00389171	1037.7	519.858	1037.71	519.86	2	5.1.1.6833.1	1.04237
4	tr|F1N169|F1N169_BOVIN	Uncharacterized protein OS=Bos taurus GN=FLNA PE=4 SV=1	0	0	47.63	ILIK	iTRAQ8plex@N-term; iTRAQ8plex(K)@4	cleaved T-I@N-term	-0.00644886	1093.76	365.595	1093.77	365.597	3	5.1.1.6586.1	0.848601
4	tr|F1N169|F1N169_BOVIN	Uncharacterized protein OS=Bos taurus GN=FLNA PE=4 SV=1	0	0	31.57	ILIK	iTRAQ8plex@N-term; iTRAQ8plex(K)@4	cleaved T-I@N-term	-0.00223744	1093.77	365.596	1093.77	365.597	3	5.1.1.6424.1	0.991627
4	tr|F1N169|F1N169_BOVIN	Uncharacterized protein OS=Bos taurus GN=FLNA PE=4 SV=1	1	0	99	IPEISIQDMTAQVTSPSGK	iTRAQ8plex@N-term; iTRAQ8plex(K)@19		-0.000276651	2609.42	870.814	2609.42	870.814	3	5.1.1.8739.1	0.271022
4	tr|F1N169|F1N169_BOVIN	Uncharacterized protein OS=Bos taurus GN=FLNA PE=4 SV=1	0	0	0	ITRRR	iTRAQ8plex@N-term	cleaved S-I@N-term; missed R-R@3; missed R-R@4	-0.00835265	1004.64	503.329	1004.65	503.333	2	6.1.1.8176.1	0.781379
4	tr|F1N169|F1N169_BOVIN	Uncharacterized protein OS=Bos taurus GN=FLNA PE=4 SV=1	0	0	99	LIALLEVLSQK	iTRAQ8plex@N-term; iTRAQ8plex(K)@11		0.00142027	1834.18	612.399	1834.18	612.399	3	6.1.1.1311.1	0.719077
4	tr|F1N169|F1N169_BOVIN	Uncharacterized protein OS=Bos taurus GN=FLNA PE=4 SV=1	0	0	99	LIALLEVLSQK	iTRAQ8plex@N-term; iTRAQ8plex(K)@11		0.000504749	1834.18	612.399	1834.18	612.399	3	6.1.1.1312.1	0.693233
4	tr|F1N169|F1N169_BOVIN	Uncharacterized protein OS=Bos taurus GN=FLNA PE=4 SV=1	0	0	99	LIALLEVLSQK	iTRAQ8plex@N-term; iTRAQ8plex(K)@11		0.00343443	1834.18	612.4	1834.18	612.399	3	6.1.1.5420.1	0.687387
4	tr|F1N169|F1N169_BOVIN	Uncharacterized protein OS=Bos taurus GN=FLNA PE=4 SV=1	0	0	99	LIALLEVLSQK	iTRAQ8plex@N-term; iTRAQ8plex(K)@11		0.00508237	1834.18	612.401	1834.18	612.399	3	6.1.1.8578.1	0.734197
4	tr|F1N169|F1N169_BOVIN	Uncharacterized protein OS=Bos taurus GN=FLNA PE=4 SV=1	0	0	99	LIALLEVLSQK	iTRAQ8plex@N-term; iTRAQ8plex(K)@11		0.00599789	1834.18	612.401	1834.18	612.399	3	6.1.1.8579.1	0.773965
4	tr|F1N169|F1N169_BOVIN	Uncharacterized protein OS=Bos taurus GN=FLNA PE=4 SV=1	0	0	99	LIALLEVLSQK	iTRAQ8plex@N-term; iTRAQ8plex(K)@11		-0.00242493	1834.17	612.398	1834.18	612.399	3	6.1.1.1397.1	0.685704
4	tr|F1N169|F1N169_BOVIN	Uncharacterized protein OS=Bos taurus GN=FLNA PE=4 SV=1	0	0	99	LIALLEVLSQK	iTRAQ8plex@N-term; iTRAQ8plex(K)@11		0.00196959	1834.18	612.4	1834.18	612.399	3	6.1.1.5418.1	0.741717
4	tr|F1N169|F1N169_BOVIN	Uncharacterized protein OS=Bos taurus GN=FLNA PE=4 SV=1	0	0	99	LIALLEVLSQK	No iTRAQ8plex@N-term; iTRAQ8plex(K)@11		-0.00065903	1529.97	510.997	1529.97	510.997	3	3.1.1.8346.1	0.855692
4	tr|F1N169|F1N169_BOVIN	Uncharacterized protein OS=Bos taurus GN=FLNA PE=4 SV=1	0	0	99	LIALLEVLSQK	iTRAQ8plex@N-term; Cation:Na(E)@6; iTRAQ8plex(K)@11		-0.000253236	1856.16	619.726	1856.16	619.726	3	6.1.1.1337.1	0.759127
4	tr|F1N169|F1N169_BOVIN	Uncharacterized protein OS=Bos taurus GN=FLNA PE=4 SV=1	0	0	99	LIALLEVLSQK	iTRAQ8plex@N-term; Methyl(E)@6; iTRAQ8plex(K)@11		0.00555847	1848.2	617.073	1848.19	617.071	3	6.1.1.5414.1	0.336673
4	tr|F1N169|F1N169_BOVIN	Uncharacterized protein OS=Bos taurus GN=FLNA PE=4 SV=1	0	0	99	LIALLEVLSQK	iTRAQ8plex@N-term; iTRAQ8plex(K)@11		0.00393234	1834.18	918.097	1834.18	918.095	2	6.1.1.1321.1	0.667423
4	tr|F1N169|F1N169_BOVIN	Uncharacterized protein OS=Bos taurus GN=FLNA PE=4 SV=1	0	0	99	LIALLEVLSQK	iTRAQ8plex@N-term; iTRAQ8plex(K)@11		0.00344406	1834.18	918.097	1834.18	918.095	2	6.1.1.1318.1	0.673665
4	tr|F1N169|F1N169_BOVIN	Uncharacterized protein OS=Bos taurus GN=FLNA PE=4 SV=1	0	0	99	LIALLEVLSQK	iTRAQ8plex@N-term; iTRAQ8plex(K)@11		0.00433606	1834.18	612.4	1834.18	612.399	3	1.1.1.7828.1	0.700912
4	tr|F1N169|F1N169_BOVIN	Uncharacterized protein OS=Bos taurus GN=FLNA PE=4 SV=1	0	0	99	LIALLEVLSQK	iTRAQ8plex@N-term; iTRAQ8plex(K)@11		0.0061671	1834.18	612.401	1834.18	612.399	3	1.1.1.7830.1	0.653331
4	tr|F1N169|F1N169_BOVIN	Uncharacterized protein OS=Bos taurus GN=FLNA PE=4 SV=1	0	0	99	LIALLEVLSQK	No iTRAQ8plex@N-term; iTRAQ8plex(K)@11		-0.000933688	1529.97	510.997	1529.97	510.997	3	3.1.1.8341.1	0.913585
4	tr|F1N169|F1N169_BOVIN	Uncharacterized protein OS=Bos taurus GN=FLNA PE=4 SV=1	0	0	97.61	LIALLEVLSQK	iTRAQ8plex@N-term; Dehydrated(S)@9; iTRAQ8plex(K)@11		0.00417329	1816.17	606.397	1816.16	606.396	3	6.1.1.1338.1	0.657199
4	tr|F1N169|F1N169_BOVIN	Uncharacterized protein OS=Bos taurus GN=FLNA PE=4 SV=1	0	0	91.61	LIALLEVLSQK	iTRAQ8plex@N-term; Cation:Na(E)@6; iTRAQ8plex(K)@11		0.00377507	1856.16	619.728	1856.16	619.726	3	6.1.1.1328.1	0.903154
4	tr|F1N169|F1N169_BOVIN	Uncharacterized protein OS=Bos taurus GN=FLNA PE=4 SV=1	0	0	83.46	LIALLEVLSQK	Carbamidomethyl@N-term; iTRAQ8plex(K)@11		0.00166345	1586.99	530.005	1586.99	530.004	3	3.1.1.8619.1	0.672803
4	tr|F1N169|F1N169_BOVIN	Uncharacterized protein OS=Bos taurus GN=FLNA PE=4 SV=1	0	0	81.56	LIALLEVLSQK	Carbamidomethyl@N-term; iTRAQ8plex(K)@11		0.000381712	1586.99	530.005	1586.99	530.004	3	3.1.1.8614.1	0.592309
4	tr|F1N169|F1N169_BOVIN	Uncharacterized protein OS=Bos taurus GN=FLNA PE=4 SV=1	0	0	0	LILGL	iTRAQ8plex@N-term	cleaved L-I@C-term	-0.000786318	831.573	416.794	831.574	416.794	2	2.1.1.3567.1	1.22265
4	tr|F1N169|F1N169_BOVIN	Uncharacterized protein OS=Bos taurus GN=FLNA PE=4 SV=1	0	0	0	LILGL	iTRAQ8plex@N-term	cleaved L-I@C-term	-0.00139667	831.572	416.793	831.574	416.794	2	2.1.1.3572.1	1.12659
4	tr|F1N169|F1N169_BOVIN	Uncharacterized protein OS=Bos taurus GN=FLNA PE=4 SV=1	0	0	98.78	LLGWIQNK	iTRAQ8plex@N-term; iTRAQ8plex(K)@8		-0.00370112	1578.97	527.33	1578.97	527.331	3	6.1.1.4732.1	0.851407
4	tr|F1N169|F1N169_BOVIN	Uncharacterized protein OS=Bos taurus GN=FLNA PE=4 SV=1	0	0	94.53	LLGWIQNK	iTRAQ8plex@N-term; iTRAQ8plex(K)@8		-0.00223628	1578.97	527.33	1578.97	527.331	3	6.1.1.4720.1	1.01836
4	tr|F1N169|F1N169_BOVIN	Uncharacterized protein OS=Bos taurus GN=FLNA PE=4 SV=1	0	0	6.833	LLGWIQNK	iTRAQ8plex@N-term; Deamidated(Q)@6; Deamidated(N)@7; iTRAQ8plex(K)@8		0.0167889	1580.96	527.992	1580.94	527.987	3	5.1.1.2973.1	0.896285
4	tr|F1N169|F1N169_BOVIN	Uncharacterized protein OS=Bos taurus GN=FLNA PE=4 SV=1	0	0	0	LLGWIQNK	iTRAQ8plex@N-term; iTRAQ8plex(K)@8		-0.0694378	1578.9	527.308	1578.97	527.331	3	5.1.1.2393.1	0.831307
4	tr|F1N169|F1N169_BOVIN	Uncharacterized protein OS=Bos taurus GN=FLNA PE=4 SV=1	0	0	42.67	LPQLPITNF	iTRAQ8plex@N-term	cleaved F-S@C-term	-4.90633e-05	1345.79	673.903	1345.79	673.903	2	2.1.1.3903.1	1.13787
4	tr|F1N169|F1N169_BOVIN	Uncharacterized protein OS=Bos taurus GN=FLNA PE=4 SV=1	1	0	99	LPQLPITNFSR	iTRAQ8plex@N-term		-0.00381761	1588.92	530.648	1588.92	530.649	3	4.1.1.4922.1	0.271031
4	tr|F1N169|F1N169_BOVIN	Uncharacterized protein OS=Bos taurus GN=FLNA PE=4 SV=1	1	0	99	LQVEPAVDTSGIQCYGPGIEGQGVFR	iTRAQ8plex@N-term; Carbamidomethyl(C)@14		-0.00233762	3080.55	1027.86	3080.55	1027.86	3	3.1.1.889.1	0.271022
4	tr|F1N169|F1N169_BOVIN	Uncharacterized protein OS=Bos taurus GN=FLNA PE=4 SV=1	0	0	99	LQVEPAVDTSGIQCYGPGIEGQGVFR	iTRAQ8plex@N-term; Carbamidomethyl(C)@14; iTRAQ8plex(Y)@15		-0.0134779	3384.75	1129.26	3384.76	1129.26	3	5.1.1.2374.1	0.653992
4	tr|F1N169|F1N169_BOVIN	Uncharacterized protein OS=Bos taurus GN=FLNA PE=4 SV=1	0	0	35.2	LQVEPAVDTSGIQCYGPGIEGQGVFR	iTRAQ8plex@N-term; Carbamidomethyl(C)@14; iTRAQ8plex(Y)@15		-0.00460799	3384.75	847.196	3384.76	847.197	4	5.1.1.8303.1	0.66494
4	tr|F1N169|F1N169_BOVIN	Uncharacterized protein OS=Bos taurus GN=FLNA PE=4 SV=1	0	0	50.59	LSPF	iTRAQ8plex@N-term	cleaved F-M@C-term	-0.00202004	766.451	384.233	766.453	384.234	2	2.1.1.1767.1	0.643289
4	tr|F1N169|F1N169_BOVIN	Uncharacterized protein OS=Bos taurus GN=FLNA PE=4 SV=1	0	0	50.59	LSPF	iTRAQ8plex@N-term	cleaved F-M@C-term	-0.00122659	766.452	384.233	766.453	384.234	2	2.1.1.8497.1	0.719736
4	tr|F1N169|F1N169_BOVIN	Uncharacterized protein OS=Bos taurus GN=FLNA PE=4 SV=1	0	0	0	LSPFMADIR	iTRAQ8plex@N-term		-0.000294327	1352.74	677.379	1352.74	677.379	2	4.1.1.7114.1	0.839066
4	tr|F1N169|F1N169_BOVIN	Uncharacterized protein OS=Bos taurus GN=FLNA PE=4 SV=1	0	0	18.98	LYSVSYLLK	iTRAQ8plex@N-term; iTRAQ8plex(Y)@6; iTRAQ8plex(K)@9		-0.0067944	1997.23	500.314	1997.23	500.316	4	6.1.1.7880.1	0.723985
4	tr|F1N169|F1N169_BOVIN	Uncharacterized protein OS=Bos taurus GN=FLNA PE=4 SV=1	0	0	0	LYSVSYLLK	iTRAQ8plex@N-term; iTRAQ8plex(K)@9		-0.0269916	1693	565.341	1693.03	565.35	3	5.1.1.3118.1	1.27184
4	tr|F1N169|F1N169_BOVIN	Uncharacterized protein OS=Bos taurus GN=FLNA PE=4 SV=1	0	0	0	LYSVSYLLK	iTRAQ8plex@N-term; iTRAQ8plex(K)@9		-0.0302875	1693	565.34	1693.03	565.35	3	5.1.1.3131.1	1.46414
4	tr|F1N169|F1N169_BOVIN	Uncharacterized protein OS=Bos taurus GN=FLNA PE=4 SV=1	0	0	0	LYSVSYLLK	iTRAQ8plex@N-term; iTRAQ8plex(K)@9		-0.0288227	1693	565.34	1693.03	565.35	3	5.1.1.3134.1	1.04387
4	tr|F1N169|F1N169_BOVIN	Uncharacterized protein OS=Bos taurus GN=FLNA PE=4 SV=1	0	0	0	SADFVVEAIGDDVGTLGF	iTRAQ8plex@N-term	cleaved F-S@C-term	-0.0115482	2115.06	1058.54	2115.07	1058.54	2	1.1.1.5144.1	0.513876
4	tr|F1N169|F1N169_BOVIN	Uncharacterized protein OS=Bos taurus GN=FLNA PE=4 SV=1	0	0	0	SAEFTVDAK	iTRAQ8plex@N-term; iTRAQ8plex(K)@9		-0.00367959	1574.87	788.444	1574.88	788.446	2	4.1.1.8576.1	0.730371
4	tr|F1N169|F1N169_BOVIN	Uncharacterized protein OS=Bos taurus GN=FLNA PE=4 SV=1	0	0	0	SPFMADIRDAPQDFHPDRVK	iTRAQ8plex@N-term; iTRAQ8plex(K)@20	cleaved L-S@N-term; missed R-D@8; missed R-V@18	0.022804	2949.56	738.398	2949.54	738.392	4	6.1.1.4362.1	0.420215
4	tr|F1N169|F1N169_BOVIN	Uncharacterized protein OS=Bos taurus GN=FLNA PE=4 SV=1	1	0	49.13	SPFSVGVSPSLDLSK	iTRAQ8plex@N-term; iTRAQ8plex(K)@15		-0.00607669	2127.2	1064.61	2127.2	1064.61	2	5.1.1.2283.1	0.271022
4	tr|F1N169|F1N169_BOVIN	Uncharacterized protein OS=Bos taurus GN=FLNA PE=4 SV=1	1	0	47.18	SPFSVGVSPSLDLSK	iTRAQ8plex@N-term; iTRAQ8plex(K)@15		-0.00343238	2127.2	710.074	2127.2	710.075	3	5.1.1.2274.1	0.271022
4	tr|F1N169|F1N169_BOVIN	Uncharacterized protein OS=Bos taurus GN=FLNA PE=4 SV=1	1	0	99	SPYTVTVGQACNPGACR	iTRAQ8plex@N-term; Carbamidomethyl(C)@11; Carbamidomethyl(C)@16		-0.00415014	2141.03	714.683	2141.03	714.684	3	3.1.1.4233.1	3.68978
4	tr|F1N169|F1N169_BOVIN	Uncharacterized protein OS=Bos taurus GN=FLNA PE=4 SV=1	1	0	61.76	SPYTVTVGQACNPGACR	iTRAQ8plex@N-term; Carbamidomethyl(C)@11; Carbamidomethyl(C)@16		-0.00499027	2141.03	1071.52	2141.03	1071.52	2	3.1.1.4229.1	0.271021
4	tr|F1N169|F1N169_BOVIN	Uncharacterized protein OS=Bos taurus GN=FLNA PE=4 SV=1	0	0	0	SPYTVTVGQACNPGACR	iTRAQ8plex@N-term; Carbamidomethyl(C)@11; Carbamidomethyl(C)@16		-0.00352542	2141.03	1071.52	2141.03	1071.52	2	3.1.1.4245.1	0.621694
4	tr|F1N169|F1N169_BOVIN	Uncharacterized protein OS=Bos taurus GN=FLNA PE=4 SV=1	0	0	0	SSFTVDCSK	iTRAQ8plex@N-term; Carbamidomethyl(C)@7; iTRAQ8plex(K)@9		-0.0219961	1637.83	819.923	1637.85	819.935	2	1.1.1.5079.1	0.805589
4	tr|F1N169|F1N169_BOVIN	Uncharacterized protein OS=Bos taurus GN=FLNA PE=4 SV=1	1	0	99	TFSVWYVPEVTGTHK	iTRAQ8plex@N-term; iTRAQ8plex(K)@15		-0.00333382	2358.28	787.101	2358.28	787.102	3	5.1.1.8371.1	0.271022
4	tr|F1N169|F1N169_BOVIN	Uncharacterized protein OS=Bos taurus GN=FLNA PE=4 SV=1	0	0	99	TFSVWYVPEVTGTHK	iTRAQ8plex@N-term; iTRAQ8plex(Y)@6; iTRAQ8plex(K)@15		-0.00691932	2662.48	666.628	2662.49	666.629	4	6.1.1.7651.1	0.680037
4	tr|F1N169|F1N169_BOVIN	Uncharacterized protein OS=Bos taurus GN=FLNA PE=4 SV=1	0	0	31.22	TFSVWYVPEVTGTHK	No iTRAQ8plex@N-term; iTRAQ8plex(K)@15		-0.00349845	2054.07	685.699	2054.08	685.7	3	4.1.1.4676.1	0.927428
4	tr|F1N169|F1N169_BOVIN	Uncharacterized protein OS=Bos taurus GN=FLNA PE=4 SV=1	0	0	28.94	TFSVWYVPEVTGTHK	No iTRAQ8plex@N-term; iTRAQ8plex(K)@15		-0.00404777	2054.07	685.699	2054.08	685.7	3	4.1.1.4670.1	0.857067
4	tr|F1N169|F1N169_BOVIN	Uncharacterized protein OS=Bos taurus GN=FLNA PE=4 SV=1	0	0	68.2	TPCEEILVK	iTRAQ8plex@N-term; Carbamidomethyl(C)@3; iTRAQ8plex(K)@9		-0.0314822	1695.94	566.32	1695.97	566.33	3	5.1.1.452.1	0.769353
4	tr|F1N169|F1N169_BOVIN	Uncharacterized protein OS=Bos taurus GN=FLNA PE=4 SV=1	1	0	99	VDINTEDLEDGTCR	iTRAQ8plex@N-term; Carbamidomethyl(C)@13		-0.00173108	1939.91	970.961	1939.91	970.962	2	2.1.1.7931.1	0.271021
4	tr|F1N169|F1N169_BOVIN	Uncharacterized protein OS=Bos taurus GN=FLNA PE=4 SV=1	1	0	98.64	VDINTEDLEDGTCR	iTRAQ8plex@N-term; Carbamidomethyl(C)@13		-0.00314229	1939.91	970.961	1939.91	970.962	2	3.1.1.5241.1	0.271021
4	tr|F1N169|F1N169_BOVIN	Uncharacterized protein OS=Bos taurus GN=FLNA PE=4 SV=1	1	0	99	VEPGLGADNSVVR	iTRAQ8plex@N-term		-0.00313472	1615.88	539.634	1615.88	539.635	3	3.1.1.4253.1	0.271022
4	tr|F1N169|F1N169_BOVIN	Uncharacterized protein OS=Bos taurus GN=FLNA PE=4 SV=1	0	0	0	VETR	iTRAQ8plex@N-term	cleaved T-V@N-term	0.0182265	807.494	404.754	807.476	404.745	2	1.1.1.6948.1	1.20467
4	tr|F1N169|F1N169_BOVIN	Uncharacterized protein OS=Bos taurus GN=FLNA PE=4 SV=1	0	0	99	VGSAADIPINISETDLSLLTATVVPPSGR	iTRAQ8plex@N-term; Cation:K(E)@13		0.00137394	3234.71	1079.24	3234.71	1079.24	3	3.1.1.2605.1	0.67843
4	tr|F1N169|F1N169_BOVIN	Uncharacterized protein OS=Bos taurus GN=FLNA PE=4 SV=1	1	0	99	VGSAADIPINISETDLSLLTATVVPPSGR	iTRAQ8plex@N-term		0.00528776	3196.75	800.196	3196.75	800.195	4	3.1.1.2614.1	0.01
4	tr|F1N169|F1N169_BOVIN	Uncharacterized protein OS=Bos taurus GN=FLNA PE=4 SV=1	0	0	99	VGSAADIPINISETDLSLLTATVVPPSGR	iTRAQ8plex@N-term; Cation:K(E)@13		-0.00192195	3234.7	1079.24	3234.71	1079.24	3	3.1.1.2620.1	0.90493
4	tr|F1N169|F1N169_BOVIN	Uncharacterized protein OS=Bos taurus GN=FLNA PE=4 SV=1	0	0	99	VGSAADIPINISETDLSLLTATVVPPSGR	iTRAQ8plex@N-term; Cation:Na(E)@13		0.0050258	3218.74	805.692	3218.73	805.69	4	3.1.1.2594.1	1.05004
4	tr|F1N169|F1N169_BOVIN	Uncharacterized protein OS=Bos taurus GN=FLNA PE=4 SV=1	1	0	98.96	VGSAADIPINISETDLSLLTATVVPPSGR	iTRAQ8plex@N-term		0.00609559	3196.76	1066.59	3196.75	1066.59	3	3.1.1.2570.1	0.170534
4	tr|F1N169|F1N169_BOVIN	Uncharacterized protein OS=Bos taurus GN=FLNA PE=4 SV=1	0	0	98.13	VGSAADIPINISETDLSLLTATVVPPSGR	iTRAQ8plex@N-term; Cation:Na(E)@13		-0.00229841	3218.73	805.69	3218.73	805.69	4	3.1.1.2593.1	1.15961
4	tr|F1N169|F1N169_BOVIN	Uncharacterized protein OS=Bos taurus GN=FLNA PE=4 SV=1	0	0	92.17	VGSAADIPINISETDLSLLTATVVPPSGR	iTRAQ8plex@N-term; Cation:K(E)@13		-0.00260771	3234.7	809.683	3234.71	809.684	4	3.1.1.2600.1	0.499348
4	tr|F1N169|F1N169_BOVIN	Uncharacterized protein OS=Bos taurus GN=FLNA PE=4 SV=1	1	0	64.65	VGSAADIPINISETDLSLLTATVVPPSGR	iTRAQ8plex@N-term		0.00536316	3196.75	1066.59	3196.75	1066.59	3	3.1.1.2575.1	0.01
4	tr|F1N169|F1N169_BOVIN	Uncharacterized protein OS=Bos taurus GN=FLNA PE=4 SV=1	0	0	55.59	VGSAADIPINISETDLSLLTATVVPPSGR	iTRAQ8plex@N-term; Cation:K(E)@13		-0.00504911	3234.7	809.682	3234.71	809.684	4	3.1.1.2589.1	0.594664
4	tr|F1N169|F1N169_BOVIN	Uncharacterized protein OS=Bos taurus GN=FLNA PE=4 SV=1	0	0	0	VGSAADIPINISETDLSLLTATVVPPSGR	iTRAQ8plex@N-term		0.0098331	3196.76	1599.39	3196.75	1599.38	2	3.1.1.2628.1	0.795531
4	tr|F1N169|F1N169_BOVIN	Uncharacterized protein OS=Bos taurus GN=FLNA PE=4 SV=1	0	0	0	VKETADFK	iTRAQ8plex@N-term; iTRAQ8plex(K)@2; iTRAQ8plex(K)@8		-0.00851673	1849.1	617.374	1849.11	617.377	3	6.1.1.6376.1	0.523725
4	tr|F1N169|F1N169_BOVIN	Uncharacterized protein OS=Bos taurus GN=FLNA PE=4 SV=1	0	0	0	VLVP	iTRAQ8plex@N-term		-0.00137939	730.488	366.251	730.49	366.252	2	2.1.1.7915.1	0.736498
4	tr|F1N169|F1N169_BOVIN	Uncharacterized protein OS=Bos taurus GN=FLNA PE=4 SV=1	0	0	0	VTIK	iTRAQ8plex@N-term; iTRAQ8plex(K)@4	cleaved T-V@N-term	-0.107581	1067.61	534.812	1067.72	534.865	2	1.1.1.2558.1	2.34374
4	tr|F1N169|F1N169_BOVIN	Uncharacterized protein OS=Bos taurus GN=FLNA PE=4 SV=1	1	0	99	VTVLFAGQHIAK	iTRAQ8plex@N-term; iTRAQ8plex(K)@12		-0.00838153	1891.14	631.388	1891.15	631.391	3	6.1.1.4047.1	0.271021
4	tr|F1N169|F1N169_BOVIN	Uncharacterized protein OS=Bos taurus GN=FLNA PE=4 SV=1	1	0	99	VTVLFAGQHIAK	iTRAQ8plex@N-term; iTRAQ8plex(K)@12		-0.007466	1891.14	631.388	1891.15	631.391	3	6.1.1.4077.1	0.271022
4	tr|F1N169|F1N169_BOVIN	Uncharacterized protein OS=Bos taurus GN=FLNA PE=4 SV=1	1	0	99	VTYTPMAPGSYLISIK	iTRAQ8plex@N-term; iTRAQ8plex(K)@16		-0.00586915	2348.32	783.781	2348.33	783.783	3	5.1.1.2929.1	0.271022
4	tr|F1N169|F1N169_BOVIN	Uncharacterized protein OS=Bos taurus GN=FLNA PE=4 SV=1	0	0	92.86	YGGPYHIAGSPFK	iTRAQ8plex@N-term; iTRAQ8plex(H)@6; iTRAQ8plex(K)@13		-0.00707118	2305.29	577.33	2305.3	577.332	4	1.1.1.6753.1	0.937507
4	tr|F1N169|F1N169_BOVIN	Uncharacterized protein OS=Bos taurus GN=FLNA PE=4 SV=1	1	0	50.45	YTILIK	iTRAQ8plex@N-term; iTRAQ8plex(K)@6		-0.00250095	1357.88	453.633	1357.88	453.634	3	5.1.1.1310.1	3.68986
5	sp|P02465|CO1A2_BOVIN	Collagen alpha-2(I) chain OS=Bos taurus GN=COL1A2 PE=1 SV=2	0	2	99	AGPVGAAGAPGPQGPVGPVGK	iTRAQ8plex@N-term; Oxidation(P)@10; iTRAQ8plex(K)@21	cleaved N-A@N-term	-0.00385187	2364.33	789.119	2364.34	789.12	3	5.1.1.6237.1	0.63525
5	sp|P02465|CO1A2_BOVIN	Collagen alpha-2(I) chain OS=Bos taurus GN=COL1A2 PE=1 SV=2	0	2	99	GAPGAIGAPGPAGANGDR	iTRAQ8plex@N-term; Oxidation(P)@3; Oxidation(P)@9; Deamidated(N)@15		0.000405474	1841.92	921.966	1841.92	921.966	2	3.1.1.3575.1	0.428763
5	sp|P02465|CO1A2_BOVIN	Collagen alpha-2(I) chain OS=Bos taurus GN=COL1A2 PE=1 SV=2	1	2	99	GATGPAGVR	iTRAQ8plex@N-term		-0.000523065	1088.62	545.319	1088.62	545.32	2	4.1.1.8033.1	0.289298
5	sp|P02465|CO1A2_BOVIN	Collagen alpha-2(I) chain OS=Bos taurus GN=COL1A2 PE=1 SV=2	0	2	99	GDGGPPGATGFPGAAGR	iTRAQ8plex@N-term; Oxidation(P)@6; Oxidation(P)@12		-0.00231112	1776.87	889.441	1776.87	889.442	2	3.1.1.3804.1	0.397539
5	sp|P02465|CO1A2_BOVIN	Collagen alpha-2(I) chain OS=Bos taurus GN=COL1A2 PE=1 SV=2	1	2	99	GDQGPVGR	iTRAQ8plex@N-term		-0.00112484	1088.59	545.301	1088.59	545.301	2	4.1.1.1516.1	0.289301
5	sp|P02465|CO1A2_BOVIN	Collagen alpha-2(I) chain OS=Bos taurus GN=COL1A2 PE=1 SV=2	0	2	99	GEAGPAGPAGPAG	iTRAQ8plex@N-term	cleaved G-P@C-term	0.00176718	1311.67	656.844	1311.67	656.844	2	2.1.1.6330.1	0.541616
5	sp|P02465|CO1A2_BOVIN	Collagen alpha-2(I) chain OS=Bos taurus GN=COL1A2 PE=1 SV=2	0	2	99	GEAGPAGPAGPAGPR	Carbamidomethyl@N-term		0.00273901	1317.65	659.83	1317.64	659.829	2	2.1.1.6171.1	0.424708
5	sp|P02465|CO1A2_BOVIN	Collagen alpha-2(I) chain OS=Bos taurus GN=COL1A2 PE=1 SV=2	0	2	99	GELGPVGNPGPAGPAGPR	Carbamidomethyl@N-term; Oxidation(P)@9		-0.000472941	1671.83	836.923	1671.83	836.924	2	2.1.1.6643.1	0.777856
5	sp|P02465|CO1A2_BOVIN	Collagen alpha-2(I) chain OS=Bos taurus GN=COL1A2 PE=1 SV=2	0	2	99	GEPGPAGAVGPAGAVGPR	No iTRAQ8plex@N-term; Oxidation(P)@3		-0.000453456	1531.77	766.894	1531.77	766.894	2	2.1.1.6541.1	0.553109
5	sp|P02465|CO1A2_BOVIN	Collagen alpha-2(I) chain OS=Bos taurus GN=COL1A2 PE=1 SV=2	0	2	99	GEPGVVGAPGTAGPSGPSGLPGER	iTRAQ8plex@N-term; Oxidation(P)@3; Oxidation(P)@9; Oxidation(P)@21		-0.00121565	2454.23	819.083	2454.23	819.084	3	2.1.1.6683.1	0.771498
5	sp|P02465|CO1A2_BOVIN	Collagen alpha-2(I) chain OS=Bos taurus GN=COL1A2 PE=1 SV=2	0	2	99	GEQGPAGPPGFQGLPGPAGTAGEAGK	iTRAQ8plex@N-term; Oxidation(P)@9; Oxidation(P)@17; iTRAQ8plex(K)@26	cleaved K-P@C-term	-0.00551607	2944.51	982.51	2944.51	982.512	3	5.1.1.7115.1	0.622767
5	sp|P02465|CO1A2_BOVIN	Collagen alpha-2(I) chain OS=Bos taurus GN=COL1A2 PE=1 SV=2	0	2	99	GEQGPAGPPGFQGLPGPAGTAGEAGKPGER	iTRAQ8plex@N-term; Oxidation(P)@9; Oxidation(P)@17; iTRAQ8plex(K)@26; Oxidation(P)@27		-0.00734881	3399.72	1134.25	3399.73	1134.25	3	5.1.1.6758.1	0.470996
5	sp|P02465|CO1A2_BOVIN	Collagen alpha-2(I) chain OS=Bos taurus GN=COL1A2 PE=1 SV=2	0	2	99	GEVGPAGPNGFAGPAGAAGQPGAK	iTRAQ8plex@N-term; Deamidated(N)@9; Oxidation(P)@21; iTRAQ8plex(K)@24		-0.00301867	2659.38	887.467	2659.38	887.468	3	4.1.1.8762.1	0.639251
5	sp|P02465|CO1A2_BOVIN	Collagen alpha-2(I) chain OS=Bos taurus GN=COL1A2 PE=1 SV=2	0	2	99	GGGPGPMGL	iTRAQ8plex@N-term	cleaved L-M@C-term	-0.000593347	1045.55	523.784	1045.55	523.784	2	2.1.1.8081.1	0.684853
5	sp|P02465|CO1A2_BOVIN	Collagen alpha-2(I) chain OS=Bos taurus GN=COL1A2 PE=1 SV=2	0	2	99	GIPGPVGAAGATGAR	Carbamidomethyl@N-term; Oxidation(P)@3		0.000470281	1323.69	662.852	1323.69	662.852	2	2.1.1.6508.1	0.449148
5	sp|P02465|CO1A2_BOVIN	Collagen alpha-2(I) chain OS=Bos taurus GN=COL1A2 PE=1 SV=2	0	2	99	GLPGVAGSVGEPGPLGIAGPPGAR	Carbamidomethyl@N-term; Oxidation(P)@3; Oxidation(P)@12; Oxidation(P)@21		0.000229876	2187.13	1094.57	2187.13	1094.57	2	2.1.1.8545.1	0.948032
5	sp|P02465|CO1A2_BOVIN	Collagen alpha-2(I) chain OS=Bos taurus GN=COL1A2 PE=1 SV=2	1	2	99	GPAGPSGPAGK	iTRAQ8plex@N-term; iTRAQ8plex(K)@11		-0.0100348	1502.86	376.721	1502.87	376.724	4	6.1.1.2190.1	0.289298
5	sp|P02465|CO1A2_BOVIN	Collagen alpha-2(I) chain OS=Bos taurus GN=COL1A2 PE=1 SV=2	0	2	99	GPPGASGAPGPQGF	iTRAQ8plex@N-term; Oxidation(P)@3	cleaved F-Q@C-term	0.000638413	1515.76	758.889	1515.76	758.888	2	2.1.1.7277.1	0.540536
5	sp|P02465|CO1A2_BOVIN	Collagen alpha-2(I) chain OS=Bos taurus GN=COL1A2 PE=1 SV=2	0	2	99	GPPGESGAAGPTGPIGSR	Carbamidomethyl@N-term; Oxidation(P)@3		0.0024369	1636.78	819.399	1636.78	819.398	2	2.1.1.6310.1	0.654429
5	sp|P02465|CO1A2_BOVIN	Collagen alpha-2(I) chain OS=Bos taurus GN=COL1A2 PE=1 SV=2	0	2	99	GPPGNVGNPGVNGAPGEAGR	iTRAQ8plex@N-term; Oxidation(P)@3; Oxidation(P)@9; Deamidated(N)@12; Oxidation(P)@15		0.000966172	2126.03	709.684	2126.03	709.684	3	3.1.1.3498.1	0.404779
5	sp|P02465|CO1A2_BOVIN	Collagen alpha-2(I) chain OS=Bos taurus GN=COL1A2 PE=1 SV=2	0	2	99	GSDGSVGPVGPAGPIGSAGPPGFPGAPGPK	iTRAQ8plex@N-term; Oxidation(P)@21; Oxidation(P)@27; iTRAQ8plex(K)@30		-0.00604945	3180.66	1061.23	3180.67	1061.23	3	5.1.1.7610.1	0.559915
5	sp|P02465|CO1A2_BOVIN	Collagen alpha-2(I) chain OS=Bos taurus GN=COL1A2 PE=1 SV=2	0	2	99	GSTGEIGPAGPPGPPGLR	No iTRAQ8plex@N-term; Oxidation(P)@12; Oxidation(P)@15		-0.000484813	1647.82	824.918	1647.82	824.918	2	2.1.1.6697.1	0.899258
5	sp|P02465|CO1A2_BOVIN	Collagen alpha-2(I) chain OS=Bos taurus GN=COL1A2 PE=1 SV=2	0	2	99	IGQPGAVGPAGIR	No iTRAQ8plex@N-term		-0.000692962	1191.67	596.843	1191.67	596.844	2	2.1.1.6607.1	0.398662
5	sp|P02465|CO1A2_BOVIN	Collagen alpha-2(I) chain OS=Bos taurus GN=COL1A2 PE=1 SV=2	1	2	99	LPILDIAPLDIGGADQEIR	iTRAQ8plex@N-term		0.00507517	2322.32	775.112	2322.31	775.111	3	4.1.1.58.1	0.289299
5	sp|P02465|CO1A2_BOVIN	Collagen alpha-2(I) chain OS=Bos taurus GN=COL1A2 PE=1 SV=2	0	2	99	PGPAGAVGPAGAVGPR	Carbamidomethyl@N-term; Oxidation(P)@3	cleaved E-P@N-term	-0.000664532	1402.73	702.373	1402.73	702.373	2	2.1.1.6545.1	0.499665
5	sp|P02465|CO1A2_BOVIN	Collagen alpha-2(I) chain OS=Bos taurus GN=COL1A2 PE=1 SV=2	0	2	99	QGPPGEPGEPGQTGPAGAR	iTRAQ8plex@N-term; Oxidation(P)@7; Oxidation(P)@10	cleaved F-Q@N-term	-0.00137758	2095.02	699.348	2095.02	699.349	3	4.1.1.1576.1	0.705041
5	sp|P02465|CO1A2_BOVIN	Collagen alpha-2(I) chain OS=Bos taurus GN=COL1A2 PE=1 SV=2	0	2	99	RGEPGPAGAVGPAGAVGPR	iTRAQ8plex@N-term; Oxidation(P)@4	cleaved N-R@N-term; missed R-G@1	-0.00633216	1992.07	665.032	1992.08	665.034	3	5.1.1.5900.1	0.769782
5	sp|P02465|CO1A2_BOVIN	Collagen alpha-2(I) chain OS=Bos taurus GN=COL1A2 PE=1 SV=2	0	2	99	RGSTGEIGPAGPPGPPGLR	iTRAQ8plex@N-term; Oxidation(P)@13; Oxidation(P)@16	missed R-G@1	-0.0054116	2108.12	703.715	2108.13	703.717	3	5.1.1.5948.1	0.589186
5	sp|P02465|CO1A2_BOVIN	Collagen alpha-2(I) chain OS=Bos taurus GN=COL1A2 PE=1 SV=2	0	2	99	SGETGASGPPGF	iTRAQ8plex@N-term; Oxidation(P)@10	cleaved F-V@C-term	-0.00147788	1382.66	692.338	1382.66	692.338	2	2.1.1.132.1	0.564658
5	sp|P02465|CO1A2_BOVIN	Collagen alpha-2(I) chain OS=Bos taurus GN=COL1A2 PE=1 SV=2	0	2	99	SGETGASGPPGFVGEK	iTRAQ8plex@N-term; Oxidation(P)@10; iTRAQ8plex(K)@16		-0.00590652	2100.09	701.037	2100.09	701.039	3	5.1.1.585.1	0.614401
5	sp|P02465|CO1A2_BOVIN	Collagen alpha-2(I) chain OS=Bos taurus GN=COL1A2 PE=1 SV=2	0	2	99	TGPPGPSGISGPPGPPGPAGK	iTRAQ8plex@N-term; Oxidation(P)@4; Oxidation(P)@13; Oxidation(P)@16; iTRAQ8plex(K)@21		-0.00509328	2437.3	813.441	2437.31	813.443	3	6.1.1.6453.1	0.700293
5	sp|P02465|CO1A2_BOVIN	Collagen alpha-2(I) chain OS=Bos taurus GN=COL1A2 PE=1 SV=2	0	1.82391	99	GSDGSVGPVGPAGPIG	iTRAQ8plex@N-term	cleaved G-S@C-term	0.000152876	1626.85	814.433	1626.85	814.433	2	2.1.1.7765.1	1.20558
5	sp|P02465|CO1A2_BOVIN	Collagen alpha-2(I) chain OS=Bos taurus GN=COL1A2 PE=1 SV=2	0	1.42022	99	GPSGPPGPDGNK	iTRAQ8plex@N-term; Oxidation(P)@6; iTRAQ8plex(K)@12		-0.0010211	1702.91	568.644	1702.91	568.644	3	5.1.1.5697.1	0.55753
5	sp|P02465|CO1A2_BOVIN	Collagen alpha-2(I) chain OS=Bos taurus GN=COL1A2 PE=1 SV=2	1	1.34679	97.18	AGEDGHPGKPGR	iTRAQ8plex@N-term; iTRAQ8plex(K)@9	cleaved R-P@C-term	-0.00623036	1784.97	447.249	1784.97	447.251	4	6.1.1.5893.1	0.289298
5	sp|P02465|CO1A2_BOVIN	Collagen alpha-2(I) chain OS=Bos taurus GN=COL1A2 PE=1 SV=2	0	1.10237	99	VGAPGPAGAR	iTRAQ8plex@N-term; Oxidation(P)@4		-0.00130552	1171.66	586.837	1171.66	586.838	2	4.1.1.8027.1	0.39673
5	sp|P02465|CO1A2_BOVIN	Collagen alpha-2(I) chain OS=Bos taurus GN=COL1A2 PE=1 SV=2	0	1.01773	99	EGPVGLPGIDGR	iTRAQ8plex@N-term; Oxidation(P)@7	cleaved R-P@C-term	0.000149519	1485.81	743.912	1485.81	743.912	2	4.1.1.113.1	0.558878
5	sp|P02465|CO1A2_BOVIN	Collagen alpha-2(I) chain OS=Bos taurus GN=COL1A2 PE=1 SV=2	0	0.924453	99	GEQGPAGPPGF	iTRAQ8plex@N-term; Oxidation(P)@9	cleaved F-Q@C-term	-0.000992713	1332.66	667.338	1332.66	667.338	2	2.1.1.7040.1	0.507936
5	sp|P02465|CO1A2_BOVIN	Collagen alpha-2(I) chain OS=Bos taurus GN=COL1A2 PE=1 SV=2	0	0.665546	99	GHNGLQGLPGLAGHHGDQGAPGAVGPAGPR	iTRAQ8plex@N-term; Deamidated(N)@3; Oxidation(P)@9		-0.0140501	3072.54	769.142	3072.55	769.146	4	6.1.1.2697.1	0.517863
5	sp|P02465|CO1A2_BOVIN	Collagen alpha-2(I) chain OS=Bos taurus GN=COL1A2 PE=1 SV=2	0	0.598599	99	GENGPVGPTGPVGAAGPSGPNG	iTRAQ8plex@N-term; Deamidated(N)@3	cleaved G-P@C-term	-0.00322552	2150.05	1076.03	2150.05	1076.03	2	2.1.1.320.1	1.07062
5	sp|P02465|CO1A2_BOVIN	Collagen alpha-2(I) chain OS=Bos taurus GN=COL1A2 PE=1 SV=2	0	0.568636	99	GEVGPAGPNGF	iTRAQ8plex@N-term; Deamidated(N)@9	cleaved F-A@C-term	-0.00121872	1305.65	653.832	1305.65	653.833	2	2.1.1.1181.1	0.571322
5	sp|P02465|CO1A2_BOVIN	Collagen alpha-2(I) chain OS=Bos taurus GN=COL1A2 PE=1 SV=2	0	0.485452	99	GEVGPAGPNGFAGPAGAAGQ	iTRAQ8plex@N-term; Deamidated(N)@9	cleaved Q-P@C-term	-0.00406413	1985.97	993.993	1985.97	993.995	2	2.1.1.1008.1	0.515159
5	sp|P02465|CO1A2_BOVIN	Collagen alpha-2(I) chain OS=Bos taurus GN=COL1A2 PE=1 SV=2	0	0.440093	99	AGVMGPAGSR	iTRAQ8plex@N-term; iTRAQ8plex(S)@9		-0.00747325	1509.85	504.29	1509.85	504.292	3	6.1.1.6150.1	0.461772
5	sp|P02465|CO1A2_BOVIN	Collagen alpha-2(I) chain OS=Bos taurus GN=COL1A2 PE=1 SV=2	0	0.434152	99	GEQGPAGPPGFQ	iTRAQ8plex@N-term; Oxidation(P)@9	cleaved Q-G@C-term	-0.00162995	1460.72	731.367	1460.72	731.367	2	2.1.1.6734.1	0.53102
5	sp|P02465|CO1A2_BOVIN	Collagen alpha-2(I) chain OS=Bos taurus GN=COL1A2 PE=1 SV=2	1	0.243364	45.15	GPSGDPGK	iTRAQ8plex@N-term; iTRAQ8plex(K)@8		-0.00254933	1321.74	441.588	1321.75	441.589	3	5.1.1.5665.1	0.289298
5	sp|P02465|CO1A2_BOVIN	Collagen alpha-2(I) chain OS=Bos taurus GN=COL1A2 PE=1 SV=2	0	0.197226	99	GYPGNAGPVGAAGAPGPQGPVGPVGK	iTRAQ8plex@N-term; Oxidation(P)@3; Oxidation(P)@17; iTRAQ8plex(K)@26		-0.0112276	2868.52	957.182	2868.53	957.185	3	6.1.1.2925.1	0.411353
5	sp|P02465|CO1A2_BOVIN	Collagen alpha-2(I) chain OS=Bos taurus GN=COL1A2 PE=1 SV=2	0	0.149354	99	GIPGEFGLPGPAGAR	iTRAQ8plex@N-term; Oxidation(P)@3; Oxidation(P)@9		-0.000583022	1730.93	866.47	1730.93	866.47	2	5.1.1.698.1	0.397668
5	sp|P02465|CO1A2_BOVIN	Collagen alpha-2(I) chain OS=Bos taurus GN=COL1A2 PE=1 SV=2	0	0.126679	99	GFPGSPGNIGPAGK	iTRAQ8plex@N-term; Oxidation(P)@3; Oxidation(P)@6; iTRAQ8plex(K)@14		-0.00151384	1895.03	632.686	1895.04	632.686	3	6.1.1.1873.1	0.786605
5	sp|P02465|CO1A2_BOVIN	Collagen alpha-2(I) chain OS=Bos taurus GN=COL1A2 PE=1 SV=2	0	0.10513	89.98	GSDGSVGPVGPAGPIGS	iTRAQ8plex@N-term	cleaved S-A@C-term	-0.00289121	1713.88	857.948	1713.88	857.949	2	2.1.1.814.1	0.520348
5	sp|P02465|CO1A2_BOVIN	Collagen alpha-2(I) chain OS=Bos taurus GN=COL1A2 PE=1 SV=2	0	0.0665127	90.47	GAAGIPGGK	iTRAQ8plex@N-term; Oxidation(P)@6; iTRAQ8plex(K)@9		-0.00248853	1350.81	676.41	1350.81	676.411	2	5.1.1.5808.1	0.446771
5	sp|P02465|CO1A2_BOVIN	Collagen alpha-2(I) chain OS=Bos taurus GN=COL1A2 PE=1 SV=2	0	0.0329203	99	PAGPSGPAGK	No iTRAQ8plex@N-term; iTRAQ8plex(K)@10	cleaved G-P@N-term	0.00146006	1141.64	571.828	1141.64	571.827	2	2.1.1.6418.1	0.398193
5	sp|P02465|CO1A2_BOVIN	Collagen alpha-2(I) chain OS=Bos taurus GN=COL1A2 PE=1 SV=2	0	0.0301184	99	GEPGAVGQPGPPGPSGEEGK	iTRAQ8plex@N-term; Oxidation(P)@3; Oxidation(P)@9; Oxidation(P)@12; iTRAQ8plex(K)@20		-0.0035763	2459.24	820.752	2459.24	820.754	3	4.1.1.8143.1	0.59015
5	sp|P02465|CO1A2_BOVIN	Collagen alpha-2(I) chain OS=Bos taurus GN=COL1A2 PE=1 SV=2	0	0.00480371	99	GLLGAPGFLGLPGSR	iTRAQ8plex@N-term; Oxidation(P)@6; Oxidation(P)@12	cleaved Q-G@N-term	-0.00267311	1746.99	583.338	1746.99	583.338	3	4.1.1.4886.1	0.739363
5	sp|P02465|CO1A2_BOVIN	Collagen alpha-2(I) chain OS=Bos taurus GN=COL1A2 PE=1 SV=2	0	0.00392635	99	GEPGNIGFPGPK	iTRAQ8plex@N-term; Oxidation(P)@3; Deamidated(N)@5; Oxidation(P)@9; iTRAQ8plex(K)@12		-0.00870402	1809.96	604.328	1809.97	604.331	3	4.1.1.8677.1	0.564663
5	sp|P02465|CO1A2_BOVIN	Collagen alpha-2(I) chain OS=Bos taurus GN=COL1A2 PE=1 SV=2	0	0.00392635	93.34	PTGPIGSR	No iTRAQ8plex@N-term	cleaved G-P@N-term	-0.00378744	783.42	392.717	783.424	392.719	2	4.1.1.1841.1	0.760833
5	sp|P02465|CO1A2_BOVIN	Collagen alpha-2(I) chain OS=Bos taurus GN=COL1A2 PE=1 SV=2	0	0.00217692	99	GAAGLPGVAGAPGLPGPR	No iTRAQ8plex@N-term; Oxidation(P)@6; Oxidation(P)@12; Oxidation(P)@15		-0.00197497	1561.82	781.917	1561.82	781.918	2	2.1.1.523.1	0.497913
5	sp|P02465|CO1A2_BOVIN	Collagen alpha-2(I) chain OS=Bos taurus GN=COL1A2 PE=1 SV=2	0	0.00174066	99	LGAPGFLGLPGSR	iTRAQ8plex@N-term; Oxidation(P)@4; Oxidation(P)@10	cleaved L-L@N-term	-0.00267953	1576.89	789.45	1576.89	789.451	2	4.1.1.4311.1	0.649883
5	sp|P02465|CO1A2_BOVIN	Collagen alpha-2(I) chain OS=Bos taurus GN=COL1A2 PE=1 SV=2	0	0.00130484	59.72	GPGPMGLMGPR	No iTRAQ8plex@N-term	cleaved G-G@N-term	0.0320105	1068.55	535.284	1068.52	535.268	2	3.1.1.4611.1	0.93416
5	sp|P02465|CO1A2_BOVIN	Collagen alpha-2(I) chain OS=Bos taurus GN=COL1A2 PE=1 SV=2	0	0.000869459	99	GPPGASGAPGPQGFQGPPGEPGEPGQTGPAGAR	iTRAQ8plex@N-term; Oxidation(P)@3; Oxidation(P)@21; Oxidation(P)@24		-0.00761476	3288.56	1097.19	3288.57	1097.2	3	4.1.1.2186.1	0.536728
5	sp|P02465|CO1A2_BOVIN	Collagen alpha-2(I) chain OS=Bos taurus GN=COL1A2 PE=1 SV=2	0	0.000434512	95.54	GEPGAPGENGTPGQTGAR	iTRAQ8plex@N-term; Oxidation(P)@3; Oxidation(P)@6; Deamidated(N)@9		0.00066355	1988.93	663.986	1988.93	663.985	3	3.1.1.3442.1	0.358478
5	sp|P02465|CO1A2_BOVIN	Collagen alpha-2(I) chain OS=Bos taurus GN=COL1A2 PE=1 SV=2	0	0.000434512	64.86	GFPGTPGLPGFK	iTRAQ8plex@N-term; Oxidation(P)@3; Oxidation(P)@9; iTRAQ8plex(K)@12		-0.00468802	1814.01	605.679	1814.02	605.68	3	5.1.1.7653.1	0.911536
5	sp|P02465|CO1A2_BOVIN	Collagen alpha-2(I) chain OS=Bos taurus GN=COL1A2 PE=1 SV=2	0	0.000434512	13.02	PVGNPGPAGPAGPR	iTRAQ8plex@N-term	cleaved G-P@N-term	-0.0397244	1546.81	516.611	1546.85	516.625	3	4.1.1.8181.1	0.39122
5	sp|P02465|CO1A2_BOVIN	Collagen alpha-2(I) chain OS=Bos taurus GN=COL1A2 PE=1 SV=2	1	0	85.03	AGEDGHPGKPGR	iTRAQ8plex@N-term; iTRAQ8plex(K)@9	cleaved R-P@C-term	-0.00830555	1784.97	447.249	1784.97	447.251	4	6.1.1.5915.1	0.289298
5	sp|P02465|CO1A2_BOVIN	Collagen alpha-2(I) chain OS=Bos taurus GN=COL1A2 PE=1 SV=2	0	0	0	AGEKGHAGLAGAR	iTRAQ8plex@N-term; iTRAQ8plex(K)@4	missed K-G@4	-0.0682678	1801.97	601.664	1802.04	601.686	3	4.1.1.6365.1	1.19658
5	sp|P02465|CO1A2_BOVIN	Collagen alpha-2(I) chain OS=Bos taurus GN=COL1A2 PE=1 SV=2	0	0	99	AGPVGAAGAPGPQGPVGPVGK	iTRAQ8plex@N-term; Oxidation(P)@10; iTRAQ8plex(K)@21	cleaved N-A@N-term	-0.00928868	2364.33	789.117	2364.34	789.12	3	6.1.1.6566.1	0.489634
5	sp|P02465|CO1A2_BOVIN	Collagen alpha-2(I) chain OS=Bos taurus GN=COL1A2 PE=1 SV=2	0	0	99	AGPVGAAGAPGPQGPVGPVGK	iTRAQ8plex@N-term; Oxidation(P)@10; iTRAQ8plex(K)@21	cleaved N-A@N-term	-0.00855626	2364.33	789.117	2364.34	789.12	3	6.1.1.6562.1	0.452565
5	sp|P02465|CO1A2_BOVIN	Collagen alpha-2(I) chain OS=Bos taurus GN=COL1A2 PE=1 SV=2	0	0	99	AGPVGAAGAPGPQGPVGPVGK	iTRAQ8plex@N-term; Oxidation(P)@15; iTRAQ8plex(K)@21	cleaved N-A@N-term	-0.0100725	2364.33	1183.17	2364.34	1183.18	2	6.1.1.2659.1	0.458885
5	sp|P02465|CO1A2_BOVIN	Collagen alpha-2(I) chain OS=Bos taurus GN=COL1A2 PE=1 SV=2	0	0	99	EGPVGLPGIDGR	iTRAQ8plex@N-term; Oxidation(P)@7	cleaved R-P@C-term	0.00101776	1485.81	743.913	1485.81	743.912	2	3.1.1.8538.1	0.743304
5	sp|P02465|CO1A2_BOVIN	Collagen alpha-2(I) chain OS=Bos taurus GN=COL1A2 PE=1 SV=2	0	0	99	EGPVGLPGIDGR	iTRAQ8plex@N-term; Oxidation(P)@7	cleaved R-P@C-term	-0.00204775	1485.81	743.911	1485.81	743.912	2	4.1.1.2632.1	0.424324
5	sp|P02465|CO1A2_BOVIN	Collagen alpha-2(I) chain OS=Bos taurus GN=COL1A2 PE=1 SV=2	0	0	99	EGPVGLPGIDGR	iTRAQ8plex@N-term; Oxidation(P)@7	cleaved R-P@C-term	-0.00386371	1485.81	743.91	1485.81	743.912	2	5.1.1.439.1	0.686301
5	sp|P02465|CO1A2_BOVIN	Collagen alpha-2(I) chain OS=Bos taurus GN=COL1A2 PE=1 SV=2	0	0	99	EGPVGLPGIDGR	iTRAQ8plex@N-term; Oxidation(P)@7	cleaved R-P@C-term	-0.00215472	1485.81	743.911	1485.81	743.912	2	5.1.1.446.1	0.594394
5	sp|P02465|CO1A2_BOVIN	Collagen alpha-2(I) chain OS=Bos taurus GN=COL1A2 PE=1 SV=2	0	0	99	EGPVGLPGIDGR	iTRAQ8plex@N-term; Oxidation(P)@7	cleaved R-P@C-term	0.00075987	1485.81	743.912	1485.81	743.912	2	4.1.1.502.1	0.562486
5	sp|P02465|CO1A2_BOVIN	Collagen alpha-2(I) chain OS=Bos taurus GN=COL1A2 PE=1 SV=2	0	0	99	EGPVGLPGIDGR	iTRAQ8plex@N-term; Oxidation(P)@7	cleaved R-P@C-term	-0.00351259	1485.81	743.91	1485.81	743.912	2	4.1.1.3596.1	0.518139
5	sp|P02465|CO1A2_BOVIN	Collagen alpha-2(I) chain OS=Bos taurus GN=COL1A2 PE=1 SV=2	0	0	99	EGPVGLPGIDGR	iTRAQ8plex@N-term; Oxidation(P)@7	cleaved R-P@C-term	-0.00351259	1485.81	743.91	1485.81	743.912	2	4.1.1.3605.1	0.517422
5	sp|P02465|CO1A2_BOVIN	Collagen alpha-2(I) chain OS=Bos taurus GN=COL1A2 PE=1 SV=2	0	0	99	EGPVGLPGIDGR	iTRAQ8plex@N-term; Oxidation(P)@7	cleaved R-P@C-term	-0.000216692	1485.81	743.912	1485.81	743.912	2	4.1.1.249.1	0.586486
5	sp|P02465|CO1A2_BOVIN	Collagen alpha-2(I) chain OS=Bos taurus GN=COL1A2 PE=1 SV=2	0	0	99	EGPVGLPGIDGR	iTRAQ8plex@N-term; Oxidation(P)@7	cleaved R-P@C-term	0.00198057	1485.81	743.913	1485.81	743.912	2	4.1.1.6274.1	0.715599
5	sp|P02465|CO1A2_BOVIN	Collagen alpha-2(I) chain OS=Bos taurus GN=COL1A2 PE=1 SV=2	0	0	99	EGPVGLPGIDGR	iTRAQ8plex@N-term; Oxidation(P)@7	cleaved R-P@C-term	0.00112608	1485.81	743.913	1485.81	743.912	2	4.1.1.666.1	0.522919
5	sp|P02465|CO1A2_BOVIN	Collagen alpha-2(I) chain OS=Bos taurus GN=COL1A2 PE=1 SV=2	0	0	99	EGPVGLPGIDGR	iTRAQ8plex@N-term; Oxidation(P)@7	cleaved R-P@C-term	0.00088194	1485.81	743.912	1485.81	743.912	2	4.1.1.1363.1	0.494854
5	sp|P02465|CO1A2_BOVIN	Collagen alpha-2(I) chain OS=Bos taurus GN=COL1A2 PE=1 SV=2	0	0	99	EGPVGLPGIDGR	iTRAQ8plex@N-term; Oxidation(P)@7	cleaved R-P@C-term	0.00305492	1485.81	496.278	1485.81	496.277	3	4.1.1.1059.1	0.701389
5	sp|P02465|CO1A2_BOVIN	Collagen alpha-2(I) chain OS=Bos taurus GN=COL1A2 PE=1 SV=2	0	0	99	EGPVGLPGIDGR	iTRAQ8plex@N-term; Oxidation(P)@7	cleaved R-P@C-term	0.00137022	1485.81	743.913	1485.81	743.912	2	4.1.1.6270.1	0.650137
5	sp|P02465|CO1A2_BOVIN	Collagen alpha-2(I) chain OS=Bos taurus GN=COL1A2 PE=1 SV=2	0	0	99	EGPVGLPGIDGR	iTRAQ8plex@N-term; Oxidation(P)@7	cleaved R-P@C-term	0.00075987	1485.81	743.912	1485.81	743.912	2	4.1.1.6715.1	0.651528
5	sp|P02465|CO1A2_BOVIN	Collagen alpha-2(I) chain OS=Bos taurus GN=COL1A2 PE=1 SV=2	0	0	99	EGPVGLPGIDGR	iTRAQ8plex@N-term; Oxidation(P)@7	cleaved R-P@C-term	0.00075987	1485.81	743.912	1485.81	743.912	2	4.1.1.6729.1	0.815498
5	sp|P02465|CO1A2_BOVIN	Collagen alpha-2(I) chain OS=Bos taurus GN=COL1A2 PE=1 SV=2	0	0	99	EGPVGLPGIDGR	iTRAQ8plex@N-term; Oxidation(P)@7	cleaved R-P@C-term	0.00112608	1485.81	743.913	1485.81	743.912	2	4.1.1.497.1	0.549571
5	sp|P02465|CO1A2_BOVIN	Collagen alpha-2(I) chain OS=Bos taurus GN=COL1A2 PE=1 SV=2	0	0	99	EGPVGLPGIDGR	iTRAQ8plex@N-term; Oxidation(P)@7	cleaved R-P@C-term	0.00198057	1485.81	743.913	1485.81	743.912	2	4.1.1.895.1	0.484453
5	sp|P02465|CO1A2_BOVIN	Collagen alpha-2(I) chain OS=Bos taurus GN=COL1A2 PE=1 SV=2	0	0	98.94	EGPVGLPGIDGR	iTRAQ8plex@N-term; Oxidation(P)@7	cleaved R-P@C-term	0.00271299	1485.81	743.913	1485.81	743.912	2	4.1.1.7425.1	0.595758
5	sp|P02465|CO1A2_BOVIN	Collagen alpha-2(I) chain OS=Bos taurus GN=COL1A2 PE=1 SV=2	0	0	98.87	EGPVGLPGIDGR	iTRAQ8plex@N-term; Oxidation(P)@7	cleaved R-P@C-term	0.000149519	1485.81	743.912	1485.81	743.912	2	4.1.1.1168.1	0.50931
5	sp|P02465|CO1A2_BOVIN	Collagen alpha-2(I) chain OS=Bos taurus GN=COL1A2 PE=1 SV=2	0	0	98.81	EGPVGLPGIDGR	iTRAQ8plex@N-term; Oxidation(P)@7	cleaved R-P@C-term	0.00234678	1485.81	743.913	1485.81	743.912	2	4.1.1.7427.1	0.574845
5	sp|P02465|CO1A2_BOVIN	Collagen alpha-2(I) chain OS=Bos taurus GN=COL1A2 PE=1 SV=2	0	0	98.77	EGPVGLPGIDGR	iTRAQ8plex@N-term; Oxidation(P)@7	cleaved R-P@C-term	-0.0032547	1485.81	743.91	1485.81	743.912	2	3.1.1.5588.1	0.566411
5	sp|P02465|CO1A2_BOVIN	Collagen alpha-2(I) chain OS=Bos taurus GN=COL1A2 PE=1 SV=2	0	0	98.72	EGPVGLPGIDGR	iTRAQ8plex@N-term; Oxidation(P)@7	cleaved R-P@C-term	-0.00152271	1485.81	496.277	1485.81	496.277	3	4.1.1.7078.1	0.662732
5	sp|P02465|CO1A2_BOVIN	Collagen alpha-2(I) chain OS=Bos taurus GN=COL1A2 PE=1 SV=2	0	0	98.72	EGPVGLPGIDGR	iTRAQ8plex@N-term; Oxidation(P)@7	cleaved R-P@C-term	0.0030792	1485.81	743.913	1485.81	743.912	2	4.1.1.7608.1	0.490834
5	sp|P02465|CO1A2_BOVIN	Collagen alpha-2(I) chain OS=Bos taurus GN=COL1A2 PE=1 SV=2	0	0	98.59	EGPVGLPGIDGR	iTRAQ8plex@N-term; Oxidation(P)@7	cleaved R-P@C-term	-0.0011565	1485.81	496.277	1485.81	496.277	3	4.1.1.777.1	0.594731
5	sp|P02465|CO1A2_BOVIN	Collagen alpha-2(I) chain OS=Bos taurus GN=COL1A2 PE=1 SV=2	0	0	97.91	EGPVGLPGIDGR	iTRAQ8plex@N-term; Oxidation(P)@7	cleaved R-P@C-term	-0.0011565	1485.81	496.277	1485.81	496.277	3	4.1.1.547.1	0.642028
5	sp|P02465|CO1A2_BOVIN	Collagen alpha-2(I) chain OS=Bos taurus GN=COL1A2 PE=1 SV=2	0	0	97.87	EGPVGLPGIDGR	iTRAQ8plex@N-term; Oxidation(P)@7	cleaved R-P@C-term	0.00137022	1485.81	743.913	1485.81	743.912	2	4.1.1.1358.1	0.475281
5	sp|P02465|CO1A2_BOVIN	Collagen alpha-2(I) chain OS=Bos taurus GN=COL1A2 PE=1 SV=2	0	0	97.85	EGPVGLPGIDGR	iTRAQ8plex@N-term; Oxidation(P)@7	cleaved R-P@C-term	0.0030792	1485.81	743.913	1485.81	743.912	2	4.1.1.7518.1	0.54857
5	sp|P02465|CO1A2_BOVIN	Collagen alpha-2(I) chain OS=Bos taurus GN=COL1A2 PE=1 SV=2	0	0	97.78	EGPVGLPGIDGR	iTRAQ8plex@N-term; Oxidation(P)@7	cleaved R-P@C-term	-0.000607185	1485.81	496.277	1485.81	496.277	3	4.1.1.1376.1	0.773815
5	sp|P02465|CO1A2_BOVIN	Collagen alpha-2(I) chain OS=Bos taurus GN=COL1A2 PE=1 SV=2	0	0	97.73	EGPVGLPGIDGR	iTRAQ8plex@N-term; Oxidation(P)@7	cleaved R-P@C-term	0.00149229	1485.81	743.913	1485.81	743.912	2	4.1.1.665.1	0.582289
5	sp|P02465|CO1A2_BOVIN	Collagen alpha-2(I) chain OS=Bos taurus GN=COL1A2 PE=1 SV=2	0	0	97.21	EGPVGLPGIDGR	iTRAQ8plex@N-term; Oxidation(P)@7	cleaved R-P@C-term	-0.00152271	1485.81	496.277	1485.81	496.277	3	4.1.1.1393.1	0.622282
5	sp|P02465|CO1A2_BOVIN	Collagen alpha-2(I) chain OS=Bos taurus GN=COL1A2 PE=1 SV=2	0	0	96.9	EGPVGLPGIDGR	iTRAQ8plex@N-term; Oxidation(P)@7	cleaved R-P@C-term	-0.0026581	1485.81	743.911	1485.81	743.912	2	4.1.1.2643.1	0.43118
5	sp|P02465|CO1A2_BOVIN	Collagen alpha-2(I) chain OS=Bos taurus GN=COL1A2 PE=1 SV=2	0	0	96.84	EGPVGLPGIDGR	iTRAQ8plex@N-term; Oxidation(P)@7	cleaved R-P@C-term	-9.46219e-05	1485.81	743.912	1485.81	743.912	2	4.1.1.258.1	0.566237
5	sp|P02465|CO1A2_BOVIN	Collagen alpha-2(I) chain OS=Bos taurus GN=COL1A2 PE=1 SV=2	0	0	96.84	EGPVGLPGIDGR	iTRAQ8plex@N-term; Oxidation(P)@7	cleaved R-P@C-term	-0.000607185	1485.81	496.277	1485.81	496.277	3	4.1.1.549.1	0.61278
5	sp|P02465|CO1A2_BOVIN	Collagen alpha-2(I) chain OS=Bos taurus GN=COL1A2 PE=1 SV=2	0	0	96.77	EGPVGLPGIDGR	iTRAQ8plex@N-term; Oxidation(P)@7	cleaved R-P@C-term	0.00210264	1485.81	743.913	1485.81	743.912	2	4.1.1.1092.1	0.509599
5	sp|P02465|CO1A2_BOVIN	Collagen alpha-2(I) chain OS=Bos taurus GN=COL1A2 PE=1 SV=2	0	0	96.77	EGPVGLPGIDGR	iTRAQ8plex@N-term; Oxidation(P)@7	cleaved R-P@C-term	0.00075987	1485.81	743.912	1485.81	743.912	2	4.1.1.7148.1	0.560374
5	sp|P02465|CO1A2_BOVIN	Collagen alpha-2(I) chain OS=Bos taurus GN=COL1A2 PE=1 SV=2	0	0	96.56	EGPVGLPGIDGR	iTRAQ8plex@N-term; Oxidation(P)@7	cleaved R-P@C-term	0.00149853	1485.81	496.278	1485.81	496.277	3	4.1.1.1056.1	0.4739
5	sp|P02465|CO1A2_BOVIN	Collagen alpha-2(I) chain OS=Bos taurus GN=COL1A2 PE=1 SV=2	0	0	96.04	EGPVGLPGIDGR	iTRAQ8plex@N-term; Oxidation(P)@7	cleaved R-P@C-term	-0.00142365	1485.81	743.911	1485.81	743.912	2	3.1.1.5567.1	0.55015
5	sp|P02465|CO1A2_BOVIN	Collagen alpha-2(I) chain OS=Bos taurus GN=COL1A2 PE=1 SV=2	0	0	95.84	EGPVGLPGIDGR	iTRAQ8plex@N-term; Oxidation(P)@7	cleaved R-P@C-term	0.00137022	1485.81	743.913	1485.81	743.912	2	4.1.1.1093.1	0.523988
5	sp|P02465|CO1A2_BOVIN	Collagen alpha-2(I) chain OS=Bos taurus GN=COL1A2 PE=1 SV=2	0	0	95.75	EGPVGLPGIDGR	iTRAQ8plex@N-term; Oxidation(P)@7	cleaved R-P@C-term	0.00295713	1485.81	743.913	1485.81	743.912	2	4.1.1.1001.1	0.523898
5	sp|P02465|CO1A2_BOVIN	Collagen alpha-2(I) chain OS=Bos taurus GN=COL1A2 PE=1 SV=2	0	0	95.57	EGPVGLPGIDGR	iTRAQ8plex@N-term; Oxidation(P)@7	cleaved R-P@C-term	-0.00207203	1485.81	496.276	1485.81	496.277	3	4.1.1.788.1	0.657856
5	sp|P02465|CO1A2_BOVIN	Collagen alpha-2(I) chain OS=Bos taurus GN=COL1A2 PE=1 SV=2	0	0	95.42	EGPVGLPGIDGR	iTRAQ8plex@N-term; Oxidation(P)@7	cleaved R-P@C-term	-0.000881843	1485.81	496.277	1485.81	496.277	3	4.1.1.7083.1	0.675353
5	sp|P02465|CO1A2_BOVIN	Collagen alpha-2(I) chain OS=Bos taurus GN=COL1A2 PE=1 SV=2	0	0	93.78	EGPVGLPGIDGR	iTRAQ8plex@N-term; Oxidation(P)@7	cleaved R-P@C-term	0.00075987	1485.81	743.912	1485.81	743.912	2	4.1.1.7299.1	0.562652
5	sp|P02465|CO1A2_BOVIN	Collagen alpha-2(I) chain OS=Bos taurus GN=COL1A2 PE=1 SV=2	0	0	90.84	EGPVGLPGIDGR	iTRAQ8plex@N-term; Oxidation(P)@7	cleaved R-P@C-term	0.00259092	1485.81	743.913	1485.81	743.912	2	4.1.1.6972.1	0.553983
5	sp|P02465|CO1A2_BOVIN	Collagen alpha-2(I) chain OS=Bos taurus GN=COL1A2 PE=1 SV=2	0	0	90.84	EGPVGLPGIDGR	iTRAQ8plex@N-term; Oxidation(P)@7	cleaved R-P@C-term	-0.00241396	1485.81	743.911	1485.81	743.912	2	4.1.1.7703.1	0.478461
5	sp|P02465|CO1A2_BOVIN	Collagen alpha-2(I) chain OS=Bos taurus GN=COL1A2 PE=1 SV=2	0	0	90.84	EGPVGLPGIDGR	iTRAQ8plex@N-term; Oxidation(P)@7	cleaved R-P@C-term	0.00075987	1485.81	743.912	1485.81	743.912	2	4.1.1.7802.1	0.552494
5	sp|P02465|CO1A2_BOVIN	Collagen alpha-2(I) chain OS=Bos taurus GN=COL1A2 PE=1 SV=2	0	0	90.65	EGPVGLPGIDGR	iTRAQ8plex@N-term; Oxidation(P)@7	cleaved R-P@C-term	-0.000240975	1485.81	496.277	1485.81	496.277	3	4.1.1.733.1	0.654767
5	sp|P02465|CO1A2_BOVIN	Collagen alpha-2(I) chain OS=Bos taurus GN=COL1A2 PE=1 SV=2	0	0	88.54	EGPVGLPGIDGR	iTRAQ8plex@N-term; Oxidation(P)@7	cleaved R-P@C-term	0.00259092	1485.81	743.913	1485.81	743.912	2	4.1.1.7145.1	0.578092
5	sp|P02465|CO1A2_BOVIN	Collagen alpha-2(I) chain OS=Bos taurus GN=COL1A2 PE=1 SV=2	0	0	87.09	EGPVGLPGIDGR	iTRAQ8plex@N-term; Oxidation(P)@7	cleaved R-P@C-term	0.00149229	1485.81	743.913	1485.81	743.912	2	4.1.1.6964.1	0.582441
5	sp|P02465|CO1A2_BOVIN	Collagen alpha-2(I) chain OS=Bos taurus GN=COL1A2 PE=1 SV=2	0	0	78.64	EGPVGLPGIDGR	iTRAQ8plex@N-term; Oxidation(P)@7	cleaved R-P@C-term	0.000308341	1485.81	496.277	1485.81	496.277	3	4.1.1.7839.1	0.756992
5	sp|P02465|CO1A2_BOVIN	Collagen alpha-2(I) chain OS=Bos taurus GN=COL1A2 PE=1 SV=2	0	0	76.62	EGPVGLPGIDGR	iTRAQ8plex@N-term; Oxidation(P)@7	cleaved R-P@C-term	0.00451976	1485.81	496.279	1485.81	496.277	3	4.1.1.928.1	0.355909
5	sp|P02465|CO1A2_BOVIN	Collagen alpha-2(I) chain OS=Bos taurus GN=COL1A2 PE=1 SV=2	0	0	75.68	EGPVGLPGIDGR	iTRAQ8plex@N-term; Oxidation(P)@7	cleaved R-P@C-term	0.00368956	1485.81	743.914	1485.81	743.912	2	4.1.1.1004.1	0.441671
5	sp|P02465|CO1A2_BOVIN	Collagen alpha-2(I) chain OS=Bos taurus GN=COL1A2 PE=1 SV=2	0	0	73.55	EGPVGLPGIDGR	iTRAQ8plex@N-term; Oxidation(P)@7	cleaved R-P@C-term	0.00424511	1485.81	496.279	1485.81	496.277	3	4.1.1.7421.1	0.632088
5	sp|P02465|CO1A2_BOVIN	Collagen alpha-2(I) chain OS=Bos taurus GN=COL1A2 PE=1 SV=2	0	0	73.35	EGPVGLPGIDGR	iTRAQ8plex@N-term; Oxidation(P)@7	cleaved R-P@C-term	0.0021394	1485.81	496.278	1485.81	496.277	3	4.1.1.7526.1	0.68568
5	sp|P02465|CO1A2_BOVIN	Collagen alpha-2(I) chain OS=Bos taurus GN=COL1A2 PE=1 SV=2	0	0	72.96	EGPVGLPGIDGR	iTRAQ8plex@N-term; Oxidation(P)@7	cleaved R-P@C-term	0.00516063	1485.81	496.279	1485.81	496.277	3	4.1.1.950.1	0.515451
5	sp|P02465|CO1A2_BOVIN	Collagen alpha-2(I) chain OS=Bos taurus GN=COL1A2 PE=1 SV=2	0	0	69.34	EGPVGLPGIDGR	iTRAQ8plex@N-term; Oxidation(P)@7	cleaved R-P@C-term	-0.000827043	1485.81	743.912	1485.81	743.912	2	4.1.1.7616.1	0.435905
5	sp|P02465|CO1A2_BOVIN	Collagen alpha-2(I) chain OS=Bos taurus GN=COL1A2 PE=1 SV=2	0	0	66.49	EGPVGLPGIDGR	iTRAQ8plex@N-term; Oxidation(P)@7	cleaved R-P@C-term	0.00112608	1485.81	743.913	1485.81	743.912	2	4.1.1.7295.1	0.509793
5	sp|P02465|CO1A2_BOVIN	Collagen alpha-2(I) chain OS=Bos taurus GN=COL1A2 PE=1 SV=2	0	0	60.31	EGPVGLPGIDGR	iTRAQ8plex@N-term; Oxidation(P)@7	cleaved R-P@C-term	0.000308341	1485.81	496.277	1485.81	496.277	3	4.1.1.7274.1	0.779009
5	sp|P02465|CO1A2_BOVIN	Collagen alpha-2(I) chain OS=Bos taurus GN=COL1A2 PE=1 SV=2	0	0	53.77	EGPVGLPGIDGR	iTRAQ8plex@N-term; Oxidation(P)@7	cleaved R-P@C-term	0.00332334	1485.81	743.914	1485.81	743.912	2	4.1.1.7521.1	0.523215
5	sp|P02465|CO1A2_BOVIN	Collagen alpha-2(I) chain OS=Bos taurus GN=COL1A2 PE=1 SV=2	0	0	51.19	EGPVGLPGIDGR	iTRAQ8plex@N-term; Oxidation(P)@7	cleaved R-P@C-term	0.00088194	1485.81	743.912	1485.81	743.912	2	4.1.1.7801.1	0.56511
5	sp|P02465|CO1A2_BOVIN	Collagen alpha-2(I) chain OS=Bos taurus GN=COL1A2 PE=1 SV=2	0	0	47.35	EGPVGLPGIDGR	iTRAQ8plex@N-term; Oxidation(P)@7	cleaved R-P@C-term	0.000308341	1485.81	496.277	1485.81	496.277	3	4.1.1.7426.1	0.700244
5	sp|P02465|CO1A2_BOVIN	Collagen alpha-2(I) chain OS=Bos taurus GN=COL1A2 PE=1 SV=2	0	0	44.78	EGPVGLPGIDGR	iTRAQ8plex@N-term; Oxidation(P)@7	cleaved R-P@C-term	-0.00234669	1485.81	496.276	1485.81	496.277	3	4.1.1.6686.1	0.705219
5	sp|P02465|CO1A2_BOVIN	Collagen alpha-2(I) chain OS=Bos taurus GN=COL1A2 PE=1 SV=2	0	0	41.77	EGPVGLPGIDGR	iTRAQ8plex@N-term; Oxidation(P)@7	cleaved R-P@C-term	0.0021394	1485.81	496.278	1485.81	496.277	3	4.1.1.7273.1	0.732868
5	sp|P02465|CO1A2_BOVIN	Collagen alpha-2(I) chain OS=Bos taurus GN=COL1A2 PE=1 SV=2	0	0	40.43	EGPVGLPGIDGR	iTRAQ8plex@N-term; Oxidation(P)@7	cleaved R-P@C-term	0.00241405	1485.81	496.278	1485.81	496.277	3	4.1.1.7527.1	0.652435
5	sp|P02465|CO1A2_BOVIN	Collagen alpha-2(I) chain OS=Bos taurus GN=COL1A2 PE=1 SV=2	0	0	39.52	EGPVGLPGIDGR	iTRAQ8plex@N-term; Oxidation(P)@7	cleaved R-P@C-term	-0.000460833	1485.81	743.912	1485.81	743.912	2	4.1.1.1175.1	0.463011
5	sp|P02465|CO1A2_BOVIN	Collagen alpha-2(I) chain OS=Bos taurus GN=COL1A2 PE=1 SV=2	0	0	31.94	EGPVGLPGIDGR	iTRAQ8plex@N-term; Oxidation(P)@7	cleaved R-P@C-term	-0.00424501	1485.81	743.91	1485.81	743.912	2	4.1.1.1257.1	0.566218
5	sp|P02465|CO1A2_BOVIN	Collagen alpha-2(I) chain OS=Bos taurus GN=COL1A2 PE=1 SV=2	0	0	24.31	EGPVGLPGIDGR	iTRAQ8plex@N-term; Oxidation(P)@7	cleaved R-P@C-term	-0.000400414	1485.81	496.277	1485.81	496.277	3	3.1.1.8725.1	0.625483
5	sp|P02465|CO1A2_BOVIN	Collagen alpha-2(I) chain OS=Bos taurus GN=COL1A2 PE=1 SV=2	0	0	18.7	EGPVGLPGIDGR	iTRAQ8plex@N-term; Oxidation(P)@7	cleaved R-P@C-term	0.000515729	1485.81	743.912	1485.81	743.912	2	4.1.1.7692.1	0.549416
5	sp|P02465|CO1A2_BOVIN	Collagen alpha-2(I) chain OS=Bos taurus GN=COL1A2 PE=1 SV=2	0	0	0	GAAGIPGGK	iTRAQ8plex@N-term; iTRAQ8plex(K)@9		-0.0206433	1334.79	668.404	1334.81	668.414	2	6.1.1.3825.1	0.903945
5	sp|P02465|CO1A2_BOVIN	Collagen alpha-2(I) chain OS=Bos taurus GN=COL1A2 PE=1 SV=2	0	0	99	GAAGLPGVAGAPGLPGPR	No iTRAQ8plex@N-term; Oxidation(P)@6; Oxidation(P)@12; Oxidation(P)@17		-0.00160876	1561.82	781.917	1561.82	781.918	2	2.1.1.514.1	0.551625
5	sp|P02465|CO1A2_BOVIN	Collagen alpha-2(I) chain OS=Bos taurus GN=COL1A2 PE=1 SV=2	0	0	99	GAAGLPGVAGAPGLPGPR	iTRAQ8plex@N-term; Oxidation(P)@6; Oxidation(P)@12; Oxidation(P)@15		-0.00302939	1866.02	934.019	1866.03	934.021	2	4.1.1.3491.1	0.535814
5	sp|P02465|CO1A2_BOVIN	Collagen alpha-2(I) chain OS=Bos taurus GN=COL1A2 PE=1 SV=2	0	0	99	GAAGLPGVAGAPGLPGPR	iTRAQ8plex@N-term; Oxidation(P)@6; Oxidation(P)@12; Oxidation(P)@15		-0.00571494	1866.02	934.018	1866.03	934.021	2	4.1.1.3544.1	0.541799
5	sp|P02465|CO1A2_BOVIN	Collagen alpha-2(I) chain OS=Bos taurus GN=COL1A2 PE=1 SV=2	0	0	99	GAPGAIGAPGPAGANGDR	iTRAQ8plex@N-term; Oxidation(P)@3; Oxidation(P)@9; Deamidated(N)@15		0.0024663	1841.92	614.981	1841.92	614.98	3	3.1.1.3554.1	0.461744
5	sp|P02465|CO1A2_BOVIN	Collagen alpha-2(I) chain OS=Bos taurus GN=COL1A2 PE=1 SV=2	0	0	99	GAPGAIGAPGPAGANGDR	iTRAQ8plex@N-term; Oxidation(P)@3; Oxidation(P)@9; Deamidated(N)@15		0.00319872	1841.92	614.981	1841.92	614.98	3	3.1.1.3567.1	0.384352
5	sp|P02465|CO1A2_BOVIN	Collagen alpha-2(I) chain OS=Bos taurus GN=COL1A2 PE=1 SV=2	0	0	99	GAPGAIGAPGPAGANGDR	iTRAQ8plex@N-term; Oxidation(P)@3; Oxidation(P)@9; Deamidated(N)@15		0.000771685	1841.92	921.966	1841.92	921.966	2	3.1.1.3570.1	0.435289
5	sp|P02465|CO1A2_BOVIN	Collagen alpha-2(I) chain OS=Bos taurus GN=COL1A2 PE=1 SV=2	0	0	99	GAPGAIGAPGPAGANGDR	iTRAQ8plex@N-term; Oxidation(P)@3; Oxidation(P)@9; Ammonia-loss(N)@15		0.00076845	1823.91	608.976	1823.91	608.976	3	3.1.1.3639.1	0.467529
5	sp|P02465|CO1A2_BOVIN	Collagen alpha-2(I) chain OS=Bos taurus GN=COL1A2 PE=1 SV=2	0	0	85.94	GAPGAIGAPGPAGANGDR	iTRAQ8plex@N-term; Pro->pyro-Glu(P)@9; Deamidated(N)@15		0.00296572	1823.91	608.977	1823.91	608.976	3	3.1.1.3608.1	0.455999
5	sp|P02465|CO1A2_BOVIN	Collagen alpha-2(I) chain OS=Bos taurus GN=COL1A2 PE=1 SV=2	0	0	69.04	GAPGAIGAPGPAGANGDR	iTRAQ8plex@N-term; Oxidation(P)@3; Deamidated(N)@15		-0.00355048	1825.92	913.967	1825.92	913.969	2	4.1.1.1828.1	0.386678
5	sp|P02465|CO1A2_BOVIN	Collagen alpha-2(I) chain OS=Bos taurus GN=COL1A2 PE=1 SV=2	1	0	99	GATGPAGVR	iTRAQ8plex@N-term		-0.00174377	1088.62	545.319	1088.62	545.32	2	4.1.1.8044.1	0.289298
5	sp|P02465|CO1A2_BOVIN	Collagen alpha-2(I) chain OS=Bos taurus GN=COL1A2 PE=1 SV=2	0	0	99	GDGGPPGATGFPGAAGR	iTRAQ8plex@N-term; Oxidation(P)@6; Oxidation(P)@12		-0.00263956	1776.87	889.441	1776.87	889.442	2	4.1.1.2220.1	0.40231
5	sp|P02465|CO1A2_BOVIN	Collagen alpha-2(I) chain OS=Bos taurus GN=COL1A2 PE=1 SV=2	0	0	99	GDGGPPGATGFPGAAGR	iTRAQ8plex@N-term; Oxidation(P)@6; Oxidation(P)@12		-0.00324991	1776.87	889.441	1776.87	889.442	2	4.1.1.2677.1	0.439247
5	sp|P02465|CO1A2_BOVIN	Collagen alpha-2(I) chain OS=Bos taurus GN=COL1A2 PE=1 SV=2	0	0	99	GDGGPPGATGFPGAAGR	iTRAQ8plex@N-term; Oxidation(P)@6; Oxidation(P)@12		-0.00459268	1776.87	889.44	1776.87	889.442	2	4.1.1.2225.1	0.39583
5	sp|P02465|CO1A2_BOVIN	Collagen alpha-2(I) chain OS=Bos taurus GN=COL1A2 PE=1 SV=2	0	0	99	GDGGPPGATGFPGAAGR	Carbamidomethyl@N-term; Oxidation(P)@6; Oxidation(P)@12		-0.00836119	1529.68	765.846	1529.69	765.85	2	1.1.1.8408.1	0.571077
5	sp|P02465|CO1A2_BOVIN	Collagen alpha-2(I) chain OS=Bos taurus GN=COL1A2 PE=1 SV=2	0	0	99	GDGGPPGATGFPGAAGR	No iTRAQ8plex@N-term; Oxidation(P)@6; Oxidation(P)@12		-0.00659743	1472.66	737.336	1472.66	737.339	2	1.1.1.8449.1	0.570811
5	sp|P02465|CO1A2_BOVIN	Collagen alpha-2(I) chain OS=Bos taurus GN=COL1A2 PE=1 SV=2	0	0	99	GDGGPPGATGFPGAAGR	No iTRAQ8plex@N-term; Oxidation(P)@6; Oxidation(P)@12		-0.00745192	1472.66	737.336	1472.66	737.339	2	1.1.1.8446.1	0.50838
5	sp|P02465|CO1A2_BOVIN	Collagen alpha-2(I) chain OS=Bos taurus GN=COL1A2 PE=1 SV=2	0	0	99	GDGGPPGATGFPGAAGR	Carbamidomethyl@N-term; Oxidation(P)@6; Oxidation(P)@12		-0.00836119	1529.68	765.846	1529.69	765.85	2	1.1.1.8417.1	0.596149
5	sp|P02465|CO1A2_BOVIN	Collagen alpha-2(I) chain OS=Bos taurus GN=COL1A2 PE=1 SV=2	0	0	99	GDGGPPGATGFPGAAGR	iTRAQ8plex@N-term; Oxidation(P)@6; Oxidation(P)@12		-0.000808504	1776.87	889.442	1776.87	889.442	2	4.1.1.2696.1	0.446451
5	sp|P02465|CO1A2_BOVIN	Collagen alpha-2(I) chain OS=Bos taurus GN=COL1A2 PE=1 SV=2	0	0	99	GDGGPPGATGFPGAAGR	Carbamyl@N-term; Oxidation(P)@6; Oxidation(P)@12		0.0250674	1515.7	758.855	1515.67	758.842	2	1.1.1.8589.1	0.596705
5	sp|P02465|CO1A2_BOVIN	Collagen alpha-2(I) chain OS=Bos taurus GN=COL1A2 PE=1 SV=2	0	0	87.83	GDGGPPGATGFPGAAGR	Carbamyl@N-term; Oxidation(P)@6; Oxidation(P)@12		0.0364691	1515.71	758.861	1515.67	758.842	2	2.1.1.6393.1	0.654301
5	sp|P02465|CO1A2_BOVIN	Collagen alpha-2(I) chain OS=Bos taurus GN=COL1A2 PE=1 SV=2	1	0	97.06	GDQGPVGR	iTRAQ8plex@N-term		-0.00161312	1088.59	545.301	1088.59	545.301	2	4.1.1.1517.1	0.289295
5	sp|P02465|CO1A2_BOVIN	Collagen alpha-2(I) chain OS=Bos taurus GN=COL1A2 PE=1 SV=2	0	0	99	GEAGPAGPAGPAG	iTRAQ8plex@N-term	cleaved G-P@C-term	0.00237753	1311.67	656.845	1311.67	656.844	2	2.1.1.6321.1	0.575124
5	sp|P02465|CO1A2_BOVIN	Collagen alpha-2(I) chain OS=Bos taurus GN=COL1A2 PE=1 SV=2	1	0	99	GEAGPAGPAGPAGPR	iTRAQ8plex@N-term		-0.0012792	1564.83	522.616	1564.83	522.616	3	4.1.1.8122.1	0.289298
5	sp|P02465|CO1A2_BOVIN	Collagen alpha-2(I) chain OS=Bos taurus GN=COL1A2 PE=1 SV=2	1	0	99	GEAGPAGPAGPAGPR	iTRAQ8plex@N-term		-0.00468733	1564.82	522.615	1564.83	522.616	3	5.1.1.5812.1	0.289298
5	sp|P02465|CO1A2_BOVIN	Collagen alpha-2(I) chain OS=Bos taurus GN=COL1A2 PE=1 SV=2	1	0	99	GEAGPAGPAGPAGPR	iTRAQ8plex@N-term		-0.00468733	1564.82	522.615	1564.83	522.616	3	5.1.1.5819.1	0.289298
5	sp|P02465|CO1A2_BOVIN	Collagen alpha-2(I) chain OS=Bos taurus GN=COL1A2 PE=1 SV=2	0	0	99	GEAGPAGPAGPAGPR	Carbamidomethyl@N-term		0.00409974	1317.65	659.831	1317.64	659.829	2	3.1.1.3528.1	0.587523
5	sp|P02465|CO1A2_BOVIN	Collagen alpha-2(I) chain OS=Bos taurus GN=COL1A2 PE=1 SV=2	0	0	99	GEAGPAGPAGPAGPR	Carbamidomethyl@N-term; Carbamidomethyl(E)@2		-0.00846188	1374.66	688.335	1374.66	688.339	2	1.1.1.51.1	0.581118
5	sp|P02465|CO1A2_BOVIN	Collagen alpha-2(I) chain OS=Bos taurus GN=COL1A2 PE=1 SV=2	0	0	98.53	GEAGPAGPAGPAGPR	iTRAQ8plex@N-term; Dehydrated(E)@2		-0.0033389	1546.81	516.611	1546.82	516.613	3	4.1.1.8181.1	0.39122
5	sp|P02465|CO1A2_BOVIN	Collagen alpha-2(I) chain OS=Bos taurus GN=COL1A2 PE=1 SV=2	0	0	0	GEAGPAGPAGPAGPR	iTRAQ8plex@N-term		0.0982591	1564.92	783.47	1564.83	783.421	2	5.1.1.592.1	1.03512
5	sp|P02465|CO1A2_BOVIN	Collagen alpha-2(I) chain OS=Bos taurus GN=COL1A2 PE=1 SV=2	0	0	0	GEAGPAGPAGPAGPR	iTRAQ8plex@N-term		0.0385593	1564.87	522.629	1564.83	522.616	3	6.1.1.2040.1	0.457113
5	sp|P02465|CO1A2_BOVIN	Collagen alpha-2(I) chain OS=Bos taurus GN=COL1A2 PE=1 SV=2	0	0	99	GELGPVGNPGPAGPAGPR	Carbamidomethyl@N-term; Oxidation(P)@9		-0.000472941	1671.83	836.923	1671.83	836.924	2	2.1.1.6637.1	0.724908
5	sp|P02465|CO1A2_BOVIN	Collagen alpha-2(I) chain OS=Bos taurus GN=COL1A2 PE=1 SV=2	0	0	87.47	GENGPVGPTGPVGAAGPSGPNG	iTRAQ8plex@N-term; Deamidated(N)@3	cleaved G-P@C-term	0.00507527	2150.06	1076.04	2150.05	1076.03	2	2.1.1.372.1	1.45973
5	sp|P02465|CO1A2_BOVIN	Collagen alpha-2(I) chain OS=Bos taurus GN=COL1A2 PE=1 SV=2	0	0	0	GEPGAPGENGTPGQTGAR	iTRAQ8plex@N-term		0.075485	1956.04	979.025	1955.96	978.987	2	3.1.1.5994.1	0.443417
5	sp|P02465|CO1A2_BOVIN	Collagen alpha-2(I) chain OS=Bos taurus GN=COL1A2 PE=1 SV=2	0	0	0	GEPGAPGENGTPGQTGAR	iTRAQ8plex@N-term		0.0768278	1956.04	979.026	1955.96	978.987	2	3.1.1.6429.1	0.718532
5	sp|P02465|CO1A2_BOVIN	Collagen alpha-2(I) chain OS=Bos taurus GN=COL1A2 PE=1 SV=2	0	0	0	GEPGAPGENGTPGQTGAR	iTRAQ8plex@N-term		0.0803989	1956.04	653.021	1955.96	652.994	3	4.1.1.500.1	0.945219
5	sp|P02465|CO1A2_BOVIN	Collagen alpha-2(I) chain OS=Bos taurus GN=COL1A2 PE=1 SV=2	0	0	0	GEPGAPGENGTPGQTGAR	iTRAQ8plex@N-term		0.0820468	1956.04	653.021	1955.96	652.994	3	4.1.1.672.1	0.924244
5	sp|P02465|CO1A2_BOVIN	Collagen alpha-2(I) chain OS=Bos taurus GN=COL1A2 PE=1 SV=2	0	0	0	GEPGAPGENGTPGQTGAR	iTRAQ8plex@N-term		0.0803621	1956.04	979.028	1955.96	978.987	2	4.1.1.765.1	0.461918
5	sp|P02465|CO1A2_BOVIN	Collagen alpha-2(I) chain OS=Bos taurus GN=COL1A2 PE=1 SV=2	0	0	0	GEPGAPGENGTPGQTGAR	iTRAQ8plex@N-term		0.0814608	1956.04	979.028	1955.96	978.987	2	4.1.1.774.1	0.445229
5	sp|P02465|CO1A2_BOVIN	Collagen alpha-2(I) chain OS=Bos taurus GN=COL1A2 PE=1 SV=2	0	0	0	GEPGAPGENGTPGQTGAR	iTRAQ8plex@N-term		0.0811313	1956.04	653.021	1955.96	652.994	3	4.1.1.855.1	0.90833
5	sp|P02465|CO1A2_BOVIN	Collagen alpha-2(I) chain OS=Bos taurus GN=COL1A2 PE=1 SV=2	0	0	0	GEPGAPGENGTPGQTGAR	iTRAQ8plex@N-term		0.0842684	1956.04	979.03	1955.96	978.987	2	4.1.1.911.1	0.511485
5	sp|P02465|CO1A2_BOVIN	Collagen alpha-2(I) chain OS=Bos taurus GN=COL1A2 PE=1 SV=2	0	0	0	GEPGAPGENGTPGQTGAR	iTRAQ8plex@N-term		0.0807651	1956.04	653.021	1955.96	652.994	3	4.1.1.978.1	0.897849
5	sp|P02465|CO1A2_BOVIN	Collagen alpha-2(I) chain OS=Bos taurus GN=COL1A2 PE=1 SV=2	0	0	0	GEPGAPGENGTPGQTGAR	iTRAQ8plex@N-term		0.0778354	1956.04	653.02	1955.96	652.994	3	4.1.1.1234.1	0.806186
5	sp|P02465|CO1A2_BOVIN	Collagen alpha-2(I) chain OS=Bos taurus GN=COL1A2 PE=1 SV=2	0	0	0	GEPGAPGENGTPGQTGAR	iTRAQ8plex@N-term		0.0817049	1956.04	979.028	1955.96	978.987	2	4.1.1.1402.1	0.478265
5	sp|P02465|CO1A2_BOVIN	Collagen alpha-2(I) chain OS=Bos taurus GN=COL1A2 PE=1 SV=2	0	0	0	GEPGAPGENGTPGQTGAR	iTRAQ8plex@N-term		0.0823153	1956.04	979.029	1955.96	978.987	2	4.1.1.1403.1	0.504901
5	sp|P02465|CO1A2_BOVIN	Collagen alpha-2(I) chain OS=Bos taurus GN=COL1A2 PE=1 SV=2	0	0	0	GEPGAPGENGTPGQTGAR	iTRAQ8plex@N-term		0.0763338	1956.04	979.026	1955.96	978.987	2	4.1.1.6746.1	0.427842
5	sp|P02465|CO1A2_BOVIN	Collagen alpha-2(I) chain OS=Bos taurus GN=COL1A2 PE=1 SV=2	0	0	0	GEPGAPGENGTPGQTGAR	iTRAQ8plex@N-term		0.0767	1956.04	979.026	1955.96	978.987	2	4.1.1.6752.1	0.3768
5	sp|P02465|CO1A2_BOVIN	Collagen alpha-2(I) chain OS=Bos taurus GN=COL1A2 PE=1 SV=2	0	0	99	GEPGAVGQPGPPGPSG	iTRAQ8plex@N-term; Oxidation(P)@3; Oxidation(P)@9; Oxidation(P)@12	cleaved G-E@C-term	-0.00656951	1711.83	856.92	1711.83	856.923	2	1.1.1.8240.1	0.493637
5	sp|P02465|CO1A2_BOVIN	Collagen alpha-2(I) chain OS=Bos taurus GN=COL1A2 PE=1 SV=2	0	0	99	GEPGAVGQPGPPGPSGEEGK	Carbamidomethyl@N-term; Oxidation(P)@3; Oxidation(P)@9; Oxidation(P)@12; iTRAQ8plex(K)@20		0.000540216	2212.06	738.359	2212.06	738.359	3	3.1.1.3500.1	0.59767
5	sp|P02465|CO1A2_BOVIN	Collagen alpha-2(I) chain OS=Bos taurus GN=COL1A2 PE=1 SV=2	0	0	97.95	GEPGAVGQPGPPGPSGEEGK	Carbamidomethyl@N-term; Oxidation(P)@3; Oxidation(P)@11; Oxidation(P)@12; iTRAQ8plex(K)@20		0.00127264	2212.06	738.359	2212.06	738.359	3	3.1.1.3491.1	0.443315
5	sp|P02465|CO1A2_BOVIN	Collagen alpha-2(I) chain OS=Bos taurus GN=COL1A2 PE=1 SV=2	0	0	97.43	GEPGNIGFPGPK	iTRAQ8plex@N-term; Oxidation(P)@3; Deamidated(N)@5; Oxidation(P)@9; iTRAQ8plex(K)@12		-0.0079716	1809.96	604.329	1809.97	604.331	3	4.1.1.8670.1	0.65194
5	sp|P02465|CO1A2_BOVIN	Collagen alpha-2(I) chain OS=Bos taurus GN=COL1A2 PE=1 SV=2	0	0	55.88	GEPGNIGFPGPK	iTRAQ8plex@N-term; Oxidation(P)@3; Oxidation(P)@9; iTRAQ8plex(K)@12		-0.00035539	1808.99	604.003	1808.99	604.003	3	5.1.1.5475.1	0.721979
5	sp|P02465|CO1A2_BOVIN	Collagen alpha-2(I) chain OS=Bos taurus GN=COL1A2 PE=1 SV=2	0	0	99	GEPGPAGAVGPAGAVGPR	Carbamidomethyl@N-term; Oxidation(P)@3		0.00216583	1588.8	795.406	1588.8	795.405	2	2.1.1.6497.1	0.496938
5	sp|P02465|CO1A2_BOVIN	Collagen alpha-2(I) chain OS=Bos taurus GN=COL1A2 PE=1 SV=2	0	0	99	GEPGPAGAVGPAGAVGPR	Carbamidomethyl@N-term; Oxidation(P)@3		0.000945123	1588.8	795.406	1588.8	795.405	2	2.1.1.6518.1	0.414971
5	sp|P02465|CO1A2_BOVIN	Collagen alpha-2(I) chain OS=Bos taurus GN=COL1A2 PE=1 SV=2	0	0	99	GEPGPAGAVGPAGAVGPR	No iTRAQ8plex@N-term; Oxidation(P)@3		-8.72449e-05	1531.77	766.894	1531.77	766.894	2	2.1.1.6548.1	0.494055
5	sp|P02465|CO1A2_BOVIN	Collagen alpha-2(I) chain OS=Bos taurus GN=COL1A2 PE=1 SV=2	0	0	99	GEPGPAGAVGPAGAVGPR	Carbamidomethyl@N-term; Oxidation(P)@3		-0.000235979	1588.8	530.606	1588.8	530.606	3	2.1.1.6568.1	0.449655
5	sp|P02465|CO1A2_BOVIN	Collagen alpha-2(I) chain OS=Bos taurus GN=COL1A2 PE=1 SV=2	0	0	99	GEPGPAGAVGPAGAVGPR	Carbamidomethyl@N-term; Oxidation(P)@3		-0.000968401	1588.79	530.606	1588.8	530.606	3	2.1.1.6574.1	0.373348
5	sp|P02465|CO1A2_BOVIN	Collagen alpha-2(I) chain OS=Bos taurus GN=COL1A2 PE=1 SV=2	0	0	99	GEPGPAGAVGPAGAVGPR	iTRAQ8plex@N-term; Oxidation(P)@3		-0.00476875	1835.98	918.995	1835.98	918.997	2	4.1.1.2452.1	0.385606
5	sp|P02465|CO1A2_BOVIN	Collagen alpha-2(I) chain OS=Bos taurus GN=COL1A2 PE=1 SV=2	0	0	99	GEPGPAGAVGPAGAVGPR	iTRAQ8plex@N-term; Oxidation(P)@3		-0.00766168	1835.97	612.998	1835.98	613	3	4.1.1.2479.1	0.87032
5	sp|P02465|CO1A2_BOVIN	Collagen alpha-2(I) chain OS=Bos taurus GN=COL1A2 PE=1 SV=2	0	0	99	GEPGPAGAVGPAGAVGPR	iTRAQ8plex@N-term; Oxidation(P)@3		-0.00656305	1835.97	612.998	1835.98	613	3	4.1.1.2488.1	0.749579
5	sp|P02465|CO1A2_BOVIN	Collagen alpha-2(I) chain OS=Bos taurus GN=COL1A2 PE=1 SV=2	0	0	99	GEPGPAGAVGPAGAVGPR	iTRAQ8plex@N-term; Oxidation(P)@3		-0.00381647	1835.98	612.999	1835.98	613	3	4.1.1.2752.1	0.7926
5	sp|P02465|CO1A2_BOVIN	Collagen alpha-2(I) chain OS=Bos taurus GN=COL1A2 PE=1 SV=2	0	0	99	GEPGPAGAVGPAGAVGPR	iTRAQ8plex@N-term; Oxidation(P)@3		0.000761165	1835.98	613.001	1835.98	613	3	4.1.1.6890.1	0.956949
5	sp|P02465|CO1A2_BOVIN	Collagen alpha-2(I) chain OS=Bos taurus GN=COL1A2 PE=1 SV=2	0	0	99	GEPGPAGAVGPAGAVGPR	iTRAQ8plex@N-term; Oxidation(P)@3		-0.00476875	1835.98	918.995	1835.98	918.997	2	4.1.1.2445.1	0.430997
5	sp|P02465|CO1A2_BOVIN	Collagen alpha-2(I) chain OS=Bos taurus GN=COL1A2 PE=1 SV=2	0	0	99	GEPGPAGAVGPAGAVGPR	iTRAQ8plex@N-term; Oxidation(P)@3		-0.00244941	1835.98	918.996	1835.98	918.997	2	4.1.1.2733.1	0.395188
5	sp|P02465|CO1A2_BOVIN	Collagen alpha-2(I) chain OS=Bos taurus GN=COL1A2 PE=1 SV=2	0	0	99	GEPGPAGAVGPAGAVGPR	iTRAQ8plex@N-term; Oxidation(P)@3		0.00222601	1835.98	613.001	1835.98	613	3	4.1.1.6749.1	0.762168
5	sp|P02465|CO1A2_BOVIN	Collagen alpha-2(I) chain OS=Bos taurus GN=COL1A2 PE=1 SV=2	0	0	99	GEPGPAGAVGPAGAVGPR	iTRAQ8plex@N-term; Oxidation(P)@3		-0.0020832	1835.98	918.996	1835.98	918.997	2	4.1.1.2730.1	0.420787
5	sp|P02465|CO1A2_BOVIN	Collagen alpha-2(I) chain OS=Bos taurus GN=COL1A2 PE=1 SV=2	0	0	99	GEPGPAGAVGPAGAVGPR	Carbamidomethyl@N-term; Oxidation(P)@3		-0.00895812	1588.79	795.401	1588.8	795.405	2	1.1.1.8567.1	0.46384
5	sp|P02465|CO1A2_BOVIN	Collagen alpha-2(I) chain OS=Bos taurus GN=COL1A2 PE=1 SV=2	0	0	99	GEPGPAGAVGPAGAVGPR	No iTRAQ8plex@N-term; Oxidation(P)@3		-0.010002	1531.76	766.889	1531.77	766.894	2	1.1.1.8584.1	0.344069
5	sp|P02465|CO1A2_BOVIN	Collagen alpha-2(I) chain OS=Bos taurus GN=COL1A2 PE=1 SV=2	0	0	99	GEPGPAGAVGPAGAVGPR	No iTRAQ8plex@N-term; Oxidation(P)@3		-0.00926955	1531.77	766.89	1531.77	766.894	2	1.1.1.8590.1	0.490173
5	sp|P02465|CO1A2_BOVIN	Collagen alpha-2(I) chain OS=Bos taurus GN=COL1A2 PE=1 SV=2	0	0	99	GEPGPAGAVGPAGAVGPR	Carbamidomethyl@N-term; Oxidation(P)@5		-0.00846985	1588.79	795.401	1588.8	795.405	2	1.1.1.8563.1	0.262204
5	sp|P02465|CO1A2_BOVIN	Collagen alpha-2(I) chain OS=Bos taurus GN=COL1A2 PE=1 SV=2	0	0	99	GEPGPAGAVGPAGAVGPR	Carbamidomethyl@N-term; Carbamidomethyl(E)@2; Oxidation(P)@3		-0.0114543	1645.81	823.91	1645.82	823.916	2	1.1.1.391.1	0.219139
5	sp|P02465|CO1A2_BOVIN	Collagen alpha-2(I) chain OS=Bos taurus GN=COL1A2 PE=1 SV=2	0	0	99	GEPGPAGAVGPAGAVGPR	Carbamidomethyl@N-term; Oxidation(P)@5		-0.0030079	1588.79	530.605	1588.8	530.606	3	1.1.1.8597.1	0.324607
5	sp|P02465|CO1A2_BOVIN	Collagen alpha-2(I) chain OS=Bos taurus GN=COL1A2 PE=1 SV=2	0	0	94.16	GEPGPAGAVGPAGAVGPR	iTRAQ8plex@N-term; Oxidation(P)@5		-0.00476875	1835.98	918.995	1835.98	918.997	2	4.1.1.1917.1	0.359038
5	sp|P02465|CO1A2_BOVIN	Collagen alpha-2(I) chain OS=Bos taurus GN=COL1A2 PE=1 SV=2	0	0	99	GEPGVVGAPGTAGPSGPSGLPGER	iTRAQ8plex@N-term; Oxidation(P)@3; Oxidation(P)@9; Oxidation(P)@21		0.00189714	2454.23	819.084	2454.23	819.084	3	2.1.1.6677.1	0.63821
5	sp|P02465|CO1A2_BOVIN	Collagen alpha-2(I) chain OS=Bos taurus GN=COL1A2 PE=1 SV=2	0	0	99	GEPGVVGAPGTAGPSGPSGLPGER	iTRAQ8plex@N-term; Oxidation(P)@3; Oxidation(P)@9; Oxidation(P)@21		-0.00254546	2454.23	819.083	2454.23	819.084	3	3.1.1.3906.1	0.523521
5	sp|P02465|CO1A2_BOVIN	Collagen alpha-2(I) chain OS=Bos taurus GN=COL1A2 PE=1 SV=2	0	0	99	GEPGVVGAPGTAGPSGPSGLPGER	iTRAQ8plex@N-term; Oxidation(P)@3; Oxidation(P)@9; Oxidation(P)@21		-0.00518422	2454.22	819.082	2454.23	819.084	3	4.1.1.2067.1	0.534405
5	sp|P02465|CO1A2_BOVIN	Collagen alpha-2(I) chain OS=Bos taurus GN=COL1A2 PE=1 SV=2	0	0	99	GEPGVVGAPGTAGPSGPSGLPGER	No iTRAQ8plex@N-term; Oxidation(P)@3; Oxidation(P)@9		-0.00473079	2134.02	1068.02	2134.03	1068.02	2	2.1.1.162.1	0.761997
5	sp|P02465|CO1A2_BOVIN	Collagen alpha-2(I) chain OS=Bos taurus GN=COL1A2 PE=1 SV=2	0	0	99	GEPGVVGAPGTAGPSGPSGLPGER	Carbamidomethyl@N-term; Oxidation(P)@3; Oxidation(P)@9		-0.0017453	2191.05	1096.53	2191.05	1096.53	2	2.1.1.141.1	0.839684
5	sp|P02465|CO1A2_BOVIN	Collagen alpha-2(I) chain OS=Bos taurus GN=COL1A2 PE=1 SV=2	0	0	99	GEPGVVGAPGTAGPSGPSGLPGER	No iTRAQ8plex@N-term; Oxidation(P)@3; Oxidation(P)@9		-0.000824537	2134.03	1068.02	2134.03	1068.02	2	2.1.1.173.1	0.732032
5	sp|P02465|CO1A2_BOVIN	Collagen alpha-2(I) chain OS=Bos taurus GN=COL1A2 PE=1 SV=2	0	0	99	GEPGVVGAPGTAGPSGPSGLPGER	Carbamidomethyl@N-term; Oxidation(P)@3; Oxidation(P)@9		-0.00272186	2191.05	1096.53	2191.05	1096.53	2	2.1.1.148.1	1.00361
5	sp|P02465|CO1A2_BOVIN	Collagen alpha-2(I) chain OS=Bos taurus GN=COL1A2 PE=1 SV=2	0	0	99	GEPGVVGAPGTAGPSGPSGLPGER	iTRAQ8plex@N-term; Oxidation(P)@3; Oxidation(P)@9; Oxidation(P)@21		-0.00584136	2454.22	819.082	2454.23	819.084	3	3.1.1.4775.1	0.912135
5	sp|P02465|CO1A2_BOVIN	Collagen alpha-2(I) chain OS=Bos taurus GN=COL1A2 PE=1 SV=2	0	0	99	GEPGVVGAPGTAGPSGPSGLPGER	No iTRAQ8plex@N-term; Oxidation(P)@3; Oxidation(P)@9; Oxidation(P)@21		-0.0157157	2150.01	1076.01	2150.02	1076.02	2	1.1.1.216.1	100
5	sp|P02465|CO1A2_BOVIN	Collagen alpha-2(I) chain OS=Bos taurus GN=COL1A2 PE=1 SV=2	0	0	99	GEPGVVGAPGTAGPSGPSGLPGER	No iTRAQ8plex@N-term; Oxidation(P)@3; Oxidation(P)@9; Oxidation(P)@21		-0.014495	2150.01	1076.01	2150.02	1076.02	2	1.1.1.207.1	0.01
5	sp|P02465|CO1A2_BOVIN	Collagen alpha-2(I) chain OS=Bos taurus GN=COL1A2 PE=1 SV=2	0	0	99	GEPGVVGAPGTAGPSGPSGLPGER	iTRAQ8plex@N-term; Oxidation(P)@3; Oxidation(P)@9; Oxidation(P)@21		-0.00510894	2454.22	819.082	2454.23	819.084	3	3.1.1.4804.1	0.490842
5	sp|P02465|CO1A2_BOVIN	Collagen alpha-2(I) chain OS=Bos taurus GN=COL1A2 PE=1 SV=2	0	0	76.62	GEPGVVGAPGTAGPSGPSGLPGER	iTRAQ8plex@N-term; Oxidation(P)@3; Oxidation(P)@9; Oxidation(P)@21		-0.00719838	2454.22	819.081	2454.23	819.084	3	4.1.1.2054.1	0.471806
5	sp|P02465|CO1A2_BOVIN	Collagen alpha-2(I) chain OS=Bos taurus GN=COL1A2 PE=1 SV=2	0	0	99	GEQGPAGPPGF	iTRAQ8plex@N-term; Oxidation(P)@9	cleaved F-Q@C-term	-0.000382361	1332.66	667.338	1332.66	667.338	2	2.1.1.7064.1	0.520649
5	sp|P02465|CO1A2_BOVIN	Collagen alpha-2(I) chain OS=Bos taurus GN=COL1A2 PE=1 SV=2	0	0	99	GEQGPAGPPGFQGLPGPAGTAGEAGK	iTRAQ8plex@N-term; Oxidation(P)@9; Oxidation(P)@17; iTRAQ8plex(K)@26	cleaved K-P@C-term	-0.00533297	2944.51	982.51	2944.51	982.512	3	5.1.1.709.1	0.624646
5	sp|P02465|CO1A2_BOVIN	Collagen alpha-2(I) chain OS=Bos taurus GN=COL1A2 PE=1 SV=2	0	0	99	GEQGPAGPPGFQGLPGPAGTAGEAGK	iTRAQ8plex@N-term; Oxidation(P)@9; Oxidation(P)@17; iTRAQ8plex(K)@26	cleaved K-P@C-term	-0.00222018	2944.51	982.511	2944.51	982.512	3	5.1.1.7034.1	0.759733
5	sp|P02465|CO1A2_BOVIN	Collagen alpha-2(I) chain OS=Bos taurus GN=COL1A2 PE=1 SV=2	0	0	99	GEQGPAGPPGFQGLPGPAGTAGEAGK	Carbamidomethyl@N-term; Oxidation(P)@9; Oxidation(P)@17; iTRAQ8plex(K)@26	cleaved K-P@C-term	-0.00177324	2697.33	900.117	2697.33	900.117	3	3.1.1.5048.1	0.830493
5	sp|P02465|CO1A2_BOVIN	Collagen alpha-2(I) chain OS=Bos taurus GN=COL1A2 PE=1 SV=2	0	0	96.63	GEQGPAGPPGFQGLPGPAGTAGEAGK	No iTRAQ8plex@N-term; Oxidation(P)@9; Oxidation(P)@17; iTRAQ8plex(K)@26	cleaved K-P@C-term	-0.00189846	2640.31	881.11	2640.31	881.11	3	3.1.1.5137.1	1.11143
5	sp|P02465|CO1A2_BOVIN	Collagen alpha-2(I) chain OS=Bos taurus GN=COL1A2 PE=1 SV=2	0	0	73.13	GEQGPAGPPGFQGLPGPAGTAGEAGK	iTRAQ8plex@N-term; Oxidation(P)@9; Oxidation(P)@15; iTRAQ8plex(K)@26	cleaved K-P@C-term	-0.00551607	2944.51	982.51	2944.51	982.512	3	5.1.1.703.1	0.719685
5	sp|P02465|CO1A2_BOVIN	Collagen alpha-2(I) chain OS=Bos taurus GN=COL1A2 PE=1 SV=2	0	0	99	GEQGPAGPPGFQGLPGPAGTAGEAGKPGER	iTRAQ8plex@N-term; Oxidation(P)@9; Oxidation(P)@17; iTRAQ8plex(K)@26; Oxidation(P)@27		-0.00543693	3399.72	850.938	3399.73	850.939	4	5.1.1.6853.1	0.371318
5	sp|P02465|CO1A2_BOVIN	Collagen alpha-2(I) chain OS=Bos taurus GN=COL1A2 PE=1 SV=2	0	0	99	GEQGPAGPPGFQGLPGPAGTAGEAGKPGER	iTRAQ8plex@N-term; Oxidation(P)@9; Oxidation(P)@15; iTRAQ8plex(K)@26; Oxidation(P)@27		-0.00881365	3399.72	1134.25	3399.73	1134.25	3	5.1.1.6470.1	0.393316
5	sp|P02465|CO1A2_BOVIN	Collagen alpha-2(I) chain OS=Bos taurus GN=COL1A2 PE=1 SV=2	0	0	99	GEQGPAGPPGFQGLPGPAGTAGEAGKPGER	iTRAQ8plex@N-term; Oxidation(P)@9; Oxidation(P)@17; iTRAQ8plex(K)@26; Oxidation(P)@27		-0.00661639	3399.72	1134.25	3399.73	1134.25	3	5.1.1.6479.1	0.463717
5	sp|P02465|CO1A2_BOVIN	Collagen alpha-2(I) chain OS=Bos taurus GN=COL1A2 PE=1 SV=2	0	0	88.95	GEQGPAGPPGFQGLPGPAGTAGEAGKPGER	iTRAQ8plex@N-term; Oxidation(P)@9; Oxidation(P)@17; iTRAQ8plex(K)@26; Oxidation(P)@27		-0.0103157	3399.72	850.936	3399.73	850.939	4	6.1.1.3067.1	0.514296
5	sp|P02465|CO1A2_BOVIN	Collagen alpha-2(I) chain OS=Bos taurus GN=COL1A2 PE=1 SV=2	0	0	95.01	GEVGPAGPNGF	iTRAQ8plex@N-term; Deamidated(N)@9	cleaved F-A@C-term	-0.00121872	1305.65	653.832	1305.65	653.833	2	2.1.1.1186.1	0.56011
5	sp|P02465|CO1A2_BOVIN	Collagen alpha-2(I) chain OS=Bos taurus GN=COL1A2 PE=1 SV=2	0	0	48.49	GEVGPAGPNGFAGPAGAAGQ	iTRAQ8plex@N-term; Deamidated(N)@9	cleaved Q-P@C-term	-0.00540691	1985.97	993.992	1985.97	993.995	2	2.1.1.982.1	0.622706
5	sp|P02465|CO1A2_BOVIN	Collagen alpha-2(I) chain OS=Bos taurus GN=COL1A2 PE=1 SV=2	0	0	67.62	GEVGPAGPNGFAGPAGAAGQPGAKGER	iTRAQ8plex@N-term; Dioxidation(P)@21; iTRAQ8plex(K)@24	missed K-G@24	-0.00671632	3016.55	1006.52	3016.56	1006.53	3	5.1.1.6162.1	0.297292
5	sp|P02465|CO1A2_BOVIN	Collagen alpha-2(I) chain OS=Bos taurus GN=COL1A2 PE=1 SV=2	0	0	99	GFPGSPGNIGPAGK	iTRAQ8plex@N-term; Oxidation(P)@3; Oxidation(P)@6; iTRAQ8plex(K)@14		-0.00446286	1895.03	632.684	1895.04	632.686	3	5.1.1.6834.1	0.909364
5	sp|P02465|CO1A2_BOVIN	Collagen alpha-2(I) chain OS=Bos taurus GN=COL1A2 PE=1 SV=2	0	0	99	GFPGSPGNIGPAGK	iTRAQ8plex@N-term; Oxidation(P)@3; Oxidation(P)@6; iTRAQ8plex(K)@14		-0.000781419	1895.04	632.686	1895.04	632.686	3	6.1.1.1604.1	0.744375
5	sp|P02465|CO1A2_BOVIN	Collagen alpha-2(I) chain OS=Bos taurus GN=COL1A2 PE=1 SV=2	0	0	99	GFPGSPGNIGPAGK	iTRAQ8plex@N-term; Oxidation(P)@3; Oxidation(P)@6; iTRAQ8plex(K)@14		0.0036131	1895.04	632.687	1895.04	632.686	3	6.1.1.1234.1	0.752354
5	sp|P02465|CO1A2_BOVIN	Collagen alpha-2(I) chain OS=Bos taurus GN=COL1A2 PE=1 SV=2	0	0	99	GFPGSPGNIGPAGK	iTRAQ8plex@N-term; Oxidation(P)@3; Oxidation(P)@6; iTRAQ8plex(K)@14		0.000134105	1895.04	632.686	1895.04	632.686	3	6.1.1.1240.1	0.80535
5	sp|P02465|CO1A2_BOVIN	Collagen alpha-2(I) chain OS=Bos taurus GN=COL1A2 PE=1 SV=2	0	0	99	GFPGSPGNIGPAGK	iTRAQ8plex@N-term; Oxidation(P)@3; Oxidation(P)@6; iTRAQ8plex(K)@14		-0.00316178	1895.03	632.685	1895.04	632.686	3	6.1.1.1595.1	0.67032
5	sp|P02465|CO1A2_BOVIN	Collagen alpha-2(I) chain OS=Bos taurus GN=COL1A2 PE=1 SV=2	0	0	99	GFPGSPGNIGPAGK	iTRAQ8plex@N-term; Oxidation(P)@3; Oxidation(P)@6; iTRAQ8plex(K)@14		-0.000781419	1895.04	632.686	1895.04	632.686	3	6.1.1.1874.1	0.804583
5	sp|P02465|CO1A2_BOVIN	Collagen alpha-2(I) chain OS=Bos taurus GN=COL1A2 PE=1 SV=2	0	0	99	GFPGSPGNIGPAGK	iTRAQ8plex@N-term; Oxidation(P)@3; Oxidation(P)@6; iTRAQ8plex(K)@14		-0.00975356	1895.03	632.683	1895.04	632.686	3	6.1.1.2517.1	0.558483
5	sp|P02465|CO1A2_BOVIN	Collagen alpha-2(I) chain OS=Bos taurus GN=COL1A2 PE=1 SV=2	0	0	99	GFPGSPGNIGPAGK	iTRAQ8plex@N-term; Oxidation(P)@3; Oxidation(P)@6; iTRAQ8plex(K)@14		-0.00407731	1895.03	632.685	1895.04	632.686	3	6.1.1.1940.1	0.806077
5	sp|P02465|CO1A2_BOVIN	Collagen alpha-2(I) chain OS=Bos taurus GN=COL1A2 PE=1 SV=2	0	0	97.75	GFPGSPGNIGPAGK	iTRAQ8plex@N-term; Oxidation(P)@3; Oxidation(P)@6; iTRAQ8plex(K)@14		-0.00499283	1895.03	632.684	1895.04	632.686	3	6.1.1.1941.1	0.917622
5	sp|P02465|CO1A2_BOVIN	Collagen alpha-2(I) chain OS=Bos taurus GN=COL1A2 PE=1 SV=2	0	0	79.08	GFPGSPGNIGPAGK	iTRAQ8plex@N-term; Oxidation(P)@3; Oxidation(P)@6; iTRAQ8plex(K)@14		-0.00341207	1895.03	632.685	1895.04	632.686	3	4.1.1.8462.1	0.665146
5	sp|P02465|CO1A2_BOVIN	Collagen alpha-2(I) chain OS=Bos taurus GN=COL1A2 PE=1 SV=2	0	0	72.36	GFPGSPGNIGPAGK	iTRAQ8plex@N-term; Oxidation(P)@3; Oxidation(P)@6; Deamidated(N)@8; iTRAQ8plex(K)@14		-0.00598287	1896.01	633.012	1896.02	633.014	3	4.1.1.8502.1	0.865483
5	sp|P02465|CO1A2_BOVIN	Collagen alpha-2(I) chain OS=Bos taurus GN=COL1A2 PE=1 SV=2	0	0	0	GFPGSPGNIGPAGK	iTRAQ8plex@N-term; iTRAQ8plex(K)@14		-0.105728	1862.94	621.987	1863.05	622.023	3	4.1.1.8115.1	0.543133
5	sp|P02465|CO1A2_BOVIN	Collagen alpha-2(I) chain OS=Bos taurus GN=COL1A2 PE=1 SV=2	0	0	0	GFPGSPGNIGPAGK	iTRAQ8plex@N-term; iTRAQ8plex(K)@14		-0.104263	1862.94	621.988	1863.05	622.023	3	4.1.1.8125.1	0.536414
5	sp|P02465|CO1A2_BOVIN	Collagen alpha-2(I) chain OS=Bos taurus GN=COL1A2 PE=1 SV=2	0	0	99	GGGPGPMGL	iTRAQ8plex@N-term	cleaved L-M@C-term	-0.000349206	1045.55	523.784	1045.55	523.784	2	2.1.1.8074.1	0.580166
5	sp|P02465|CO1A2_BOVIN	Collagen alpha-2(I) chain OS=Bos taurus GN=COL1A2 PE=1 SV=2	0	0	99	GIPGEFGLPGPAGAR	iTRAQ8plex@N-term; Oxidation(P)@3; Oxidation(P)@9		0.0004094	1730.93	866.47	1730.93	866.47	2	4.1.1.6840.1	0.437861
5	sp|P02465|CO1A2_BOVIN	Collagen alpha-2(I) chain OS=Bos taurus GN=COL1A2 PE=1 SV=2	0	0	99	GIPGEFGLPGPAGAR	iTRAQ8plex@N-term; Oxidation(P)@3; Oxidation(P)@9		0.00138596	1730.93	866.471	1730.93	866.47	2	4.1.1.6843.1	0.445568
5	sp|P02465|CO1A2_BOVIN	Collagen alpha-2(I) chain OS=Bos taurus GN=COL1A2 PE=1 SV=2	0	0	99	GIPGEFGLPGPAGAR	iTRAQ8plex@N-term; Oxidation(P)@3; Oxidation(P)@9		0.00199631	1730.93	866.471	1730.93	866.47	2	4.1.1.7047.1	0.545701
5	sp|P02465|CO1A2_BOVIN	Collagen alpha-2(I) chain OS=Bos taurus GN=COL1A2 PE=1 SV=2	0	0	99	GIPGEFGLPGPAGAR	iTRAQ8plex@N-term; Oxidation(P)@3; Oxidation(P)@9		-0.00300857	1730.92	866.469	1730.93	866.47	2	4.1.1.4688.1	0.583394
5	sp|P02465|CO1A2_BOVIN	Collagen alpha-2(I) chain OS=Bos taurus GN=COL1A2 PE=1 SV=2	0	0	98.77	GIPGEFGLPGPAGAR	iTRAQ8plex@N-term; Oxidation(P)@3; Oxidation(P)@9		-0.00276667	1730.92	577.982	1730.93	577.983	3	3.1.1.5301.1	0.752478
5	sp|P02465|CO1A2_BOVIN	Collagen alpha-2(I) chain OS=Bos taurus GN=COL1A2 PE=1 SV=2	0	0	98.63	GIPGEFGLPGPAGAR	iTRAQ8plex@N-term; Oxidation(P)@3; Oxidation(P)@9		-0.00331598	1730.92	577.981	1730.93	577.983	3	3.1.1.5308.1	1.11089
5	sp|P02465|CO1A2_BOVIN	Collagen alpha-2(I) chain OS=Bos taurus GN=COL1A2 PE=1 SV=2	0	0	98.23	GIPGEFGLPGPAGAR	iTRAQ8plex@N-term; Oxidation(P)@3; Oxidation(P)@9		-0.0012018	1730.92	577.982	1730.93	577.983	3	4.1.1.7685.1	0.981154
5	sp|P02465|CO1A2_BOVIN	Collagen alpha-2(I) chain OS=Bos taurus GN=COL1A2 PE=1 SV=2	0	0	97.06	GIPGEFGLPGPAGAR	iTRAQ8plex@N-term; Oxidation(P)@3; Oxidation(P)@9; Oxidation(P)@11		-0.00171615	1746.92	874.467	1746.92	874.468	2	4.1.1.2979.1	0.567802
5	sp|P02465|CO1A2_BOVIN	Collagen alpha-2(I) chain OS=Bos taurus GN=COL1A2 PE=1 SV=2	0	0	97.03	GIPGEFGLPGPAGAR	iTRAQ8plex@N-term; Oxidation(P)@3; Oxidation(P)@9		0.00175217	1730.93	866.471	1730.93	866.47	2	4.1.1.7042.1	0.49459
5	sp|P02465|CO1A2_BOVIN	Collagen alpha-2(I) chain OS=Bos taurus GN=COL1A2 PE=1 SV=2	0	0	97	GIPGEFGLPGPAGAR	iTRAQ8plex@N-term; Oxidation(P)@3; Oxidation(P)@9		-0.00337478	1730.92	866.468	1730.93	866.47	2	4.1.1.4262.1	0.61965
5	sp|P02465|CO1A2_BOVIN	Collagen alpha-2(I) chain OS=Bos taurus GN=COL1A2 PE=1 SV=2	0	0	96.97	GIPGEFGLPGPAGAR	iTRAQ8plex@N-term; Oxidation(P)@3; Oxidation(P)@9		-0.000811303	1730.93	866.47	1730.93	866.47	2	4.1.1.6057.1	0.659106
5	sp|P02465|CO1A2_BOVIN	Collagen alpha-2(I) chain OS=Bos taurus GN=COL1A2 PE=1 SV=2	0	0	96.93	GIPGEFGLPGPAGAR	iTRAQ8plex@N-term; Oxidation(P)@3; Oxidation(P)@9		-0.000200951	1730.93	866.47	1730.93	866.47	2	4.1.1.6613.1	0.607087
5	sp|P02465|CO1A2_BOVIN	Collagen alpha-2(I) chain OS=Bos taurus GN=COL1A2 PE=1 SV=2	0	0	96.9	GIPGEFGLPGPAGAR	iTRAQ8plex@N-term; Oxidation(P)@3; Oxidation(P)@9		0.00199631	1730.93	866.471	1730.93	866.47	2	4.1.1.7209.1	0.415284
5	sp|P02465|CO1A2_BOVIN	Collagen alpha-2(I) chain OS=Bos taurus GN=COL1A2 PE=1 SV=2	0	0	96.87	GIPGEFGLPGPAGAR	iTRAQ8plex@N-term; Oxidation(P)@3; Oxidation(P)@9		-0.00422927	1730.92	866.468	1730.93	866.47	2	4.1.1.3951.1	0.506068
5	sp|P02465|CO1A2_BOVIN	Collagen alpha-2(I) chain OS=Bos taurus GN=COL1A2 PE=1 SV=2	0	0	85.91	GIPGEFGLPGPAGAR	iTRAQ8plex@N-term; Oxidation(P)@3; Oxidation(P)@9		-0.00264236	1730.92	866.469	1730.93	866.47	2	4.1.1.4728.1	0.551266
5	sp|P02465|CO1A2_BOVIN	Collagen alpha-2(I) chain OS=Bos taurus GN=COL1A2 PE=1 SV=2	0	0	85.77	GIPGEFGLPGPAGAR	iTRAQ8plex@N-term; Oxidation(P)@3; Oxidation(P)@9		-0.00337478	1730.92	866.468	1730.93	866.47	2	4.1.1.4284.1	0.601195
5	sp|P02465|CO1A2_BOVIN	Collagen alpha-2(I) chain OS=Bos taurus GN=COL1A2 PE=1 SV=2	0	0	85.64	GIPGEFGLPGPAGAR	iTRAQ8plex@N-term; Oxidation(P)@3; Oxidation(P)@9		0.000165259	1730.93	866.47	1730.93	866.47	2	4.1.1.6608.1	0.556818
5	sp|P02465|CO1A2_BOVIN	Collagen alpha-2(I) chain OS=Bos taurus GN=COL1A2 PE=1 SV=2	0	0	84.5	GIPGEFGLPGPAGAR	iTRAQ8plex@N-term; Oxidation(P)@3; Oxidation(P)@9		0.00154478	1730.93	577.983	1730.93	577.983	3	4.1.1.7311.1	0.875459
5	sp|P02465|CO1A2_BOVIN	Collagen alpha-2(I) chain OS=Bos taurus GN=COL1A2 PE=1 SV=2	0	0	83.15	GIPGEFGLPGPAGAR	iTRAQ8plex@N-term; Oxidation(P)@3; Oxidation(P)@9		0.00260666	1730.93	866.471	1730.93	866.47	2	4.1.1.7212.1	0.480399
5	sp|P02465|CO1A2_BOVIN	Collagen alpha-2(I) chain OS=Bos taurus GN=COL1A2 PE=1 SV=2	0	0	77.18	GIPGEFGLPGPAGAR	iTRAQ8plex@N-term; Oxidation(P)@3; Oxidation(P)@9		0.00172789	1730.93	577.983	1730.93	577.983	3	4.1.1.7607.1	0.717652
5	sp|P02465|CO1A2_BOVIN	Collagen alpha-2(I) chain OS=Bos taurus GN=COL1A2 PE=1 SV=2	0	0	53.44	GIPGEFGLPGPAGAR	iTRAQ8plex@N-term; Oxidation(P)@3; Oxidation(P)@9		0.0020941	1730.93	577.983	1730.93	577.983	3	4.1.1.7435.1	0.949691
5	sp|P02465|CO1A2_BOVIN	Collagen alpha-2(I) chain OS=Bos taurus GN=COL1A2 PE=1 SV=2	0	0	48.56	GIPGEFGLPGPAGAR	iTRAQ8plex@N-term; Oxidation(P)@3; Oxidation(P)@9		0.00431565	1730.93	866.472	1730.93	866.47	2	4.1.1.7461.1	0.495514
5	sp|P02465|CO1A2_BOVIN	Collagen alpha-2(I) chain OS=Bos taurus GN=COL1A2 PE=1 SV=2	0	0	47.61	GIPGEFGLPGPAGAR	iTRAQ8plex@N-term; Oxidation(P)@3; Oxidation(P)@9		0.00319273	1730.93	577.984	1730.93	577.983	3	4.1.1.7433.1	0.78707
5	sp|P02465|CO1A2_BOVIN	Collagen alpha-2(I) chain OS=Bos taurus GN=COL1A2 PE=1 SV=2	0	0	38.68	GIPGEFGLPGPAGAR	iTRAQ8plex@N-term; Oxidation(P)@3; Oxidation(P)@9		0.00272873	1730.93	866.472	1730.93	866.47	2	4.1.1.6043.1	0.649596
5	sp|P02465|CO1A2_BOVIN	Collagen alpha-2(I) chain OS=Bos taurus GN=COL1A2 PE=1 SV=2	0	0	38.6	GIPGEFGLPGPAGAR	iTRAQ8plex@N-term; Oxidation(P)@3; Oxidation(P)@9		0.00272873	1730.93	866.472	1730.93	866.47	2	4.1.1.7347.1	0.436817
5	sp|P02465|CO1A2_BOVIN	Collagen alpha-2(I) chain OS=Bos taurus GN=COL1A2 PE=1 SV=2	0	0	37.68	GIPGEFGLPGPAGAR	iTRAQ8plex@N-term; Oxidation(P)@3; Oxidation(P)@9		0.00175217	1730.93	866.471	1730.93	866.47	2	4.1.1.7343.1	0.455877
5	sp|P02465|CO1A2_BOVIN	Collagen alpha-2(I) chain OS=Bos taurus GN=COL1A2 PE=1 SV=2	0	0	36.5	GIPGEFGLPGPAGAR	iTRAQ8plex@N-term; Oxidation(P)@3; Oxidation(P)@9		0.00227721	1730.93	577.983	1730.93	577.983	3	4.1.1.7523.1	0.699399
5	sp|P02465|CO1A2_BOVIN	Collagen alpha-2(I) chain OS=Bos taurus GN=COL1A2 PE=1 SV=2	0	0	35.15	GIPGEFGLPGPAGAR	iTRAQ8plex@N-term; Oxidation(P)@3; Oxidation(P)@9		-0.00211732	1730.92	577.982	1730.93	577.983	3	4.1.1.7687.1	0.665931
5	sp|P02465|CO1A2_BOVIN	Collagen alpha-2(I) chain OS=Bos taurus GN=COL1A2 PE=1 SV=2	0	0	32.21	GIPGEFGLPGPAGAR	iTRAQ8plex@N-term; Oxidation(P)@3; Oxidation(P)@11		0.00172789	1730.93	577.983	1730.93	577.983	3	4.1.1.7874.1	0.71952
5	sp|P02465|CO1A2_BOVIN	Collagen alpha-2(I) chain OS=Bos taurus GN=COL1A2 PE=1 SV=2	0	0	0	GIPGEFGLPGPAGAR	iTRAQ8plex@N-term		-0.0294858	1698.91	850.461	1698.94	850.475	2	2.1.1.1863.1	1.08871
5	sp|P02465|CO1A2_BOVIN	Collagen alpha-2(I) chain OS=Bos taurus GN=COL1A2 PE=1 SV=2	0	0	99	GIPGPVGAAGATGAR	Carbamidomethyl@N-term; Oxidation(P)@3		-1.80002e-05	1323.69	662.852	1323.69	662.852	2	2.1.1.6499.1	0.46237
5	sp|P02465|CO1A2_BOVIN	Collagen alpha-2(I) chain OS=Bos taurus GN=COL1A2 PE=1 SV=2	0	0	99	GIPGPVGAAGATGAR	iTRAQ8plex@N-term; Oxidation(P)@3		-0.00538603	1570.87	524.63	1570.87	524.632	3	4.1.1.1901.1	0.561148
5	sp|P02465|CO1A2_BOVIN	Collagen alpha-2(I) chain OS=Bos taurus GN=COL1A2 PE=1 SV=2	0	0	99	GIPGPVGAAGATGAR	iTRAQ8plex@N-term; Oxidation(P)@3		-0.00408001	1570.87	786.442	1570.87	786.444	2	4.1.1.1885.1	0.394827
5	sp|P02465|CO1A2_BOVIN	Collagen alpha-2(I) chain OS=Bos taurus GN=COL1A2 PE=1 SV=2	0	0	99	GIPGPVGAAGATGAR	iTRAQ8plex@N-term; Oxidation(P)@3		-0.00556914	1570.87	524.63	1570.87	524.632	3	4.1.1.1893.1	0.767408
5	sp|P02465|CO1A2_BOVIN	Collagen alpha-2(I) chain OS=Bos taurus GN=COL1A2 PE=1 SV=2	0	0	99	GIPGPVGAAGATGAR	Carbamidomethyl@N-term; Oxidation(P)@3		-0.00607479	1323.68	662.849	1323.69	662.852	2	1.1.1.8485.1	0.476156
5	sp|P02465|CO1A2_BOVIN	Collagen alpha-2(I) chain OS=Bos taurus GN=COL1A2 PE=1 SV=2	0	0	99	GIPGPVGAAGATGAR	Carbamidomethyl@N-term; Oxidation(P)@3		-0.00631893	1323.68	662.849	1323.69	662.852	2	1.1.1.8497.1	0.38993
5	sp|P02465|CO1A2_BOVIN	Collagen alpha-2(I) chain OS=Bos taurus GN=COL1A2 PE=1 SV=2	0	0	98.96	GIPGPVGAAGATGAR	iTRAQ8plex@N-term; Oxidation(P)@3		-0.000539974	1570.87	786.444	1570.87	786.444	2	4.1.1.1879.1	0.392018
5	sp|P02465|CO1A2_BOVIN	Collagen alpha-2(I) chain OS=Bos taurus GN=COL1A2 PE=1 SV=2	0	0	94.75	GIPGPVGAAGATGAR	iTRAQ8plex@N-term; Oxidation(P)@3		-0.00868193	1570.86	524.629	1570.87	524.632	3	4.1.1.7508.1	0.537022
5	sp|P02465|CO1A2_BOVIN	Collagen alpha-2(I) chain OS=Bos taurus GN=COL1A2 PE=1 SV=2	0	0	55.49	GIPGPVGAAGATGAR	iTRAQ8plex@N-term; Oxidation(P)@3		0.00706513	1570.88	524.634	1570.87	524.632	3	4.1.1.7407.1	0.681502
5	sp|P02465|CO1A2_BOVIN	Collagen alpha-2(I) chain OS=Bos taurus GN=COL1A2 PE=1 SV=2	0	0	38.68	GIPGPVGAAGATGAR	iTRAQ8plex@N-term; Oxidation(P)@3		-0.00135771	1570.87	524.631	1570.87	524.632	3	4.1.1.7211.1	0.870031
5	sp|P02465|CO1A2_BOVIN	Collagen alpha-2(I) chain OS=Bos taurus GN=COL1A2 PE=1 SV=2	0	0	33.53	GIPGPVGAAGATGAR	iTRAQ8plex@N-term; Oxidation(P)@3		0.000290236	1570.87	524.632	1570.87	524.632	3	4.1.1.7303.1	0.954738
5	sp|P02465|CO1A2_BOVIN	Collagen alpha-2(I) chain OS=Bos taurus GN=COL1A2 PE=1 SV=2	0	0	99	GLPGVAGSVGEPGPLGIAGPPGAR	iTRAQ8plex@N-term; Oxidation(P)@3; Oxidation(P)@14; Oxidation(P)@21		-0.00369401	2434.31	812.443	2434.31	812.445	3	3.1.1.6252.1	0.934564
5	sp|P02465|CO1A2_BOVIN	Collagen alpha-2(I) chain OS=Bos taurus GN=COL1A2 PE=1 SV=2	0	0	99	GLPGVAGSVGEPGPLGIAGPPGAR	iTRAQ8plex@N-term; Oxidation(P)@3; Oxidation(P)@12; Oxidation(P)@21		-0.00442644	2434.31	812.443	2434.31	812.445	3	3.1.1.6260.1	1.05343
5	sp|P02465|CO1A2_BOVIN	Collagen alpha-2(I) chain OS=Bos taurus GN=COL1A2 PE=1 SV=2	0	0	99	GLPGVAGSVGEPGPLGIAGPPGAR	iTRAQ8plex@N-term; Oxidation(P)@3; Oxidation(P)@12; Oxidation(P)@21		0.000263848	2434.31	812.445	2434.31	812.445	3	4.1.1.285.1	0.459041
5	sp|P02465|CO1A2_BOVIN	Collagen alpha-2(I) chain OS=Bos taurus GN=COL1A2 PE=1 SV=2	0	0	99	GLPGVAGSVGEPGPLGIAGPPGAR	iTRAQ8plex@N-term; Oxidation(P)@3; Oxidation(P)@12; Oxidation(P)@21		0.00172869	2434.31	812.445	2434.31	812.445	3	4.1.1.293.1	0.420929
5	sp|P02465|CO1A2_BOVIN	Collagen alpha-2(I) chain OS=Bos taurus GN=COL1A2 PE=1 SV=2	0	0	99	GLPGVAGSVGEPGPLGIAGPPGAR	iTRAQ8plex@N-term; Oxidation(P)@3; Oxidation(P)@12; Oxidation(P)@21		0.00337664	2434.32	812.446	2434.31	812.445	3	4.1.1.516.1	0.683465
5	sp|P02465|CO1A2_BOVIN	Collagen alpha-2(I) chain OS=Bos taurus GN=COL1A2 PE=1 SV=2	0	0	99	GLPGVAGSVGEPGPLGIAGPPGAR	iTRAQ8plex@N-term; Oxidation(P)@3; Oxidation(P)@12; Oxidation(P)@21		0.00172869	2434.31	812.445	2434.31	812.445	3	4.1.1.519.1	0.688624
5	sp|P02465|CO1A2_BOVIN	Collagen alpha-2(I) chain OS=Bos taurus GN=COL1A2 PE=1 SV=2	0	0	99	GLPGVAGSVGEPGPLGIAGPPGAR	iTRAQ8plex@N-term; Oxidation(P)@3; Oxidation(P)@12; Oxidation(P)@21		0.00429217	2434.32	812.446	2434.31	812.445	3	4.1.1.686.1	0.741999
5	sp|P02465|CO1A2_BOVIN	Collagen alpha-2(I) chain OS=Bos taurus GN=COL1A2 PE=1 SV=2	0	0	99	GLPGVAGSVGEPGPLGIAGPPGAR	iTRAQ8plex@N-term; Oxidation(P)@3; Oxidation(P)@12; Oxidation(P)@21		0.00264422	2434.31	812.446	2434.31	812.445	3	4.1.1.694.1	0.76808
5	sp|P02465|CO1A2_BOVIN	Collagen alpha-2(I) chain OS=Bos taurus GN=COL1A2 PE=1 SV=2	0	0	99	GLPGVAGSVGEPGPLGIAGPPGAR	iTRAQ8plex@N-term; Oxidation(P)@3; Oxidation(P)@12; Oxidation(P)@21		0.00264422	2434.31	812.446	2434.31	812.445	3	4.1.1.850.1	0.777488
5	sp|P02465|CO1A2_BOVIN	Collagen alpha-2(I) chain OS=Bos taurus GN=COL1A2 PE=1 SV=2	0	0	99	GLPGVAGSVGEPGPLGIAGPPGAR	iTRAQ8plex@N-term; Oxidation(P)@3; Oxidation(P)@12; Oxidation(P)@21		0.000996269	2434.31	812.445	2434.31	812.445	3	4.1.1.857.1	0.684337
5	sp|P02465|CO1A2_BOVIN	Collagen alpha-2(I) chain OS=Bos taurus GN=COL1A2 PE=1 SV=2	0	0	99	GLPGVAGSVGEPGPLGIAGPPGAR	iTRAQ8plex@N-term; Oxidation(P)@3; Oxidation(P)@12; Oxidation(P)@21		0.00264422	2434.31	812.446	2434.31	812.445	3	4.1.1.975.1	1.02329
5	sp|P02465|CO1A2_BOVIN	Collagen alpha-2(I) chain OS=Bos taurus GN=COL1A2 PE=1 SV=2	0	0	99	GLPGVAGSVGEPGPLGIAGPPGAR	iTRAQ8plex@N-term; Oxidation(P)@3; Oxidation(P)@12; Oxidation(P)@21		0.00484148	2434.32	812.446	2434.31	812.445	3	4.1.1.976.1	0.640859
5	sp|P02465|CO1A2_BOVIN	Collagen alpha-2(I) chain OS=Bos taurus GN=COL1A2 PE=1 SV=2	0	0	99	GLPGVAGSVGEPGPLGIAGPPGAR	iTRAQ8plex@N-term; Oxidation(P)@3; Oxidation(P)@12; Oxidation(P)@21		0.00429217	2434.32	812.446	2434.31	812.445	3	4.1.1.1065.1	0.808675
5	sp|P02465|CO1A2_BOVIN	Collagen alpha-2(I) chain OS=Bos taurus GN=COL1A2 PE=1 SV=2	0	0	99	GLPGVAGSVGEPGPLGIAGPPGAR	iTRAQ8plex@N-term; Oxidation(P)@3; Oxidation(P)@12; Oxidation(P)@21		0.00429217	2434.32	812.446	2434.31	812.445	3	4.1.1.1073.1	0.830809
5	sp|P02465|CO1A2_BOVIN	Collagen alpha-2(I) chain OS=Bos taurus GN=COL1A2 PE=1 SV=2	0	0	99	GLPGVAGSVGEPGPLGIAGPPGAR	iTRAQ8plex@N-term; Oxidation(P)@3; Oxidation(P)@12; Oxidation(P)@21		0.00264422	2434.31	812.446	2434.31	812.445	3	4.1.1.1151.1	0.923615
5	sp|P02465|CO1A2_BOVIN	Collagen alpha-2(I) chain OS=Bos taurus GN=COL1A2 PE=1 SV=2	0	0	99	GLPGVAGSVGEPGPLGIAGPPGAR	iTRAQ8plex@N-term; Oxidation(P)@3; Oxidation(P)@12; Oxidation(P)@21		0.00337664	2434.32	812.446	2434.31	812.445	3	4.1.1.1160.1	1.04848
5	sp|P02465|CO1A2_BOVIN	Collagen alpha-2(I) chain OS=Bos taurus GN=COL1A2 PE=1 SV=2	0	0	99	GLPGVAGSVGEPGPLGIAGPPGAR	iTRAQ8plex@N-term; Oxidation(P)@3; Oxidation(P)@12; Oxidation(P)@21		-0.00175031	2434.31	812.444	2434.31	812.445	3	4.1.1.1224.1	0.684437
5	sp|P02465|CO1A2_BOVIN	Collagen alpha-2(I) chain OS=Bos taurus GN=COL1A2 PE=1 SV=2	0	0	99	GLPGVAGSVGEPGPLGIAGPPGAR	iTRAQ8plex@N-term; Oxidation(P)@3; Oxidation(P)@12; Oxidation(P)@21		-0.000651679	2434.31	812.444	2434.31	812.445	3	4.1.1.1225.1	0.758414
5	sp|P02465|CO1A2_BOVIN	Collagen alpha-2(I) chain OS=Bos taurus GN=COL1A2 PE=1 SV=2	0	0	99	GLPGVAGSVGEPGPLGIAGPPGAR	iTRAQ8plex@N-term; Oxidation(P)@3; Oxidation(P)@12; Oxidation(P)@21		0.00355974	2434.32	812.446	2434.31	812.445	3	4.1.1.1344.1	0.735962
5	sp|P02465|CO1A2_BOVIN	Collagen alpha-2(I) chain OS=Bos taurus GN=COL1A2 PE=1 SV=2	0	0	99	GLPGVAGSVGEPGPLGIAGPPGAR	iTRAQ8plex@N-term; Oxidation(P)@3; Oxidation(P)@14; Oxidation(P)@21		0.00154559	2434.31	812.445	2434.31	812.445	3	4.1.1.1424.1	1.03722
5	sp|P02465|CO1A2_BOVIN	Collagen alpha-2(I) chain OS=Bos taurus GN=COL1A2 PE=1 SV=2	0	0	99	GLPGVAGSVGEPGPLGIAGPPGAR	iTRAQ8plex@N-term; Methyl(L)@2; Oxidation(P)@3; Oxidation(P)@12; Oxidation(P)@21		-0.00684138	2448.32	817.114	2448.33	817.117	3	5.1.1.1582.1	0.857263
5	sp|P02465|CO1A2_BOVIN	Collagen alpha-2(I) chain OS=Bos taurus GN=COL1A2 PE=1 SV=2	0	0	99	GLPGVAGSVGEPGPLGIAGPPGAR	iTRAQ8plex@N-term; Methyl(L)@2; Oxidation(P)@3; Oxidation(P)@12; Oxidation(P)@21		-0.00537654	2448.32	817.115	2448.33	817.117	3	5.1.1.1589.1	0.782273
5	sp|P02465|CO1A2_BOVIN	Collagen alpha-2(I) chain OS=Bos taurus GN=COL1A2 PE=1 SV=2	0	0	99	GLPGVAGSVGEPGPLGIAGPPGAR	Carbamidomethyl@N-term; Oxidation(P)@3; Oxidation(P)@12; Oxidation(P)@21		0.000962299	2187.13	1094.57	2187.13	1094.57	2	2.1.1.8552.1	0.794532
5	sp|P02465|CO1A2_BOVIN	Collagen alpha-2(I) chain OS=Bos taurus GN=COL1A2 PE=1 SV=2	0	0	99	GLPGVAGSVGEPGPLGIAGPPGAR	iTRAQ8plex@N-term; Oxidation(P)@3; Oxidation(P)@12; Oxidation(P)@21		8.07425e-05	2434.31	812.445	2434.31	812.445	3	4.1.1.1426.1	0.689733
5	sp|P02465|CO1A2_BOVIN	Collagen alpha-2(I) chain OS=Bos taurus GN=COL1A2 PE=1 SV=2	0	0	99	GLPGVAGSVGEPGPLGIAGPPGAR	iTRAQ8plex@N-term; Oxidation(P)@3; Oxidation(P)@12; Oxidation(P)@21		0.00484148	2434.32	812.446	2434.31	812.445	3	4.1.1.7214.1	1.31435
5	sp|P02465|CO1A2_BOVIN	Collagen alpha-2(I) chain OS=Bos taurus GN=COL1A2 PE=1 SV=2	0	0	99	GLPGVAGSVGEPGPLGIAGPPGAR	iTRAQ8plex@N-term; Oxidation(P)@3; Oxidation(P)@12; Oxidation(P)@21		-0.00724347	2434.31	812.442	2434.31	812.445	3	4.1.1.3989.1	1.43027
5	sp|P02465|CO1A2_BOVIN	Collagen alpha-2(I) chain OS=Bos taurus GN=COL1A2 PE=1 SV=2	0	0	99	GLPGVAGSVGEPGPLGIAGPPGAR	iTRAQ8plex@N-term; Oxidation(P)@3; Oxidation(P)@14; Oxidation(P)@21		0.00454573	2434.32	812.446	2434.31	812.445	3	3.1.1.8612.1	0.413433
5	sp|P02465|CO1A2_BOVIN	Collagen alpha-2(I) chain OS=Bos taurus GN=COL1A2 PE=1 SV=2	0	0	99	GLPGVAGSVGEPGPLGIAGPPGAR	iTRAQ8plex@N-term; Oxidation(P)@3; Oxidation(P)@12; Oxidation(P)@21		-0.0048631	2434.31	812.443	2434.31	812.445	3	4.1.1.1286.1	0.614965
5	sp|P02465|CO1A2_BOVIN	Collagen alpha-2(I) chain OS=Bos taurus GN=COL1A2 PE=1 SV=2	0	0	99	GLPGVAGSVGEPGPLGIAGPPGAR	iTRAQ8plex@N-term; Oxidation(P)@3; Oxidation(P)@14; Oxidation(P)@21		-0.000834784	2434.31	812.444	2434.31	812.445	3	4.1.1.1495.1	100
5	sp|P02465|CO1A2_BOVIN	Collagen alpha-2(I) chain OS=Bos taurus GN=COL1A2 PE=1 SV=2	0	0	99	GLPGVAGSVGEPGPLGIAGPPGAR	iTRAQ8plex@N-term; Oxidation(P)@3; Oxidation(P)@14; Oxidation(P)@21		0.00264422	2434.31	812.446	2434.31	812.445	3	4.1.1.1337.1	0.929432
5	sp|P02465|CO1A2_BOVIN	Collagen alpha-2(I) chain OS=Bos taurus GN=COL1A2 PE=1 SV=2	0	0	99	GLPGVAGSVGEPGPLGIAGPPGAR	iTRAQ8plex@N-term; Oxidation(P)@3; Oxidation(P)@12; Oxidation(P)@21		0.00667254	2434.32	812.447	2434.31	812.445	3	4.1.1.7341.1	1.3054
5	sp|P02465|CO1A2_BOVIN	Collagen alpha-2(I) chain OS=Bos taurus GN=COL1A2 PE=1 SV=2	0	0	99	GLPGVAGSVGEPGPLGIAGPPGAR	iTRAQ8plex@N-term; Oxidation(P)@3; Oxidation(P)@12; Oxidation(P)@21		-0.00552507	2434.31	812.443	2434.31	812.445	3	3.1.1.8330.1	1.06125
5	sp|P02465|CO1A2_BOVIN	Collagen alpha-2(I) chain OS=Bos taurus GN=COL1A2 PE=1 SV=2	0	0	99	GLPGVAGSVGEPGPLGIAGPPGAR	iTRAQ8plex@N-term; Oxidation(P)@3; Oxidation(P)@14; Oxidation(P)@21		0.00637678	2434.32	812.447	2434.31	812.445	3	3.1.1.8618.1	0.402137
5	sp|P02465|CO1A2_BOVIN	Collagen alpha-2(I) chain OS=Bos taurus GN=COL1A2 PE=1 SV=2	0	0	99	GLPGVAGSVGEPGPLGIAGPPGAR	iTRAQ8plex@N-term; Oxidation(P)@3; Oxidation(P)@12; Oxidation(P)@21		0.0020949	2434.31	812.445	2434.31	812.445	3	4.1.1.7344.1	1.20733
5	sp|P02465|CO1A2_BOVIN	Collagen alpha-2(I) chain OS=Bos taurus GN=COL1A2 PE=1 SV=2	0	0	99	GLPGVAGSVGEPGPLGIAGPPGAR	iTRAQ8plex@N-term; Oxidation(P)@3; Oxidation(P)@12; Oxidation(P)@21		0.00447527	2434.32	812.446	2434.31	812.445	3	4.1.1.7798.1	1.43888
5	sp|P02465|CO1A2_BOVIN	Collagen alpha-2(I) chain OS=Bos taurus GN=COL1A2 PE=1 SV=2	0	0	99	GLPGVAGSVGEPGPLGIAGPPGAR	iTRAQ8plex@N-term; Oxidation(P)@3; Oxidation(P)@12; Oxidation(P)@21		0.00685564	2434.32	812.447	2434.31	812.445	3	4.1.1.7463.1	1.59351
5	sp|P02465|CO1A2_BOVIN	Collagen alpha-2(I) chain OS=Bos taurus GN=COL1A2 PE=1 SV=2	0	0	99	GLPGVAGSVGEPGPLGIAGPPGAR	iTRAQ8plex@N-term; Oxidation(P)@3; Oxidation(P)@12; Oxidation(P)@21		0.00172869	2434.31	812.445	2434.31	812.445	3	4.1.1.7804.1	1.46237
5	sp|P02465|CO1A2_BOVIN	Collagen alpha-2(I) chain OS=Bos taurus GN=COL1A2 PE=1 SV=2	0	0	99	GLPGVAGSVGEPGPLGIAGPPGAR	iTRAQ8plex@N-term; Oxidation(P)@3; Oxidation(P)@14; Oxidation(P)@21		0.00154559	2434.31	812.445	2434.31	812.445	3	4.1.1.1466.1	0.863512
5	sp|P02465|CO1A2_BOVIN	Collagen alpha-2(I) chain OS=Bos taurus GN=COL1A2 PE=1 SV=2	0	0	98.76	GLPGVAGSVGEPGPLGIAGPPGAR	iTRAQ8plex@N-term; Oxidation(P)@3; Oxidation(P)@14; Oxidation(P)@21		-0.00222917	2434.31	812.444	2434.31	812.445	3	3.1.1.6619.1	1.1489
5	sp|P02465|CO1A2_BOVIN	Collagen alpha-2(I) chain OS=Bos taurus GN=COL1A2 PE=1 SV=2	0	0	98.3	GLPGVAGSVGEPGPLGIAGPPGAR	iTRAQ8plex@N-term; Oxidation(P)@3; Oxidation(P)@12; Oxidation(P)@21		0.00758806	2434.32	812.447	2434.31	812.445	3	4.1.1.7479.1	1.54522
5	sp|P02465|CO1A2_BOVIN	Collagen alpha-2(I) chain OS=Bos taurus GN=COL1A2 PE=1 SV=2	0	0	97.63	GLPGVAGSVGEPGPLGIAGPPGAR	iTRAQ8plex@N-term; Oxidation(P)@3; Oxidation(P)@14; Oxidation(P)@21		-0.00508346	2434.31	1218.16	2434.31	1218.16	2	3.1.1.6590.1	0.51436
5	sp|P02465|CO1A2_BOVIN	Collagen alpha-2(I) chain OS=Bos taurus GN=COL1A2 PE=1 SV=2	0	0	95.84	GLPGVAGSVGEPGPLGIAGPPGAR	iTRAQ8plex@N-term; Oxidation(P)@3; Oxidation(P)@14; Oxidation(P)@21		-0.00632795	2434.31	812.443	2434.31	812.445	3	4.1.1.1283.1	0.586622
5	sp|P02465|CO1A2_BOVIN	Collagen alpha-2(I) chain OS=Bos taurus GN=COL1A2 PE=1 SV=2	0	0	90.84	GLPGVAGSVGEPGPLGIAGPPGAR	iTRAQ8plex@N-term; Oxidation(P)@3; Oxidation(P)@12; Oxidation(P)@21		0.00429217	2434.32	812.446	2434.31	812.445	3	4.1.1.7660.1	1.75678
5	sp|P02465|CO1A2_BOVIN	Collagen alpha-2(I) chain OS=Bos taurus GN=COL1A2 PE=1 SV=2	0	0	73.15	GLPGVAGSVGEPGPLGIAGPPGAR	iTRAQ8plex@N-term; Oxidation(P)@3; Oxidation(P)@12; Oxidation(P)@21		0.00758806	2434.32	812.447	2434.31	812.445	3	4.1.1.7571.1	1.43436
5	sp|P02465|CO1A2_BOVIN	Collagen alpha-2(I) chain OS=Bos taurus GN=COL1A2 PE=1 SV=2	0	0	69.34	GLPGVAGSVGEPGPLGIAGPPGAR	iTRAQ8plex@N-term; Oxidation(P)@3; Oxidation(P)@14; Oxidation(P)@21		0.00905291	2434.32	812.448	2434.31	812.445	3	4.1.1.7573.1	1.62044
5	sp|P02465|CO1A2_BOVIN	Collagen alpha-2(I) chain OS=Bos taurus GN=COL1A2 PE=1 SV=2	0	0	66.49	GLPGVAGSVGEPGPLGIAGPPGAR	iTRAQ8plex@N-term; Oxidation(P)@3; Oxidation(P)@12; Oxidation(P)@21		0.00685564	2434.32	812.447	2434.31	812.445	3	4.1.1.6296.1	1.1839
5	sp|P02465|CO1A2_BOVIN	Collagen alpha-2(I) chain OS=Bos taurus GN=COL1A2 PE=1 SV=2	0	0	99	GPAGPSGPAGK	iTRAQ8plex@N-term; Dehydrated(S)@6; iTRAQ8plex(K)@11		-0.00660081	1484.85	495.957	1484.86	495.959	3	6.1.1.2188.1	0.626698
5	sp|P02465|CO1A2_BOVIN	Collagen alpha-2(I) chain OS=Bos taurus GN=COL1A2 PE=1 SV=2	0	0	98.17	GPAGPSGPAGK	iTRAQ8plex@N-term; Dehydrated(S)@6; iTRAQ8plex(K)@11		-0.00595994	1484.85	495.957	1484.86	495.959	3	6.1.1.2182.1	0.641698
5	sp|P02465|CO1A2_BOVIN	Collagen alpha-2(I) chain OS=Bos taurus GN=COL1A2 PE=1 SV=2	0	0	99	GPPGASGAPGPQGF	iTRAQ8plex@N-term; Oxidation(P)@3	cleaved F-Q@C-term	0.000394272	1515.76	758.889	1515.76	758.888	2	2.1.1.7293.1	0.598962
5	sp|P02465|CO1A2_BOVIN	Collagen alpha-2(I) chain OS=Bos taurus GN=COL1A2 PE=1 SV=2	0	0	99	GPPGESGAAGPTGPIGSR	Carbamidomethyl@N-term; Oxidation(P)@3		0.0024369	1636.78	819.399	1636.78	819.398	2	2.1.1.6303.1	0.457995
[truncated: 24,259 more rows]
