# Supplementary material for: iTRAQ-proteomics and bioinformatics analyses of mammary tissue from cows with clinical mastitis due to natural infection with Staphylococci aureus
Source: BMC Genomics. 2014 Oct 2;15(1):839. doi: 10.1186/1471-2164-15-839 (PMC4198675; doi:10.1186/1471-2164-15-839)
Supplement: Supplementary file 1 — Additional file 1: Summaries of peptide and protein identification. (ZIP 4 MB) [file 12864_2014_6543_MOESM1_ESM.zip › 6488672091190010_add1(proteinsummary).xlsx]

## Sheet: protein
Index	N	Unused	%Cov	%Cov(50)	%Cov(95)	Accession	Name	Species	Peptides(95%)	117:114	PVal 117:114	Group
1	1	126.75	33	28.55	25.87	tr|E1BB91|E1BB91_BOVIN	Uncharacterized protein OS=Bos taurus GN=COL6A3 PE=4 SV=1	BOVIN	100	0.334195	2.22045e-16	-
2	2	90.14	39.96	33.52	28.04	tr|A6QLN6|A6QLN6_BOVIN	MYH11 protein OS=Bos taurus GN=MYH11 PE=2 SV=1	BOVIN	61	0.954993	0.00112238	-
3	3	87.93	61.55	53.38	52.45	tr|F1MGW0|F1MGW0_BOVIN	Uncharacterized protein (Fragment) OS=Bos taurus PE=4 SV=1	BOVIN	177	0.270396	0.000107492	sp|P02453|CO1A1_BOVIN
4	4	78.8	28.54	24.46	22.51	tr|F1N169|F1N169_BOVIN	Uncharacterized protein OS=Bos taurus GN=FLNA PE=4 SV=1	BOVIN	51	0.383707	1.75737e-09	-
5	5	73.8	56.89	52.93	50.15	sp|P02465|CO1A2_BOVIN	Collagen alpha-2(I) chain OS=Bos taurus GN=COL1A2 PE=1 SV=2	BOVIN	100	0.280543	0.00018666	-
6	6	72.72	29.2	26.69	23.61	tr|F1N2D9|F1N2D9_BOVIN	Uncharacterized protein OS=Bos taurus PE=4 SV=1	BOVIN	45	2.0893	1.94321e-06	-
7	7	69.16	76.44	63.26	53.87	sp|P02769|ALBU_BOVIN	Serum albumin OS=Bos taurus GN=ALB PE=1 SV=4	BOVIN	89	0.440555	3.37974e-10	-
8	8	68.9	58.05	54.24	48.31	tr|A5HLY3|A5HLY3_BOBOX	Lactoferrin OS=Bos indicus x Bos taurus PE=2 SV=1	BOBOX	58	0.928966	0.893811	tr|C7FE01|C7FE01_BOVIN;tr|B9VPZ5|B9VPZ5_BOVIN;sp|P24627|TRFL_BOVIN;tr|B2CS80|B2CS80_BOSMU;tr|A3QPC0|A3QPC0_BOSMU;tr|D0VAV0|D0VAV0_BOSIN
9	9	61.5	39.21	28.19	24.02	tr|F1MQ37|F1MQ37_BOVIN	Uncharacterized protein (Fragment) OS=Bos taurus PE=4 SV=1	BOVIN	49	0.448745	0.000964964	-
10	10	54	34.02	26.37	22.94	sp|Q2UVX4|CO3_BOVIN	Complement C3 OS=Bos taurus GN=C3 PE=1 SV=2	BOVIN	30	1.59956	0.0584957	-
11	11	44.51	21.46	16.16	13.93	tr|F1N4K8|F1N4K8_BOVIN	Uncharacterized protein OS=Bos taurus GN=FBN1 PE=4 SV=1	BOVIN	31	0.313329	2.57149e-06	tr|F1MZC8|F1MZC8_BOVIN
12	12	40.19	49.8	39.43	35.4	tr|Q08E14|Q08E14_BOVIN	Collagen, type III, alpha 1 OS=Bos taurus GN=COL3A1 PE=2 SV=1	BOVIN	82			tr|F1MXS8|F1MXS8_BOVIN
13	13	39.53	88.79	76.64	72.9	sp|P02662|CASA1_BOVIN	Alpha-S1-casein OS=Bos taurus GN=CSN1S1 PE=1 SV=2	BOVIN	65	9.81748	0.00111282	-
14	14	38.73	67.86	63.39	57.59	sp|P02666|CASB_BOVIN	Beta-casein OS=Bos taurus GN=CSN2 PE=1 SV=2	BOVIN	35	3.49945	0.0615657	-
15	15	34.82	25.72	24.39	21.62	tr|F1MNY7|F1MNY7_BOVIN	Uncharacterized protein OS=Bos taurus PE=4 SV=1	BOVIN	19	0.724436	0.358772	sp|Q3B7N2|ACTN1_BOVIN
16	16	34.66	16.75	13.65	10.31	tr|F1MDH3|F1MDH3_BOVIN	Uncharacterized protein (Fragment) OS=Bos taurus GN=TLN1 PE=4 SV=1	BOVIN	19	0.972747	0.131456	-
17	17	34.46	53.43	45.92	42.92	sp|P48616|VIME_BOVIN	Vimentin OS=Bos taurus GN=VIM PE=1 SV=3	BOVIN	28	1	0.486705	tr|A4ZYA6|A4ZYA6_SHEEP
18	18	32.45	52.13	43.47	39.91	sp|Q29443|TRFE_BOVIN	Serotransferrin OS=Bos taurus GN=TF PE=2 SV=1	BOVIN	28	0.660694	0.0876594	-
19	19	31.43	8.619	6.539	6.036	tr|F1MER7|F1MER7_BOVIN	Uncharacterized protein (Fragment) OS=Bos taurus GN=HSPG2 PE=4 SV=1	BOVIN	17	0.564937	0.0180472	-
20	20	31.21	20.6	15.56	13.11	sp|Q7SIH1|A2MG_BOVIN	Alpha-2-macroglobulin OS=Bos taurus GN=A2M PE=1 SV=2	BOVIN	18	0.285759	4.02427e-06	tr|E1BJW0|E1BJW0_BOVIN
21	21	30.89	30.75	29.86	26.13	tr|F1MKG2|F1MKG2_BOVIN	Uncharacterized protein OS=Bos taurus PE=4 SV=1	BOVIN	22	0.432514	0.00323973	-
22	22	30.81	39.54	38.08	34.94	tr|F1MU12|F1MU12_BOVIN	Uncharacterized protein OS=Bos taurus GN=KRT8 PE=4 SV=1	BOVIN	24	3.76704	3.7339e-05	sp|P05786|K2C8_BOVIN
23	23	30.5	57.89	47.87	44.61	sp|P08728|K1C19_BOVIN	Keratin, type I cytoskeletal 19 OS=Bos taurus GN=KRT19 PE=2 SV=1	BOVIN	18	3.66438	0.00244919	-
24	24	29.5	24.55	19.97	15.24	tr|F1MUT3|F1MUT3_BOVIN	Uncharacterized protein OS=Bos taurus GN=XDH PE=4 SV=1	BOVIN	15	1.70608	0.27014	tr|F1MKA4|F1MKA4_BOVIN;sp|P80457|XDH_BOVIN
25	25	29.25	58.88	50.34	48.31	sp|Q3MHM5|TBB2C_BOVIN	Tubulin beta-2C chain OS=Bos taurus GN=TUBB2C PE=2 SV=1	BOVIN	26	1.02802	0.234433	-
26	26	28.8	59.59	56.05	54.28	sp|P04272|ANXA2_BOVIN	Annexin A2 OS=Bos taurus GN=ANXA2 PE=1 SV=2	BOVIN	25	0.630957	0.0834234	sp|A2SW69|ANXA2_SHEEP
27	27	28.62	10.17	4.497	3.298	tr|E1BF59|E1BF59_BOVIN	Uncharacterized protein OS=Bos taurus PE=4 SV=1	BOVIN	14	0.613762	0.106948	-
28	28	28.56	58.12	46.58	35.04	sp|P02676|FIBB_BOVIN	Fibrinogen beta chain OS=Bos taurus GN=FGB PE=1 SV=2	BOVIN	22	0.0870964	6.73233e-11	-
29	29	28.31	49.63	37.29	27.1	tr|F1MCK2|F1MCK2_BOVIN	Uncharacterized protein (Fragment) OS=Bos taurus PE=4 SV=1	BOVIN	17	1	0.825428	-
30	30	27.76	56.32	55.65	47.89	sp|P81947|TBA1B_BOVIN	Tubulin alpha-1B chain OS=Bos taurus PE=1 SV=2	BOVIN	23	0.912011	0.871795	-
31	31	27.58	13.77	7.549	6.136	tr|E1BFB0|E1BFB0_BOVIN	Uncharacterized protein OS=Bos taurus GN=SPTAN1 PE=4 SV=1	BOVIN	14	0.954993	0.173029	-
32	32	26.19	13.27	11.24	8.51	tr|B8Y9T0|B8Y9T0_BOVIN	Cumulus cell-specific fibronectin 1 transcript variant OS=Bos taurus PE=2 SV=1	BOVIN	14	0.144544	7.25286e-07	tr|B8Y9S9|B8Y9S9_BOVIN;sp|P07589|FINC_BOVIN
33	33	25.85	38.94	34.87	27.96	tr|Q3ZC87|Q3ZC87_BOVIN	Pyruvate kinase (Fragment) OS=Bos taurus GN=PKM2 PE=2 SV=1	BOVIN	15	0.809096	0.198669	tr|A5D984|A5D984_BOVIN;tr|F1MIZ0|F1MIZ0_BOVIN
34	34	25.48	30.87	26	24.05	tr|E1BI98|E1BI98_BOVIN	Uncharacterized protein OS=Bos taurus GN=COL6A1 PE=4 SV=1	BOVIN	30	0.387258	0.0026221	-
35	35	25.37	67.98	67.98	65.17	tr|B5B0D4|B5B0D4_BOVIN	Major allergen beta-lactoglobulin OS=Bos taurus PE=2 SV=1	BOVIN	32	8.3946	5.61162e-07	-
36	36	25.29	29.65	23.7	23.7	tr|F1MZ62|F1MZ62_BOVIN	Uncharacterized protein OS=Bos taurus GN=HSP90B1 PE=4 SV=1	BOVIN	14	0.963829	0.507892	sp|Q95M18|ENPL_BOVIN
37	37	24.33	61.87	53.33	49.33	tr|D7RIF5|D7RIF5_SHEEP	Beta-actin variant 2 OS=Ovis aries GN=ACTB PE=2 SV=1	SHEEP	42	0.981748	0.961522	sp|P60713|ACTB_SHEEP;sp|P60712|ACTB_BOVIN
38	38	23.85	15.98	13.43	12.81	tr|F1MC48|F1MC48_BOVIN	Uncharacterized protein (Fragment) OS=Bos taurus GN=IQGAP1 PE=4 SV=1	BOVIN	14	0.954993	0.386591	-
39	39	23.77	48.28	39.91	37.77	sp|Q29S21|K2C7_BOVIN	Keratin, type II cytoskeletal 7 OS=Bos taurus GN=KRT7 PE=2 SV=1	BOVIN	20	2.65461	0.0615657	tr|E1B990|E1B990_BOVIN
40	40	23.02	38.9	35.08	33.41	tr|F1MLK0|F1MLK0_BOVIN	Uncharacterized protein (Fragment) OS=Bos taurus GN=IDH1 PE=4 SV=1	BOVIN	14	1.92309	0.0035845	sp|Q6XUZ5|IDHC_SHEEP
41	41	22.65	44.23	36.59	29.59	tr|A5PJE3|A5PJE3_BOVIN	Fibrinogen alpha chain OS=Bos taurus GN=FGA PE=2 SV=1	BOVIN	22	0.11272	3.40534e-10	sp|P02672|FIBA_BOVIN
42	42	22.57	24.51	14.02	12.08	tr|F1N789|F1N789_BOVIN	Uncharacterized protein OS=Bos taurus GN=VCL PE=4 SV=1	BOVIN	13	0.972747	0.42396	-
43	43	22.54	35.88	30.69	22.44	sp|Q0VCX2|GRP78_BOVIN	78 kDa glucose-regulated protein OS=Bos taurus GN=HSPA5 PE=2 SV=1	BOVIN	12	0.963829	0.354932	-
44	44	22.27	88.28	82.76	73.1	tr|D4QBF3|D4QBF3_BOSMU	Hemoglobin beta OS=Bos mutus grunniens GN=HBB PE=3 SV=1	BOSMU	25	0.285759	1.76508e-05	sp|P04346|HBBA_BOSJA;tr|D4QBE6|D4QBE6_9CETA;tr|D4QBB8|D4QBB8_BOSIN;tr|D4QBB4|D4QBB4_BOVIN;sp|P02070|HBB_BOVIN;tr|D4QBF0|D4QBF0_BOSGF;tr|D4QBE7|D4QBE7_9CETA;tr|D4QBD7|D4QBD7_BOSJA;tr|D4QBD6|D4QBD6_BOSJA;tr|D4QBD0|D4QBD0_BOSIN;tr|D4QBB5|D4QBB5_BOSIN;tr|A8E196|A8E196_BUBBU;sp|P67820|HBB_BUBBU;sp|P67819|HBB_BOSGF
45	45	21.98	48.29	41.43	38.32	tr|A1L5B6|A1L5B6_BOVIN	Annexin 5 OS=Bos taurus GN=ANXA5 PE=2 SV=1	BOVIN	19	1.83654	0.55935	-
46	46	21.56	52.34	50	45.61	sp|Q05443|LUM_BOVIN	Lumican OS=Bos taurus GN=LUM PE=1 SV=1	BOVIN	27	0.990832	0.326889	-
47	47	21.39	47.45	34.89	33.19	sp|O62654|DESM_BOVIN	Desmin OS=Bos taurus GN=DES PE=2 SV=3	BOVIN	20	0.138038	5.39898e-07	-
48	48	21.31	27.45	23.78	23.78	tr|Q3SZI2|Q3SZI2_BOVIN	Lamin A/C OS=Bos taurus GN=LMNA PE=2 SV=1	BOVIN	13	1.01859	0.420773	tr|F1MYG5|F1MYG5_BOVIN
49	49	20.83	14.3	13.65	11.46	tr|Q5EA67|Q5EA67_BOVIN	Inter-alpha (Globulin) inhibitor H4 (Plasma Kallikrein-sensitive glycoprotein) OS=Bos taurus GN=ITIH4 PE=2 SV=1	BOVIN	10	0.222843	1.08567e-06	tr|F1MMD7|F1MMD7_BOVIN;sp|Q3T052|ITIH4_BOVIN
50	50	20.42	39.17	35	32.22	sp|Q9TTE2|PGS2_SHEEP	Decorin OS=Ovis aries GN=DCN PE=2 SV=1	SHEEP	17	0.436516	0.01094	sp|P21793|PGS2_BOVIN
51	51	20.11	42.63	35.83	29.93	sp|A1L595|K1C17_BOVIN	Keratin, type I cytoskeletal 17 OS=Bos taurus GN=KRT17 PE=2 SV=1	BOVIN	13	1.57036	0.3234	-
52	52	19.76	24.01	16.67	13.87	sp|Q3SYU2|EF2_BOVIN	Elongation factor 2 OS=Bos taurus GN=EEF2 PE=2 SV=3	BOVIN	10	0.963829	0.173193	-
53	53	19.36	42.42	37.88	28.22	sp|P00829|ATPB_BOVIN	ATP synthase subunit beta, mitochondrial OS=Bos taurus GN=ATP5B PE=1 SV=2	BOVIN	14	0.990832	0.803264	-
54	54	19.33	52.87	44.6	34.71	tr|Q3SZZ9|Q3SZZ9_BOVIN	FGG protein OS=Bos taurus GN=FGG PE=2 SV=1	BOVIN	14	0.0597035	2.22806e-05	tr|F1MGU7|F1MGU7_BOVIN
55	55	19.1	29.67	20.41	18.82	tr|Q3ZC00|Q3ZC00_BOVIN	Lymphocyte cytosolic protein 1 (L-plastin) OS=Bos taurus GN=LCP1 PE=2 SV=1	BOVIN	11	0.717794	0.330603	tr|F1MYX5|F1MYX5_BOVIN
56	56	18.89	40.52	29.31	26.94	sp|Q3T0D0|HNRPK_BOVIN	Heterogeneous nuclear ribonucleoprotein K OS=Bos taurus GN=HNRNPK PE=2 SV=1	BOVIN	11	0.990832	0.810078	tr|D5K776|D5K776_CAPHI
57	57	18.65	54.37	51.25	48.12	tr|Q9N273|Q9N273_BOBOX	Kappa-casein (Fragment) OS=Bos indicus x Bos taurus GN=CSN3 PE=4 SV=1	BOBOX	27	5.80764	0.0017552	tr|Q8MIR3|Q8MIR3_BOSMU;tr|Q8MIR2|Q8MIR2_BOSMU;tr|E7E1Q0|E7E1Q0_BOSIN;tr|D3Y646|D3Y646_BOSMU;tr|B6CXY9|B6CXY9_BOSIN;tr|B6CXY8|B6CXY8_BOSIN;tr|B6CXY5|B6CXY5_BOSIN;tr|B6CXY4|B6CXY4_BOSGF;tr|B0LRD7|B0LRD7_BOSIN;tr|B0LRD6|B0LRD6_BOSIN;tr|A9QXV0|A9QXV0_BOSIN;tr|A3FJ56|A3FJ56_BOVIN;sp|P02668|CASK_BOVIN;tr|Q9N258|Q9N258_9CETA;tr|Q705V4|Q705V4_BOVIN
58	58	18.13	66.37	58.26	53.15	tr|D7R7V6|D7R7V6_SHEEP	Glyceraldehyde-3-phosphate dehydrogenase OS=Ovis aries GN=GAPDH PE=2 SV=1	SHEEP	17	1.01859	0.489701	sp|P10096|G3P_BOVIN;sp|Q28554|G3P_SHEEP;tr|A9YF36|A9YF36_BOSMU
59	59	18.03	31.87	30.9	24.57	sp|Q9TTE1|SPA31_BOVIN	Serpin A3-1 OS=Bos taurus GN=SERPINA3-1 PE=1 SV=3	BOVIN	15	0.299226	0.0216374	-
60	60	17.93	20.87	18.96	13.51	tr|A8DR93|A8DR93_SHEEP	Heat shock protein alpha OS=Ovis aries GN=HSPCA PE=3 SV=1	SHEEP	10	0.879022	0.425787	sp|Q76LV2|HS90A_BOVIN
61	61	17.85	25.5	21.88	20.8	sp|P19483|ATPA_BOVIN	ATP synthase subunit alpha, mitochondrial OS=Bos taurus GN=ATP5A1 PE=1 SV=1	BOVIN	13	1.05682	0.274094	tr|F1MLB8|F1MLB8_BOVIN
62	62	17.32	41.62	38.44	29.19	tr|F1N650|F1N650_BOVIN	Uncharacterized protein OS=Bos taurus GN=ANXA1 PE=4 SV=1	BOVIN	19	0.946237	0.0166043	sp|P46193|ANXA1_BOVIN
63	63	16.85	50.69	41.71	32.49	tr|F1MB08|F1MB08_BOVIN	Uncharacterized protein OS=Bos taurus GN=ENO1 PE=4 SV=1	BOVIN	14	1.03753	0.295024	sp|Q9XSJ4|ENOA_BOVIN
64	64	16.53	22.08	15.76	11.79	sp|Q3ZBT1|TERA_BOVIN	Transitional endoplasmic reticulum ATPase OS=Bos taurus GN=VCP PE=1 SV=1	BOVIN	8	0.981748	0.886334	-
65	65	16.19	39.94	33.14	30.18	sp|Q32LG3|MDHM_BOVIN	Malate dehydrogenase, mitochondrial OS=Bos taurus GN=MDH2 PE=2 SV=1	BOVIN	9	2.14783	0.127464	tr|D4QGC3|D4QGC3_BUBBU
66	66	16.05	44.36	32.55	28.35	tr|A6QQQ3|A6QQQ3_BOVIN	Proline/arginine-rich end leucine-rich repeat protein OS=Bos taurus GN=PRELP PE=2 SV=1	BOVIN	13	0.963829	1	tr|F1MX63|F1MX63_BOVIN;sp|Q9GKN8|PRELP_BOVIN
67	67	15.63	25.52	17.19	15.28	tr|F1MZW0|F1MZW0_BOVIN	Uncharacterized protein (Fragment) OS=Bos taurus PE=4 SV=1	BOVIN	9	0.946237	0.530165	sp|Q2HJ49|MOES_BOVIN
68	68	15.57	29.23	22.15	18.77	sp|P19120|HSP7C_BOVIN	Heat shock cognate 71 kDa protein OS=Bos taurus GN=HSPA8 PE=1 SV=2	BOVIN	15	0.972747	0.320084	-
69	69	15.47	82.52	79.02	79.02	tr|B0FZM4|B0FZM4_SHEEP	Myosin light chain 6 (Fragment) OS=Ovis aries PE=2 SV=1	SHEEP	15	0.597035	0.0106019	sp|P60661-2|MYL6_BOVIN;sp|P60661|MYL6_BOVIN
70	70	15.36	8.516	5.715	4.373	tr|E1BKX7|E1BKX7_BOVIN	Uncharacterized protein OS=Bos taurus GN=FLNB PE=4 SV=1	BOVIN	14	0.591562	0.33614	-
71	71	15.22	33.74	27.67	25.97	tr|F1MMR6|F1MMR6_BOVIN	Uncharacterized protein OS=Bos taurus GN=CTSD PE=4 SV=1	BOVIN	9	0.972747	0.857034	sp|P80209|CATD_BOVIN
72	72	14.83	10.34	6.281	5.67	tr|E1BA17|E1BA17_BOVIN	Uncharacterized protein OS=Bos taurus PE=4 SV=1	BOVIN	9	0.794328	0.258527	-
73	73	14.79	50.45	47.3	31.08	sp|P02663|CASA2_BOVIN	Alpha-S2-casein OS=Bos taurus GN=CSN1S2 PE=1 SV=2	BOVIN	25	5.34564	7.14432e-05	-
74	74	14.58	31.93	26.26	19.33	sp|P17248|SYWC_BOVIN	Tryptophanyl-tRNA synthetase, cytoplasmic OS=Bos taurus GN=WARS PE=1 SV=3	BOVIN	10	2.42103	0.00187091	-
75	75	14.53	38.15	34.16	22.44	sp|Q2TBU0|HPT_BOVIN	Haptoglobin OS=Bos taurus GN=HP PE=2 SV=1	BOVIN	7	0.183654	0.00195428	-
76	76	14.34	33.86	31.33	26.9	tr|A7YWR0|A7YWR0_BOVIN	Apolipoprotein E OS=Bos taurus GN=APOE PE=2 SV=1	BOVIN	8	3.37287	0.112651	sp|Q03247|APOE_BOVIN
77	77	14.21	46.79	35.09	31.32	sp|P15497|APOA1_BOVIN	Apolipoprotein A-I OS=Bos taurus GN=APOA1 PE=1 SV=3	BOVIN	10	1.01859	0.32758	-
78	78	14.09	16.2	15.6	12.33	sp|P79134|ANXA6_BOVIN	Annexin A6 OS=Bos taurus GN=ANXA6 PE=1 SV=2	BOVIN	8	0.501187	0.023297	-
79	79	14.06	32.05	27.88	24.7	sp|A5D7D1|ACTN4_BOVIN	Alpha-actinin-4 OS=Bos taurus GN=ACTN4 PE=2 SV=1	BOVIN	21	1	0.77852	-
80	80	13.85	38.8	29.77	25.42	tr|Q3T085|Q3T085_BOVIN	OGN protein OS=Bos taurus GN=OGN PE=2 SV=1	BOVIN	14	1.00925	0.591142	tr|A5D9E8|A5D9E8_BOVIN;sp|P19879|MIME_BOVIN;tr|A1YZ35|A1YZ35_CAPHI
81	81	13.81	61.9	61.9	44.76	sp|P28801|GSTP1_BOVIN	Glutathione S-transferase P OS=Bos taurus GN=GSTP1 PE=1 SV=2	BOVIN	11	1.00925	0.540728	-
82	82	13.64	61.16	48.66	43.75	sp|O77834|PRDX6_BOVIN	Peroxiredoxin-6 OS=Bos taurus GN=PRDX6 PE=1 SV=3	BOVIN	9	1.77011	0.0700373	-
83	83	13.6	59.2	44.28	39.8	sp|Q9TS87|TAGL_BOVIN	Transgelin OS=Bos taurus GN=TAGLN PE=1 SV=4	BOVIN	12	1	0.884297	-
84	84	13.54	22.47	15.84	15.1	tr|Q2KJ47|Q2KJ47_BOVIN	EH-domain containing 2 OS=Bos taurus GN=EHD2 PE=2 SV=1	BOVIN	7	1.01859	0.947753	-
85	85	13.45	23.27	21.15	16.54	sp|P20000|ALDH2_BOVIN	Aldehyde dehydrogenase, mitochondrial OS=Bos taurus GN=ALDH2 PE=1 SV=2	BOVIN	7	2.31206	0.0336531	-
86	86	13.36	32.64	27.05	19.02	tr|E1BIL2|E1BIL2_BOVIN	Uncharacterized protein OS=Bos taurus PE=3 SV=1	BOVIN	13	1.43219	0.228337	tr|A5D7M6|A5D7M6_BOVIN;sp|Q5XQN5|K2C5_BOVIN
87	87	13.35	17.01	15.33	13.08	tr|Q8HYY3|Q8HYY3_BOVIN	L-caldesmon OS=Bos taurus PE=2 SV=1	BOVIN	12	1.31826	0.0686428	tr|F1MLW0|F1MLW0_BOVIN
88	88	13.3	40.13	36.05	26.02	sp|P13214|ANXA4_BOVIN	Annexin A4 OS=Bos taurus GN=ANXA4 PE=1 SV=2	BOVIN	6	0.990832	0.962604	-
89	89	13.1	7.23	6.34	5.729	tr|E1BDK6|E1BDK6_BOVIN	Uncharacterized protein OS=Bos taurus GN=LAMB2 PE=4 SV=1	BOVIN	7	0.946237	0.657458	-
90	90	13.06	52.44	48.17	42.68	sp|P62935|PPIA_BOVIN	Peptidyl-prolyl cis-trans isomerase A OS=Bos taurus GN=PPIA PE=1 SV=2	BOVIN	10	1.64437	0.247625	tr|Q861V5|Q861V5_BOVIN;tr|F1MN08|F1MN08_BOVIN
91	91	12.92	28.71	19.28	16.06	sp|P00727-2|AMPL_BOVIN	Isoform 2 of Cytosol aminopeptidase OS=Bos taurus GN=LAP3	BOVIN	7	1.7378	0.0465351	sp|P00727|AMPL_BOVIN
92	92	12.91	24.49	19.5	19.5	tr|D7R259|D7R259_BUBBU	70kDa heat shock protein 1A OS=Bubalus bubalis GN=HSPA1A PE=2 SV=2	BUBBU	12	0.824138	0.3234	tr|E5D621|E5D621_BUBBU;tr|E5D619|E5D619_BOSIN;tr|E5D618|E5D618_BOSIN;tr|E5D616|E5D616_BOSIN;sp|Q27975|HS71A_BOVIN;sp|Q27965|HS71B_BOVIN;tr|E5D620|E5D620_BUBBU;tr|F2YUG7|F2YUG7_BUBBU;sp|Q4U0F3|HS71B_BOSMU
93	93	12.89	23.46	18.96	15.45	tr|F2X043|F2X043_BUBBU	Lactoperoxidase OS=Bubalus bubalis GN=LPO PE=2 SV=1	BUBBU	11	1.02802	0.299594	tr|A5JUY8|A5JUY8_BUBBU;sp|P80025|PERL_BOVIN
94	94	12.88	31.96	16.47	13.73	tr|A6H7J6|A6H7J6_BOVIN	P4HB protein OS=Bos taurus GN=P4HB PE=2 SV=1	BOVIN	7	0.591562	0.0965224	sp|P05307|PDIA1_BOVIN
95	95	12.58	28.8	21.12	18.15	tr|F1MUZ9|F1MUZ9_BOVIN	Uncharacterized protein OS=Bos taurus GN=HSPD1 PE=4 SV=1	BOVIN	8	1.44544	0.360031	-
96	96	12.47	19.32	12.93	11.84	tr|F1MKC1|F1MKC1_BOVIN	Uncharacterized protein (Fragment) OS=Bos taurus PE=4 SV=1	BOVIN	6	0.972747	0.808011	tr|F1MGF5|F1MGF5_BOVIN;tr|F1MAW9|F1MAW9_BOVIN
97	97	12.33	11.05	9.16	8.404	tr|F1MP69|F1MP69_BOVIN	Uncharacterized protein OS=Bos taurus GN=UBA1 PE=4 SV=1	BOVIN	6	1.04713	0.110794	sp|A3KMV5|UBA1_BOVIN
98	98	12.32	41.5	27.59	22.74	tr|Q17QL7|Q17QL7_BOVIN	KRT15 protein OS=Bos taurus GN=KRT15 PE=2 SV=2	BOVIN	8	1.90546	0.250815	-
99	99	12.27	10.53	4.363	3.136	tr|E1B7H2|E1B7H2_BOVIN	Uncharacterized protein OS=Bos taurus GN=COL7A1 PE=4 SV=1	BOVIN	7	1	0.117423	-
100	100	12.18	20.39	13.32	9.721	tr|F1N2Y2|F1N2Y2_BOVIN	Uncharacterized protein (Fragment) OS=Bos taurus GN=COL5A2 PE=4 SV=1	BOVIN	13	0.691831	0.374933	-
101	101	12.07	37.28	24.34	24.34	tr|Q3SZN8|Q3SZN8_BOVIN	Ribonuclease/angiogenin inhibitor 1 OS=Bos taurus GN=RNH1 PE=2 SV=1	BOVIN	6	0.990832	0.994619	-
102	102	12	52.33	46.51	46.51	tr|B9VH05|B9VH05_SHEEP	Myosin regulatory light chain MRCL3 OS=Ovis aries GN=MRCL3 PE=2 SV=1	SHEEP	9	0.963829	0.943825	sp|Q5E9E2|MYL9_BOVIN;sp|A4IF97|ML12B_BOVIN;tr|Q8MJ94|Q8MJ94_BOSMU
103	103	11.84	33.57	22.38	22.38	tr|Q17QG8|Q17QG8_BOVIN	Histone H2A OS=Bos taurus GN=H2AFX PE=2 SV=1	BOVIN	11	3.13329	0.450371	-
104	104	11.84	57.61	47.83	47.83	sp|P79105|S10AC_BOVIN	Protein S100-A12 OS=Bos taurus GN=S100A12 PE=1 SV=3	BOVIN	6	0.0895365	0.000242959	-
105	105	11.81	44.64	43.25	36.33	tr|F1MEU1|F1MEU1_BOVIN	Uncharacterized protein (Fragment) OS=Bos taurus PE=4 SV=1	BOVIN	13	1.97697	0.102204	sp|P55859|PNPH_BOVIN;tr|Q687I9|Q687I9_BOVIN
106	106	11.76	38.71	34.68	23.79	sp|Q5KR47-2|TPM3_BOVIN	Isoform 2 of Tropomyosin alpha-3 chain OS=Bos taurus GN=TPM3	BOVIN	10	1	0.86053	-
107	107	11.68	41.27	41.27	41.27	tr|Q32S29|Q32S29_BOVIN	Histone H2B OS=Bos taurus GN=H2B PE=3 SV=1	BOVIN	19	1.02802	0.0120844	tr|Q2KII5|Q2KII5_BOVIN;tr|F2Z4F9|F2Z4F9_BOVIN;tr|F2Z4E8|F2Z4E8_BOVIN;tr|F1MUD2|F1MUD2_BOVIN;sp|Q2M2T1|H2B1K_BOVIN;sp|P62808|H2B1_BOVIN;tr|E1B8G9|E1B8G9_BOVIN;tr|E1B7L1|E1B7L1_BOVIN;tr|F1N453|F1N453_BOVIN;tr|E1BGW2|E1BGW2_BOVIN;tr|A5D7N2|A5D7N2_BOVIN
108	108	11.63	39.57	31.17	27.1	tr|F1MIQ8|F1MIQ8_BOVIN	Uncharacterized protein OS=Bos taurus GN=BGN PE=4 SV=1	BOVIN	9	0.394457	0.0132723	sp|P21809|PGS1_BOVIN;sp|O46390|PGS1_SHEEP
109	109	11.59	25.74	18.14	14.77	sp|Q0P569|NUCB1_BOVIN	Nucleobindin-1 OS=Bos taurus GN=NUCB1 PE=2 SV=1	BOVIN	6	1.03753	0.854497	-
110	110	11.56	11.2	10.41	9.295	tr|F1MS05|F1MS05_BOVIN	Uncharacterized protein (Fragment) OS=Bos taurus GN=ACO1 PE=4 SV=1	BOVIN	6	1.69044	0.0740075	sp|Q0VCU1|ACOC_BOVIN
111	111	11.5	42.13	38.72	33.19	tr|Q3T101|Q3T101_BOVIN	IGL@ protein OS=Bos taurus GN=IGL@ PE=2 SV=1	BOVIN	17	0.597035	0.244835	tr|Q1RMN8|Q1RMN8_BOVIN;tr|F1MLW7|F1MLW7_BOVIN;tr|A4IFI0|A4IFI0_BOVIN;tr|A6H7J7|A6H7J7_BOVIN;tr|F1MCF8|F1MCF8_BOVIN
112	112	11.44	10.8	6.571	6.343	tr|F1N2Q0|F1N2Q0_BOVIN	Uncharacterized protein (Fragment) OS=Bos taurus PE=4 SV=1	BOVIN	8	0.981748	0.909188	tr|F1MVK1|F1MVK1_BOVIN
113	113	11.37	42.21	30.94	24.22	sp|Q3T0P6|PGK1_BOVIN	Phosphoglycerate kinase 1 OS=Bos taurus GN=PGK1 PE=2 SV=3	BOVIN	7	1	0.565288	tr|B7TJ13|B7TJ13_SHEEP
114	114	11.27	29.41	26.01	24.46	tr|F1MWQ2|F1MWQ2_BOVIN	Uncharacterized protein OS=Bos taurus GN=ANXA3 PE=4 SV=1	BOVIN	6	0.92045	0.580331	tr|F1MJW6|F1MJW6_BOVIN;sp|Q3SWX7|ANXA3_BOVIN
115	115	11.03	67.42	67.42	50.76	sp|P48035|FABP4_BOVIN	Fatty acid-binding protein, adipocyte OS=Bos taurus GN=FABP4 PE=2 SV=2	BOVIN	9	2.33346	0.413043	tr|F1MHQ4|F1MHQ4_BOVIN
116	116	10.97	29.31	20.4	17.62	tr|A5D7E8|A5D7E8_BOVIN	PDIA3 protein OS=Bos taurus GN=PDIA3 PE=2 SV=1	BOVIN	10	0.972747	0.3234	sp|P38657|PDIA3_BOVIN;tr|D3K382|D3K382_CAPHI;tr|C6JUQ0|C6JUQ0_SHEEP
117	117	10.71	28.86	21.76	14.2	tr|F1MUX4|F1MUX4_BOVIN	Uncharacterized protein (Fragment) OS=Bos taurus GN=TKT PE=4 SV=1	BOVIN	9	1.00925	0.261974	tr|A7Z014|A7Z014_BOVIN;tr|A7E3W4|A7E3W4_BOVIN;tr|A5PJ79|A5PJ79_BOVIN;sp|Q6B855|TKT_BOVIN
118	118	10.68	56.03	56.03	44.68	sp|P01967|HBA1_BOSMU	Hemoglobin subunit alpha-1 OS=Bos mutus grunniens PE=1 SV=1	BOSMU	8	0.226986	0.00204349	sp|P01966|HBA_BOVIN;sp|P09423|HBA_BISBO;sp|P01968|HBA2_BOSMU
119	119	10.65	47.45	39.22	31.76	sp|P62262|1433E_SHEEP	14-3-3 protein epsilon OS=Ovis aries GN=YWHAE PE=1 SV=1	SHEEP	9	1.13763	0.372663	sp|P62261|1433E_BOVIN
120	120	10.5	11.12	6.151	5.599	tr|F1MD77|F1MD77_BOVIN	Uncharacterized protein (Fragment) OS=Bos taurus GN=LAMC1 PE=4 SV=1	BOVIN	5	0.946237	0.869859	-
121	121	10.1	9.868	4.57	3.841	tr|F1N6W9|F1N6W9_BOVIN	Uncharacterized protein OS=Bos taurus GN=COL18A1 PE=4 SV=1	BOVIN	6	1.00925	0.46732	tr|A8E654|A8E654_BOVIN;tr|A4FV05|A4FV05_BOVIN
122	122	10.03	8.675	3.766	3.216	tr|F1MYC9|F1MYC9_BOVIN	Uncharacterized protein OS=Bos taurus GN=SPTBN1 PE=4 SV=1	BOVIN	7	0.539511	0.112651	-
123	123	10	31.15	22.95	22.95	tr|F1MDK4|F1MDK4_BOVIN	Uncharacterized protein (Fragment) OS=Bos taurus GN=ECHDC1 PE=4 SV=1	BOVIN	5	5.15229	0.0107642	sp|Q2HJD5|ECHD1_BOVIN
124	124	10	15.73	13.48	13.48	tr|C5IJ88|C5IJ88_SHEEP	GDI2 OS=Ovis aries PE=2 SV=1	SHEEP	5	1.00925	0.769564	sp|P50397|GDIB_BOVIN
125	125	9.97	28.33	25.5	15.86	tr|F1N1N0|F1N1N0_BOVIN	Uncharacterized protein (Fragment) OS=Bos taurus PE=4 SV=1	BOVIN	8	1.01859	0.619443	sp|Q2HJ60|ROA2_BOVIN
126	126	9.85	10.33	6.214	5.545	tr|F1MSC5|F1MSC5_BOVIN	Uncharacterized protein OS=Bos taurus PE=4 SV=1	BOVIN	5	0.912011	0.102226	sp|Q27966|MYO1C_BOVIN;sp|Q27966-3|MYO1C_BOVIN;sp|Q27966-2|MYO1C_BOVIN
127	127	9.85	35.98	32.28	32.28	sp|Q5E946|PARK7_BOVIN	Protein DJ-1 OS=Bos taurus GN=PARK7 PE=2 SV=1	BOVIN	7	4.87529	0.00959235	-
128	128	9.82	21.48	16.92	14.83	tr|F1MXP8|F1MXP8_BOVIN	Uncharacterized protein OS=Bos taurus GN=PSAP PE=4 SV=1	BOVIN	10	0.724436	0.234569	tr|F1MU17|F1MU17_BOVIN;sp|P26779|SAP_BOVIN;sp|P26779-2|SAP_BOVIN
129	129	9.73	59.15	51.72	45.09	sp|P62739|ACTA_BOVIN	Actin, aortic smooth muscle OS=Bos taurus GN=ACTA2 PE=1 SV=1	BOVIN	38	0.963829	0.719047	sp|Q3ZC07|ACTC_BOVIN;sp|Q5E9B5|ACTH_BOVIN;tr|E1BBQ6|E1BBQ6_BOVIN;tr|Q58DT9|Q58DT9_BOVIN;tr|A5D7J0|A5D7J0_BOVIN
130	130	9.66	46.27	38.31	38.31	tr|E9RHW1|E9RHW1_BOVIN	Heat shock 27kDa protein 1 OS=Bos taurus GN=HSPB1 PE=2 SV=1	BOVIN	9	1.77011	0.059046	tr|E1BEL7|E1BEL7_BOVIN;sp|Q3T149|HSPB1_BOVIN;tr|Q58DP7|Q58DP7_BOVIN
131	131	9.58	14.31	13.31	11.9	tr|A6QPP2|A6QPP2_BOVIN	SERPIND1 protein OS=Bos taurus GN=SERPIND1 PE=2 SV=1	BOVIN	6	0.903649	0.522165	-
132	132	9.38	40.1	30.68	18.44	tr|F1N6S9|F1N6S9_BOVIN	Uncharacterized protein (Fragment) OS=Bos taurus PE=4 SV=1	BOVIN	13	1.05682	0.184879	-
133	133	9.32	31.99	24.92	21.21	sp|Q7YRL2|CNN1_SHEEP	Calponin-1 OS=Ovis aries GN=CNN1 PE=2 SV=1	SHEEP	6	1.03753	0.0529234	sp|Q2HJ38|CNN1_BOVIN
134	134	9.31	30.75	29.5	23.29	tr|F1MCL5|F1MCL5_BOVIN	Uncharacterized protein (Fragment) OS=Bos taurus GN=PDXK PE=4 SV=1	BOVIN	6	2.0893	0.0705514	sp|Q0II59|PDXK_BOVIN;sp|P82197|PDXK_SHEEP
135	135	9.18	44.72	28.64	26.63	tr|E1B6Z6|E1B6Z6_BOVIN	Uncharacterized protein OS=Bos taurus GN=LCN2 PE=3 SV=1	BOVIN	5	0.280543	0.00489667	-
136	136	9.1	19.49	15.04	11.65	sp|Q2KJ32|SBP1_BOVIN	Selenium-binding protein 1 OS=Bos taurus GN=SELENBP1 PE=1 SV=1	BOVIN	4	2.14783	0.250815	-
137	137	9.01	18.06	15.05	15.05	tr|A5D9G3|A5D9G3_BOVIN	Similar to Succinyl-CoA ligase [GDP-forming] beta-chain, mitochondrial (Succinyl-CoA synthetase, betaG chain) (SCS-betaG) (GTP-specific succinyl-CoA synthetase beta subunit) (Fragment) OS=Bos taurus GN=LOC283398 PE=2 SV=1	GDP-forming	5	1.07647	0.6089	sp|Q3MHX5|SUCB2_BOVIN
138	138	8.91	38.36	33.02	24.21	sp|P23196|APEX1_BOVIN	DNA-(apurinic or apyrimidinic site) lyase OS=Bos taurus GN=APEX1 PE=1 SV=2	BOVIN	5	1.02802	0.649991	-
139	139	8.79	31.34	12.57	10.98	sp|P51977|AL1A1_SHEEP	Retinal dehydrogenase 1 OS=Ovis aries GN=ALDH1A1 PE=1 SV=2	SHEEP	5	2.93765	0.0145994	sp|P48644|AL1A1_BOVIN
140	140	8.76	50.8	48.66	44.39	sp|P13696|PEBP1_BOVIN	Phosphatidylethanolamine-binding protein 1 OS=Bos taurus GN=PEBP1 PE=1 SV=2	BOVIN	7	1.00925	0.703729	-
141	141	8.71	10.97	7.778	5.972	tr|E1B8K6|E1B8K6_BOVIN	Uncharacterized protein OS=Bos taurus GN=NCL PE=4 SV=1	BOVIN	4	0.474242	0.450185	-
142	142	8.71	22.8	17.42	13.33	sp|P32262|ANT3_SHEEP	Antithrombin-III OS=Ovis aries GN=SERPINC1 PE=2 SV=1	SHEEP	4	0.972747	0.608682	tr|F1MSZ6|F1MSZ6_BOVIN;sp|P41361|ANT3_BOVIN
143	143	8.66	19.17	18.08	13.73	sp|Q3SZV7|HEMO_BOVIN	Hemopexin OS=Bos taurus GN=HPX PE=2 SV=1	BOVIN	4	0.630957	0.197606	-
144	144	8.59	53.85	53.85	53.85	tr|E1BHG1|E1BHG1_BOVIN	Uncharacterized protein OS=Bos taurus GN=CFL1 PE=4 SV=1	BOVIN	5	1.2942	0.671034	tr|B0JYL8|B0JYL8_BOVIN;sp|Q6B7M7|COF1_SHEEP;sp|Q5E9F7|COF1_BOVIN
145	145	8.57	19.65	13.39	13.39	tr|F1MBS3|F1MBS3_BOVIN	Uncharacterized protein (Fragment) OS=Bos taurus PE=4 SV=1	BOVIN	5	0.870964	0.256051	tr|A7YWB6|A7YWB6_BOVIN
146	146	8.56	58.29	39.2	21.61	sp|Q5E9F5|TAGL2_BOVIN	Transgelin-2 OS=Bos taurus GN=TAGLN2 PE=2 SV=3	BOVIN	6	0.946237	0.517962	-
147	147	8.55	34.02	28.63	28.63	sp|Q5E9B7|CLIC1_BOVIN	Chloride intracellular channel protein 1 OS=Bos taurus GN=CLIC1 PE=2 SV=3	BOVIN	6	0.928966	0.888874	-
148	148	8.52	23.8	15.73	9.302	tr|F2YQ13|F2YQ13_SHEEP	Gelsolin isoform b OS=Ovis aries GN=GSN PE=2 SV=1	SHEEP	6	0.972747	0.773191	tr|F1N1I6|F1N1I6_BOVIN;tr|F1MJH1|F1MJH1_BOVIN;sp|Q3SX14|GELS_BOVIN
149	149	8.52	12.53	12.53	12.53	tr|Q3T0K7|Q3T0K7_BOVIN	MFGE8 protein OS=Bos taurus GN=MFGE8 PE=2 SV=1	BOVIN	5	1.13763	0.450185	tr|F1MXX6|F1MXX6_BOVIN;sp|Q95114|MFGM_BOVIN
150	150	8.49	23.08	19.74	17.44	tr|E1BNE7|E1BNE7_BOVIN	Uncharacterized protein OS=Bos taurus GN=PTRF PE=4 SV=1	BOVIN	6	1.51356	0.147193	-
151	151	8.41	10.57	5.433	4.06	sp|P49951|CLH1_BOVIN	Clathrin heavy chain 1 OS=Bos taurus GN=CLTC PE=1 SV=1	BOVIN	5	0.963829	0.27027	-
152	152	8.41	19.82	18.68	16.86	tr|Q1JPA2|Q1JPA2_BOVIN	Eukaryotic translation elongation factor 1 gamma (Fragment) OS=Bos taurus GN=EEF1G PE=2 SV=1	BOVIN	6	0.972747	0.749495	tr|F1MG05|F1MG05_BOVIN;sp|Q3SZV3|EF1G_BOVIN
153	153	8.39	26.79	18.18	12.44	sp|Q2KJH6|SERPH_BOVIN	Serpin H1 OS=Bos taurus GN=SERPINH1 PE=2 SV=1	BOVIN	6	0.328095	0.00398528	-
154	154	8.33	32.39	28.52	22.54	sp|Q5KR48-2|TPM2_BOVIN	Isoform 2 of Tropomyosin beta chain OS=Bos taurus GN=TPM2	BOVIN	9	0.772681	0.788677	sp|Q5KR48|TPM2_BOVIN
155	155	8.31	39.81	25.9	13.67	tr|A5D7J6|A5D7J6_BOVIN	CALR protein OS=Bos taurus GN=CALR PE=2 SV=1	BOVIN	5	0.990832	0.768475	sp|P52193|CALR_BOVIN
156	156	8.28	21.05	18.95	14.32	sp|Q3ZC84|CNDP2_BOVIN	Cytosolic non-specific dipeptidase OS=Bos taurus GN=CNDP2 PE=2 SV=1	BOVIN	4	1.0666	0.450185	tr|F1MDR3|F1MDR3_BOVIN
157	157	8.27	19.43	15.45	14.13	tr|A6QNL5|A6QNL5_BOVIN	PDIA6 protein (Fragment) OS=Bos taurus GN=PDIA6 PE=2 SV=1	BOVIN	6	0.963829	1	-
158	158	8.27	38.42	38.42	26.32	tr|B5T254|B5T254_BOBOX	Peptidoglycan recognition protein 1 OS=Bos indicus x Bos taurus GN=PGLYRP1 PE=4 SV=1	BOBOX	5	0.954993	0.764709	sp|Q8SPP7|PGRP1_BOVIN;sp|B5T255|PGRP1_BOSIN
159	159	8.23	25.51	22.1	17.08	sp|P17697|CLUS_BOVIN	Clusterin OS=Bos taurus GN=CLU PE=1 SV=1	BOVIN	6	2.31206	0.0747069	-
160	160	8.18	15.6	10.18	8.21	tr|A3KN04|A3KN04_BOVIN	RPN1 protein OS=Bos taurus GN=RPN1 PE=2 SV=1	BOVIN	4	0.564937	0.0856778	-
161	161	8.15	19.15	12.02	7.794	sp|P81265|PIGR_BOVIN	Polymeric immunoglobulin receptor OS=Bos taurus GN=PIGR PE=2 SV=1	BOVIN	6	4.96592	0.00811366	tr|F1MR22|F1MR22_BOVIN;tr|A6QNW3|A6QNW3_BOVIN
162	162	8.12	7.917	4.807	3.676	tr|F1N076|F1N076_BOVIN	Uncharacterized protein OS=Bos taurus GN=CP PE=4 SV=1	BOVIN	4	0.172187	0.0128796	sp|Q9XT27|CERU_SHEEP
163	163	8.12	18.63	17.6	10.35	tr|Q3ZCI4|Q3ZCI4_BOVIN	6-phosphogluconate dehydrogenase, decarboxylating OS=Bos taurus GN=PGD PE=2 SV=2	BOVIN	6	1.01859	0.528223	sp|P00349|6PGD_SHEEP;tr|F2Z4G6|F2Z4G6_BOVIN
164	164	8.11	24.28	16.87	16.87	sp|Q3T169|RS3_BOVIN	40S ribosomal protein S3 OS=Bos taurus GN=RPS3 PE=2 SV=1	BOVIN	4	0.981748	0.748812	-
165	165	8.09	11.08	6.587	6.587	tr|E1B748|E1B748_BOVIN	Uncharacterized protein OS=Bos taurus GN=HYOU1 PE=3 SV=1	BOVIN	5	1.01859	0.785427	-
166	166	8.08	23.44	17.21	16.02	sp|Q2TBL6|TALDO_BOVIN	Transaldolase OS=Bos taurus GN=TALDO1 PE=2 SV=1	BOVIN	5	1.00925	0.471412	-
167	167	8.08	25.48	21.67	19.77	sp|P79103|RS4_BOVIN	40S ribosomal protein S4 OS=Bos taurus GN=RPS4 PE=2 SV=3	BOVIN	4	1.05682	0.623932	tr|E1BKX4|E1BKX4_BOVIN;tr|A2VE06|A2VE06_BOVIN
168	168	8.07	55	55	55	tr|E1BHJ0|E1BHJ0_BOVIN	Profilin OS=Bos taurus GN=PFN1 PE=3 SV=1	BOVIN	10	1.27057	0.356654	sp|P02584|PROF1_BOVIN
169	169	8.03	11.9	7.888	6.417	tr|F1MHR6|F1MHR6_BOVIN	Uncharacterized protein (Fragment) OS=Bos taurus PE=4 SV=1	BOVIN	4	1.02802	0.469148	-
170	170	8.03	40.2	30.65	30.65	sp|Q9BGI3|PRDX2_BOVIN	Peroxiredoxin-2 OS=Bos taurus GN=PRDX2 PE=2 SV=1	BOVIN	5	1.00925	0.833632	tr|C8BKC5|C8BKC5_SHEEP
171	171	8	6.498	6.057	6.057	sp|P56701|PSMD2_BOVIN	26S proteasome non-ATPase regulatory subunit 2 OS=Bos taurus GN=PSMD2 PE=1 SV=2	BOVIN	4	0.972747	0.849053	-
172	172	8	9.691	9.691	9.691	tr|F1MX45|F1MX45_BOVIN	Uncharacterized protein (Fragment) OS=Bos taurus GN=DNPEP PE=4 SV=1	BOVIN	4	1.34276	0.175052	sp|Q2HJH1|DNPEP_BOVIN
173	173	7.82	8.311	5.781	5.781	tr|F1N785|F1N785_BOVIN	Uncharacterized protein OS=Bos taurus GN=ESYT1 PE=4 SV=1	BOVIN	4	1.0666	0.568748	tr|A0JN43|A0JN43_BOVIN
174	174	7.78	35.54	21.9	21.9	sp|A5D7A0|EFHD2_BOVIN	EF-hand domain-containing protein D2 OS=Bos taurus GN=EFHD2 PE=2 SV=1	BOVIN	5	1.01859	0.741465	-
175	175	7.77	25.59	15.83	14.78	tr|E1BEG2|E1BEG2_BOVIN	Uncharacterized protein OS=Bos taurus GN=HNRNPA3 PE=4 SV=1	BOVIN	6	1.00925	0.790421	-
176	176	7.77	20.88	19.28	19.28	sp|P51122|AN32A_BOVIN	Acidic leucine-rich nuclear phosphoprotein 32 family member A OS=Bos taurus GN=ANP32A PE=1 SV=2	BOVIN	4	1.00925	1	tr|F1MZV9|F1MZV9_BOVIN
177	177	7.75	37.14	34.29	29.8	sp|P63103|1433Z_BOVIN	14-3-3 protein zeta/delta OS=Bos taurus GN=YWHAZ PE=1 SV=1	BOVIN	8	0.879022	0.779199	sp|P29361|1433Z_SHEEP
178	178	7.75	10.9	10.9	8.542	sp|Q3ZCH0|GRP75_BOVIN	Stress-70 protein, mitochondrial OS=Bos taurus GN=HSPA9 PE=2 SV=1	BOVIN	4	1	0.883773	-
179	179	7.72	25.95	18.83	13.49	tr|F1MKS3|F1MKS3_BOVIN	Uncharacterized protein (Fragment) OS=Bos taurus GN=TXNDC5 PE=4 SV=1	BOVIN	5	0.685488	0.0880666	-
180	180	7.66	29.82	13.33	13.33	tr|Q3ZC44|Q3ZC44_BOVIN	Heterogeneous nuclear ribonucleoprotein A/B OS=Bos taurus GN=HNRNPAB PE=2 SV=1	BOVIN	4	0.946237	0.884356	tr|E1B9C8|E1B9C8_BOVIN
181	181	7.5	8.108	7.168	5.288	sp|Q5MIB5|PYGL_SHEEP	Glycogen phosphorylase, liver form OS=Ovis aries GN=PYGL PE=2 SV=3	SHEEP	4	1.07647	0.278044	sp|Q0VCM4|PYGL_BOVIN
182	182	7.48	14.66	14.66	11.54	sp|P34955|A1AT_BOVIN	Alpha-1-antiproteinase OS=Bos taurus GN=SERPINA1 PE=1 SV=1	BOVIN	5	0.457088	0.189259	-
183	183	7.45	28.9	22.48	19.27	sp|Q9N0V4|GSTM1_BOVIN	Glutathione S-transferase Mu 1 OS=Bos taurus GN=GSTM1 PE=1 SV=3	BOVIN	4	1.22462	0.616517	tr|A5PKM0|A5PKM0_BOVIN
184	184	7.41	23.95	13.95	13.95	tr|F1N3Q7|F1N3Q7_BOVIN	Uncharacterized protein OS=Bos taurus GN=APOA4 PE=4 SV=1	BOVIN	5	4.2462	0.0129459	sp|Q32PJ2|APOA4_BOVIN
185	185	7.41	32.78	24.44	21.11	tr|C5IWT0|C5IWT0_SHEEP	ADP-ribosylation factor 4 OS=Ovis aries GN=ARF4 PE=2 SV=1	SHEEP	4	1	0.971422	sp|Q3SZF2|ARF4_BOVIN
186	186	7.37	18.29	14.35	12.27	sp|Q3MHL4|SAHH_BOVIN	Adenosylhomocysteinase OS=Bos taurus GN=AHCY PE=2 SV=3	BOVIN	4	1.59956	0.450185	-
187	187	7.34	31.08	20.27	17.03	sp|Q3ZBN5|ASPN_BOVIN	Asporin OS=Bos taurus GN=ASPN PE=2 SV=1	BOVIN	9	0.954993	0.699758	-
188	188	7.32	26.67	26.67	26.67	tr|Q05B55|Q05B55_BOVIN	IGK protein OS=Bos taurus GN=IGK PE=2 SV=1	BOVIN	5	0.963829	0.549183	tr|F1MZ96|F1MZ96_BOVIN;tr|F1MH40|F1MH40_BOVIN;tr|B0JYP6|B0JYP6_BOVIN
189	189	7.29	21.67	17.24	17.24	sp|Q3T0L2|ERP44_BOVIN	Endoplasmic reticulum resident protein 44 OS=Bos taurus GN=ERP44 PE=2 SV=1	BOVIN	4	0.963829	0.666575	-
190	190	7.27	10.04	6.335	5.458	sp|P36225-4|MAP4_BOVIN	Isoform 4 of Microtubule-associated protein 4 OS=Bos taurus GN=MAP4	BOVIN	4	0.990832	0.784825	sp|P36225-3|MAP4_BOVIN;sp|P36225-2|MAP4_BOVIN;tr|F1MAZ3|F1MAZ3_BOVIN;tr|F1MAZ1|F1MAZ1_BOVIN;sp|P36225|MAP4_BOVIN
191	191	7.23	36.14	35.34	35.34	sp|Q5E956|TPIS_BOVIN	Triosephosphate isomerase OS=Bos taurus GN=TPI1 PE=2 SV=3	BOVIN	7	2.29087	0.339201	-
192	192	7.19	5.952	4.762	3.401	sp|Q28824|MYLK_BOVIN	Myosin light chain kinase, smooth muscle OS=Bos taurus GN=MYLK PE=1 SV=1	BOVIN	4	0.972747	0.733489	sp|O02827|MYLK_SHEEP;tr|F1N269|F1N269_BOVIN
193	193	7.18	37.5	31.94	28.47	sp|P33046|CTHL4_BOVIN	Cathelicidin-4 OS=Bos taurus GN=CATHL4 PE=1 SV=1	BOVIN	7	0.539511	0.295772	tr|E1BNV2|E1BNV2_BOVIN
194	194	7.09	26.41	21.86	14.72	sp|P68103|EF1A1_BOVIN	Elongation factor 1-alpha 1 OS=Bos taurus GN=EEF1A1 PE=2 SV=1	BOVIN	8	1.00925	0.589674	tr|O18787|O18787_BOVIN
195	195	7.04	24.75	22.03	22.03	tr|E7BKH6|E7BKH6_CAPHI	Laminin receptor 1 OS=Capra hircus PE=2 SV=1	CAPHI	4	1.02802	0.617117	tr|D5HKJ4|D5HKJ4_SHEEP;sp|P26452|RSSA_BOVIN;sp|A6YRY8|RSSA_SHEEP;tr|Q862H8|Q862H8_BOVIN
196	196	6.97	32.39	28.17	15.02	tr|A3KN02|A3KN02_BOVIN	HIST1H1C protein OS=Bos taurus GN=HIST1H1C PE=2 SV=1	BOVIN	3	0.591562	0.0010833	tr|A7MAZ5|A7MAZ5_BOVIN;sp|P02253|H11_BOVIN
197	197	6.93	20	14.93	14.93	tr|A7MBH9|A7MBH9_BOVIN	GNAI2 protein OS=Bos taurus GN=GNAI2 PE=2 SV=1	BOVIN	4	0.963829	0.734785	tr|A4F2F7|A4F2F7_CAPHI;tr|C5ISA7|C5ISA7_SHEEP
198	198	6.92	23.2	21.39	12.89	tr|F1MRG7|F1MRG7_BOVIN	Uncharacterized protein (Fragment) OS=Bos taurus GN=ACTR2 PE=4 SV=1	BOVIN	4	0.990832	1	sp|A7MB62|ARP2_BOVIN
199	199	6.91	27.23	21.29	15.35	tr|Q5GN72|Q5GN72_BOVIN	Alpha-1 acid glycoprotein OS=Bos taurus GN=agp PE=2 SV=2	BOVIN	6	0.666807	0.00844337	tr|E1UYU1|E1UYU1_RUPRU;sp|Q3SZR3|A1AG_BOVIN;tr|F1ME86|F1ME86_BOVIN;tr|E1BEB5|E1BEB5_BOVIN
200	200	6.9	40.38	40.38	29.49	tr|F1MHS5|F1MHS5_BOVIN	Uncharacterized protein OS=Bos taurus PE=4 SV=1	BOVIN	6	0.199526	0.00973119	tr|E1BLI9|E1BLI9_BOVIN;sp|P28783|S10A9_BOVIN
201	201	6.86	13.05	10.1	8.374	sp|Q3SZ54|IF4A1_BOVIN	Eukaryotic initiation factor 4A-I OS=Bos taurus GN=EIF4A1 PE=2 SV=1	BOVIN	4	0.862979	0.450185	sp|Q3SZ65|IF4A2_BOVIN
202	202	6.8	11.91	5.281	4.494	tr|F1MNN6|F1MNN6_BOVIN	Uncharacterized protein OS=Bos taurus GN=MVP PE=4 SV=1	BOVIN	3	0.758578	0.271008	sp|Q3SYU9|MVP_BOVIN
203	203	6.75	11.94	9.17	7.424	sp|P51176|TGM2_BOVIN	Protein-glutamine gamma-glutamyltransferase 2 OS=Bos taurus GN=TGM2 PE=1 SV=1	BOVIN	4	0.120226	0.0069052	-
204	204	6.7	23.02	20.62	13.43	tr|F1MZH5|F1MZH5_BOVIN	Uncharacterized protein OS=Bos taurus PE=4 SV=1	BOVIN	6	0.343558	0.0720169	tr|E1B8H1|E1B8H1_BOVIN;tr|Q5J801|Q5J801_BOVIN;tr|Q3SZQ8|Q3SZQ8_BOVIN;tr|F1MXV8|F1MXV8_BOVIN
205	205	6.69	31.37	27.45	23.14	sp|P55918|MFAP4_BOVIN	Microfibril-associated glycoprotein 4 OS=Bos taurus GN=MFAP4 PE=1 SV=2	BOVIN	6	0.946237	0.462936	-
206	206	6.61	5.526	4.605	4.605	tr|F1MF97|F1MF97_BOVIN	Uncharacterized protein OS=Bos taurus GN=NID2 PE=4 SV=1	BOVIN	4	0.963829	0.605249	tr|E1BGM2|E1BGM2_BOVIN;tr|A7E306|A7E306_BOVIN
207	207	6.59	66.96	66.96	38.26	sp|P42899|RLA2_BOVIN	60S acidic ribosomal protein P2 OS=Bos taurus GN=RPLP2 PE=3 SV=1	BOVIN	5	2.85759	0.00686184	-
208	208	6.49	16.45	10.53	8.603	sp|Q27991|MYH10_BOVIN	Myosin-10 OS=Bos taurus GN=MYH10 PE=2 SV=2	BOVIN	16	0.322107	0.0385568	-
209	209	6.45	19.06	19.06	17.82	tr|F1MYI3|F1MYI3_BOVIN	Uncharacterized protein (Fragment) OS=Bos taurus GN=CKB PE=4 SV=1	BOVIN	5	0.946237	0.695185	sp|Q5EA61|KCRB_BOVIN
210	210	6.39	13.56	9.41	7.337	tr|A6QQ11|A6QQ11_BOVIN	PGM2 protein (Fragment) OS=Bos taurus GN=PGM2 PE=2 SV=1	BOVIN	3	2.208	0.0914743	-
211	211	6.34	29.17	26.39	26.39	sp|P80311|PPIB_BOVIN	Peptidyl-prolyl cis-trans isomerase B OS=Bos taurus GN=PPIB PE=1 SV=4	BOVIN	5	0.946237	0.616577	tr|F1MLP6|F1MLP6_BOVIN;tr|Q5TIK9|Q5TIK9_SHEEP
212	212	6.28	46.21	26.21	20	sp|Q32PD5|RS19_BOVIN	40S ribosomal protein S19 OS=Bos taurus GN=RPS19 PE=2 SV=3	BOVIN	3	2.208	0.0742363	-
213	213	6.24	38.93	38.93	38.93	sp|Q6YNX6|CALM_SHEEP	Calmodulin OS=Ovis aries GN=CALM2 PE=2 SV=3	SHEEP	7	1.0666	0.6818	sp|P62157|CALM_BOVIN;tr|F1N6C0|F1N6C0_BOVIN;tr|F4YD05|F4YD05_BUBBU;tr|F1MHA4|F1MHA4_BOVIN
214	214	6.22	12.59	11.36	8.392	sp|O02675|DPYL2_BOVIN	Dihydropyrimidinase-related protein 2 OS=Bos taurus GN=DPYSL2 PE=2 SV=1	BOVIN	3	1.00925	0.741392	-
215	215	6.21	18.67	18.67	14.11	sp|P08166|KAD2_BOVIN	Adenylate kinase 2, mitochondrial OS=Bos taurus GN=AK2 PE=1 SV=2	BOVIN	3	1.05682	0.795625	sp|P08166-2|KAD2_BOVIN
216	216	6.16	13.08	7.944	6.542	sp|Q3T147|DX39B_BOVIN	Spliceosome RNA helicase DDX39B OS=Bos taurus GN=DDX39B PE=2 SV=1	BOVIN	3	0.990832	0.994848	-
217	217	6.12	46.49	31.58	31.58	tr|Q862W2|Q862W2_BOVIN	Similar to galactose-binding lectin (Fragment) OS=Bos taurus PE=2 SV=1	BOVIN	6	1	0.974752	tr|F1MVP1|F1MVP1_BOVIN;sp|P11116|LEG1_BOVIN;tr|Q862W7|Q862W7_BOVIN;sp|P81184|LEG1_SHEEP
218	218	6.07	14.95	10.29	10.29	sp|Q29RK4|RD23B_BOVIN	UV excision repair protein RAD23 homolog B OS=Bos taurus GN=RAD23B PE=2 SV=1	BOVIN	3	0.963829	0.731788	tr|E1BGN2|E1BGN2_BOVIN
219	219	6.06	14.11	11.11	11.11	sp|Q5E9D0|IF2B_BOVIN	Eukaryotic translation initiation factor 2 subunit 2 OS=Bos taurus GN=EIF2S2 PE=2 SV=1	BOVIN	3	1.00925	0.860513	-
220	220	6.05	5.663	3.883	3.317	sp|Q28085|CFAH_BOVIN	Complement factor H OS=Bos taurus GN=CFH PE=1 SV=3	BOVIN	3	0.937562	0.643374	-
221	221	6.04	48.91	48.91	32.61	sp|P02638|S100B_BOVIN	Protein S100-B OS=Bos taurus GN=S100B PE=1 SV=2	BOVIN	5	3.01995	0.274637	-
222	222	6.04	8.889	4.017	4.017	tr|F1N3A1|F1N3A1_BOVIN	Uncharacterized protein OS=Bos taurus GN=THBS1 PE=4 SV=1	BOVIN	3	0.325087	0.0434384	sp|Q28178|TSP1_BOVIN
223	223	6.03	12.44	12.44	12.44	sp|Q3MHY1|CSRP1_BOVIN	Cysteine and glycine-rich protein 1 OS=Bos taurus GN=CSRP1 PE=2 SV=3	BOVIN	3	1.00925	0.720163	-
224	224	6.01	16.87	9.046	9.046	tr|F1MUP9|F1MUP9_BOVIN	Uncharacterized protein (Fragment) OS=Bos taurus GN=VAT1 PE=4 SV=1	BOVIN	4	1.0666	0.47043	-
225	225	6	56.31	47.75	45.72	sp|Q2KJD0|TBB5_BOVIN	Tubulin beta-5 chain OS=Bos taurus GN=TUBB5 PE=2 SV=1	BOVIN	22	0.972747	0.653203	-
226	226	6	14.51	9.742	8.946	sp|P27214|ANX11_BOVIN	Annexin A11 OS=Bos taurus GN=ANXA11 PE=1 SV=1	BOVIN	3	1.02802	0.67205	sp|P27214-2|ANX11_BOVIN;tr|F1MUN7|F1MUN7_BOVIN;tr|F1MD66|F1MD66_BOVIN;tr|F1MD65|F1MD65_BOVIN
227	227	6	9.114	6.804	6.162	tr|Q2KJC7|Q2KJC7_BOVIN	Periostin, osteoblast specific factor OS=Bos taurus GN=POSTN PE=2 SV=1	BOVIN	3	0.519996	0.282073	tr|D1Z308|D1Z308_BOVIN
228	228	6	10.84	8.434	8.434	tr|Q0IIH5|Q0IIH5_BOVIN	Nucleobindin 2 OS=Bos taurus GN=NUCB2 PE=2 SV=1	BOVIN	4	1.08643	0.530979	-
229	229	6	35.65	35.65	35.65	sp|Q1ZZU7|MIF_SHEEP	Macrophage migration inhibitory factor OS=Ovis aries GN=MIF PE=3 SV=1	SHEEP	7	1.03753	0.408736	sp|P80177|MIF_BOVIN;tr|Q30DR4|Q30DR4_SHEEP
230	230	6	33.89	28.33	25	sp|Q56JW4|APT_BOVIN	Adenine phosphoribosyltransferase OS=Bos taurus GN=APRT PE=2 SV=1	BOVIN	3	3.63078	0.0970588	-
231	231	6	15.53	15.53	15.53	tr|Q862H7|Q862H7_BOVIN	S100A11 protein (Fragment) OS=Bos taurus GN=S100A11 PE=2 SV=1	BOVIN	3	1.00925	0.876286	tr|F1MX83|F1MX83_BOVIN
232	232	6	26.02	26.02	26.02	tr|Q7M3F3|Q7M3F3_BOSIN	Alpha-lactalbumin OS=Bos indicus PE=1 SV=1	BOSIN	7	4.57088	0.10566	tr|Q28049|Q28049_BOVIN;tr|D4P2Z5|D4P2Z5_BOSMU;tr|B6V3I5|B6V3I5_BOVIN;tr|B1A4S9|B1A4S9_BOSIN;sp|Q9TSR4|LALBA_BOSMU;sp|Q9TSN6|LALBA_BUBBU;sp|P09462|LALBA_SHEEP;sp|P00711|LALBA_BOVIN;tr|A8W912|A8W912_BOSIN;tr|A5JSS8|A5JSS8_CAPHI;sp|P00712|LALBA_CAPHI
233	233	6	11.48	11.48	11.48	sp|Q3T005|PDLI4_BOVIN	PDZ and LIM domain protein 4 OS=Bos taurus GN=PDLIM4 PE=2 SV=1	BOVIN	3	1.02802	0.83447	-
234	234	5.96	23.83	19.13	11.41	tr|B2MVX0|B2MVX0_SHEEP	SLC25A6 OS=Ovis aries PE=2 SV=1	SHEEP	3	0.831764	0.446853	sp|P32007|ADT3_BOVIN
235	235	5.95	14.18	8.132	2.967	sp|Q863B3|SND1_BOVIN	Staphylococcal nuclease domain-containing protein 1 OS=Bos taurus GN=SND1 PE=1 SV=1	BOVIN	2	0.990832	1	tr|F1N6M8|F1N6M8_BOVIN;tr|E1BGU9|E1BGU9_BOVIN
236	236	5.92	12.61	9.169	9.169	sp|Q865V6|CAPG_BOVIN	Macrophage-capping protein OS=Bos taurus GN=CAPG PE=2 SV=1	BOVIN	4	1.09648	0.940969	-
237	237	5.92	9.801	7.67	7.67	tr|F1MY44|F1MY44_BOVIN	Uncharacterized protein (Fragment) OS=Bos taurus PE=4 SV=1	BOVIN	4	1.11686	0.648117	-
238	238	5.92	21.28	8.924	8.924	sp|A2VDS1|SCLY_BOVIN	Selenocysteine lyase OS=Bos taurus GN=SCLY PE=2 SV=1	BOVIN	3	1.58489	0.37823	tr|F1MQ48|F1MQ48_BOVIN
239	239	5.88	53.4	38.83	29.13	tr|E1BBP7|E1BBP7_BOVIN	Histone H4 OS=Bos taurus PE=3 SV=1	BOVIN	8	2.42103	0.450185	sp|P62803|H4_BOVIN;tr|Q6STH8|Q6STH8_BOSMU;tr|E1BLC2|E1BLC2_BOVIN;tr|E1B9M9|E1B9M9_BOVIN;tr|E1B7N2|E1B7N2_BOVIN;tr|E1BK94|E1BK94_BOVIN;tr|A5D792|A5D792_BOVIN
240	240	5.85	7.154	4.821	4.821	tr|Q08DJ3|Q08DJ3_BOVIN	Far upstream element (FUSE) binding protein 1 OS=Bos taurus GN=FUBP1 PE=2 SV=1	BOVIN	3	1.11686	0.746115	tr|F1MX51|F1MX51_BOVIN
241	241	5.81	9.33	6.307	5.65	sp|P81187|CFAB_BOVIN	Complement factor B OS=Bos taurus GN=CFB PE=1 SV=2	BOVIN	4	0.946237	0.248752	tr|E1BKV6|E1BKV6_BOVIN;tr|A5YBU9|A5YBU9_SHEEP
242	242	5.78	48.85	28.24	23.66	tr|Q8SQ28|Q8SQ28_BOVIN	Amyloid protein A OS=Bos taurus GN=Saa3 PE=2 SV=1	BOVIN	5	0.349945	0.145055	tr|Q32PB7|Q32PB7_BOVIN;tr|Q9MZT5|Q9MZT5_BOVIN;tr|B8Y7I4|B8Y7I4_BOVIN;tr|F1MHZ0|F1MHZ0_BOVIN
243	243	5.77	13.08	12.24	12.24	tr|F1N5M2|F1N5M2_BOVIN	Uncharacterized protein OS=Bos taurus GN=GC PE=4 SV=1	BOVIN	4	0.981748	0.659377	sp|Q3MHN5|VTDB_BOVIN
244	244	5.74	30.66	26.76	20.44	sp|Q3ZEJ6|SPA33_BOVIN	Serpin A3-3 OS=Bos taurus GN=SERPINA3-3 PE=1 SV=2	BOVIN	10	0.483059	0.450185	sp|A2I7N0|SPA34_BOVIN
245	245	5.74	35.24	35.24	35.24	sp|P50413|THIO_SHEEP	Thioredoxin OS=Ovis aries GN=TXN PE=1 SV=2	SHEEP	4	0.591562	0.50223	sp|O97680|THIO_BOVIN
246	246	5.72	7.939	7.426	4.738	sp|Q0VCX4|CTNB1_BOVIN	Catenin beta-1 OS=Bos taurus GN=CTNNB1 PE=2 SV=1	BOVIN	3	1	0.546515	-
247	247	5.7	8.912	4.456	4.456	tr|E1BC10|E1BC10_BOVIN	Primary amine oxidase OS=Bos taurus PE=3 SV=1	BOVIN	3	1.07647	0.520796	sp|Q9TTK6|AOC3_BOVIN;sp|O46406|AOCY_BOVIN;tr|F1MCC1|F1MCC1_BOVIN;tr|E1BD43|E1BD43_BOVIN;sp|Q9TTK6-2|AOC3_BOVIN
248	248	5.7	23.3	23.3	23.3	tr|B0LRM7|B0LRM7_SHEEP	60S ribosomal protein L6 (Fragment) OS=Ovis aries PE=2 SV=1	SHEEP	3	0.380189	0.270205	tr|A8NJ40|A8NJ40_BOVIN;sp|Q58DQ3|RL6_BOVIN
249	249	5.69	12.18	8.205	6.282	sp|P20004|ACON_BOVIN	Aconitate hydratase, mitochondrial OS=Bos taurus GN=ACO2 PE=1 SV=4	BOVIN	3	1.31826	0.329413	tr|Q1P9Q3|Q1P9Q3_BOVIN
250	250	5.64	37.59	24.44	17.29	tr|F1MPL4|F1MPL4_BOVIN	Uncharacterized protein OS=Bos taurus GN=NME1-NME2 PE=4 SV=1	BOVIN	4	1.01859	0.250815	sp|Q3T0Q4|NDKB_BOVIN
251	251	5.59	48.85	39.69	35.11	tr|B0LRN3|B0LRN3_SHEEP	Histone H3 (Fragment) OS=Ovis aries PE=2 SV=1	SHEEP	3	2.01372	0.127464	sp|Q5E9F8|H33_BOVIN;tr|A5PK61|A5PK61_BOVIN
252	252	5.59	49.41	37.65	37.65	tr|Q9N114|Q9N114_SHEEP	Cytochrome oxidase subunit Va (Fragment) OS=Ovis aries PE=2 SV=1	SHEEP	3	1.49969	0.482553	sp|P00426|COX5A_BOVIN
253	253	5.58	34.38	34.38	29.69	tr|Q4VKK1|Q4VKK1_BUBBU	Ubiquitin/ribosomal fusion protein OS=Bubalus bubalis PE=2 SV=1	BUBBU	8	1.80302	0.331996	sp|P63048|RL40_BOVIN;sp|P0C276|RL40_SHEEP;sp|P62992|RS27A_BOVIN;sp|P0CH28|UBC_BOVIN;sp|P0CG55|UBB_SHEEP;sp|P0CG53|UBB_BOVIN;tr|Q6Q292|Q6Q292_SHEEP;tr|E1B9K1|E1B9K1_BOVIN
254	254	5.53	18.11	14.48	13.09	tr|B0JYN6|B0JYN6_BOVIN	Alpha-2-HS-glycoprotein OS=Bos taurus GN=AHSG PE=2 SV=1	BOVIN	3	1.0666	0.492234	sp|P12763|FETUA_BOVIN
255	255	5.53	8.168	6.843	5.298	tr|F1MMP5|F1MMP5_BOVIN	Uncharacterized protein OS=Bos taurus GN=ITIH1 PE=4 SV=1	BOVIN	3	0.895365	0.267531	sp|Q0VCM5|ITIH1_BOVIN
256	256	5.53	18.06	10.28	10.28	tr|Q95396|Q95396_BOVIN	MHC class I molecule (Fragment) OS=Bos taurus GN=D18.4 PE=2 SV=1	BOVIN	3	1.1272	0.450185	tr|Q45UT4|Q45UT4_BOVIN;tr|Q3YJF2|Q3YJF2_BOVIN;tr|Q3YFH2|Q3YFH2_BOVIN;tr|O78030|O78030_BOVIN;tr|C9EF40|C9EF40_BOVIN;tr|A0A034|A0A034_BISBI;tr|A0A033|A0A033_BISBI;tr|A0A032|A0A032_BISBI;tr|Q95477|Q95477_BOVIN;tr|Q95395|Q95395_BOVIN;tr|Q3YFH4|Q3YFH4_BOVIN;tr|A0A044|A0A044_BISBI;tr|A0A043|A0A043_BISBI;tr|O77972|O77972_BOVIN;tr|Q860K2|Q860K2_SHEEP;tr|Q3YJK7|Q3YJK7_BOVIN;tr|O46712|O46712_BOVIN;tr|Q3YJH…
257	257	5.5	38.79	33.94	24.24	sp|P61284|RL12_BOVIN	60S ribosomal protein L12 OS=Bos taurus GN=RPL12 PE=2 SV=1	BOVIN	3	1.01859	0.491538	tr|Q862X1|Q862X1_BOVIN;tr|Q862L6|Q862L6_BOVIN
258	258	5.48	20.87	17.89	5.962	tr|A7E3S8|A7E3S8_BOVIN	Heat shock 70kD protein binding protein OS=Bos taurus GN=ST13 PE=2 SV=1	BOVIN	2	1.02802	0.549821	-
259	259	5.46	9.017	5.23	3.877	tr|F1MPE5|F1MPE5_BOVIN	Uncharacterized protein (Fragment) OS=Bos taurus PE=4 SV=1	BOVIN	3	0.972747	0.553345	tr|E1B7C2|E1B7C2_BOVIN
260	260	5.41	7.127	7.127	7.127	sp|P20072|ANXA7_BOVIN	Annexin A7 OS=Bos taurus GN=ANXA7 PE=1 SV=2	BOVIN	3	1	0.978265	-
261	261	5.4	9.934	5.077	5.077	sp|Q3MHM6|CTNA1_BOVIN	Catenin alpha-1 OS=Bos taurus GN=CTNNA1 PE=2 SV=1	BOVIN	4	1.03753	0.450185	tr|F1MM37|F1MM37_BOVIN
262	262	5.4	17.89	16.06	16.06	tr|Q2TBH2|Q2TBH2_BOVIN	Related RAS viral (R-ras) oncogene homolog OS=Bos taurus GN=RRAS PE=2 SV=1	BOVIN	3	1.00925	0.783472	-
263	263	5.36	12.44	7.711	5.473	tr|F1N583|F1N583_BOVIN	Uncharacterized protein OS=Bos taurus GN=OLFML1 PE=4 SV=1	BOVIN	3	1.04713	0.350682	tr|Q58D44|Q58D44_BOVIN
264	264	5.33	13.38	11.46	11.46	tr|Q2KJC5|Q2KJC5_BOVIN	Hydroxyacyl-Coenzyme A dehydrogenase OS=Bos taurus GN=HADH PE=2 SV=1	BOVIN	3	1.07647	0.354922	tr|F1N338|F1N338_BOVIN
265	265	5.28	24.9	17.27	12.05	tr|Q2KJE7|Q2KJE7_BOVIN	Proteasome (Prosome, macropain) activator subunit 1 (PA28 alpha) OS=Bos taurus GN=PSME1 PE=2 SV=1	BOVIN	3	1.22462	0.400303	sp|Q4U5R3|PSME1_BOVIN
266	266	5.27	19.23	17.03	17.03	tr|Q3ZBY4|Q3ZBY4_BOVIN	Fructose-bisphosphate aldolase OS=Bos taurus GN=ALDOC PE=2 SV=2	BOVIN	4	1.02802	0.201853	tr|F2Z4H4|F2Z4H4_BOVIN
267	267	5.27	42.34	14.52	14.52	sp|Q0VCY7|SRSF1_BOVIN	Serine/arginine-rich splicing factor 1 OS=Bos taurus GN=SRSF1 PE=2 SV=1	BOVIN	3	0.539511	0.515091	-
268	268	5.2	32.63	23.34	8.488	sp|Q1JPB0|ILEU_BOVIN	Leukocyte elastase inhibitor OS=Bos taurus GN=SERPINB1 PE=2 SV=2	BOVIN	3	0.946237	0.0290392	-
269	269	5.13	12.39	11.27	11.27	tr|A6H6Y0|A6H6Y0_BOVIN	HNRNPD protein OS=Bos taurus GN=HNRNPD PE=2 SV=1	BOVIN	4	1.01859	0.822169	tr|A5D9H5|A5D9H5_BOVIN
270	270	5.13	7.329	6.515	6.515	tr|E1BMD6|E1BMD6_BOVIN	Uncharacterized protein OS=Bos taurus GN=LPP PE=4 SV=1	BOVIN	3	0.963829	0.368067	-
271	271	5.11	10.32	8.502	7.49	sp|P12378|UGDH_BOVIN	UDP-glucose 6-dehydrogenase OS=Bos taurus GN=UGDH PE=1 SV=2	BOVIN	3	0.461318	0.257468	-
272	272	5.09	33.77	27.92	27.92	tr|F1MC72|F1MC72_BOVIN	Uncharacterized protein (Fragment) OS=Bos taurus GN=UBE2L3 PE=4 SV=1	BOVIN	3	1.05682	0.452161	sp|Q3MHP1|UB2L3_BOVIN
273	273	5.07	10.5	7.353	7.353	tr|Q3ZBS7|Q3ZBS7_BOVIN	Vitronectin OS=Bos taurus GN=VTN PE=2 SV=1	BOVIN	4	2.37684	0.212017	-
274	274	5.04	29.04	15.07	15.07	sp|Q3T165|PHB_BOVIN	Prohibitin OS=Bos taurus GN=PHB PE=2 SV=1	BOVIN	3	0.954993	1	tr|F1N0M6|F1N0M6_BOVIN
275	275	5.03	17.72	15.35	10.43	tr|F1MFQ2|F1MFQ2_BOVIN	Uncharacterized protein (Fragment) OS=Bos taurus PE=4 SV=1	BOVIN	3	1.03753	0.822486	sp|Q07130|UGPA_BOVIN
276	276	5.01	12.9	9.429	9.429	sp|Q3ZCF0|DCTN2_BOVIN	Dynactin subunit 2 OS=Bos taurus GN=DCTN2 PE=2 SV=1	BOVIN	3	0.963829	0.746171	-
277	277	5.01	36.22	27.17	23.23	sp|Q3SZ62|PGAM1_BOVIN	Phosphoglycerate mutase 1 OS=Bos taurus GN=PGAM1 PE=2 SV=3	BOVIN	4	1.07647	0.81859	-
278	278	4.96	6.72	6.08	6.08	sp|P00735|THRB_BOVIN	Prothrombin OS=Bos taurus GN=F2 PE=1 SV=2	BOVIN	4	0.461318	0.308061	tr|C8BKD1|C8BKD1_SHEEP
279	279	4.92	14.09	10.87	9.168	tr|A5D973|A5D973_BOVIN	Alpha isoform of regulatory subunit A, protein phosphatase 2 OS=Bos taurus GN=PPP2R1A PE=2 SV=1	BOVIN	3	1.02802	0.906902	sp|Q32PI5|2AAA_BOVIN
280	280	4.87	5.713	1.894	1.404	tr|F1N401|F1N401_BOVIN	Uncharacterized protein OS=Bos taurus PE=4 SV=1	BOVIN	3	0.322107	0.0932356	-
281	281	4.86	49.44	44.94	37.08	sp|P61283|BAF_BOVIN	Barrier-to-autointegration factor OS=Bos taurus GN=BANF1 PE=3 SV=1	BOVIN	3	1.07647	0.451724	-
282	282	4.85	34.64	17.5	17.5	sp|A5D989|EF1D_BOVIN	Elongation factor 1-delta OS=Bos taurus GN=EEF1D PE=2 SV=2	BOVIN	3	1.25892	0.12118	sp|Q717R8|EF1D_SHEEP
283	283	4.83	5.887	3.145	2.661	tr|E1BIS6|E1BIS6_BOVIN	Uncharacterized protein OS=Bos taurus GN=SYNM PE=3 SV=1	BOVIN	3	0.990832	1	-
284	284	4.77	32.93	20.66	10.18	tr|B0JYN3|B0JYN3_BOVIN	L-lactate dehydrogenase OS=Bos taurus GN=LDHB PE=2 SV=1	BOVIN	3	1.05682	0.74817	tr|A0FH35|A0FH35_BOSMU;sp|Q5E9B1|LDHB_BOVIN;tr|A0FH34|A0FH34_BOSMU
285	285	4.75	15.71	8.784	5.068	sp|Q0VCK0|PUR9_BOVIN	Bifunctional purine biosynthesis protein PURH OS=Bos taurus GN=ATIC PE=2 SV=1	BOVIN	2	1.61436	0.495168	-
286	286	4.73	11.58	8.909	7.572	tr|E1BF20|E1BF20_BOVIN	Uncharacterized protein OS=Bos taurus GN=HNRNPH1 PE=4 SV=1	BOVIN	3	1	1	tr|A5D9B4|A5D9B4_BOVIN;sp|Q3SZF3|HNRH2_BOVIN
287	287	4.72	25.36	14.29	12.5	tr|A9NIN0|A9NIN0_BUBBU	Osteopontin OS=Bubalus bubalis PE=2 SV=1	BUBBU	3	1.25892	0.0897229	tr|Q1ZZS7|Q1ZZS7_BUBBU;tr|F1MI46|F1MI46_BOVIN;sp|P31096|OSTP_BOVIN;tr|Q58DM6|Q58DM6_BOVIN;sp|P31098|OSTK_BOVIN;tr|Q2QCT5|Q2QCT5_BOVIN;tr|E7D2Z6|E7D2Z6_SHEEP;sp|Q9XSY9|OSTP_SHEEP;tr|A9YUB7|A9YUB7_CAPHI
288	288	4.7	18.79	11.41	7.047	tr|F1MIN1|F1MIN1_BOVIN	Uncharacterized protein (Fragment) OS=Bos taurus GN=VDAC1 PE=4 SV=1	BOVIN	2	1.08643	0.68687	tr|B2LYK9|B2LYK9_SHEEP;sp|P45879|VDAC1_BOVIN
289	289	4.69	55.64	50.38	41.35	tr|C0LSL0|C0LSL0_BOVIN	Heart fatty acid-binding protein OS=Bos taurus GN=H-FABP PE=2 SV=1	BOVIN	8	0.990832	1	tr|Q5XLB1|Q5XLB1_BUBBU;tr|E5G7E7|E5G7E7_BOSMU;sp|Q4TZH2|FABPH_BOSMU;sp|P10790|FABPH_BOVIN;tr|Q6S4N9|Q6S4N9_CAPHI
290	290	4.68	50	50	23.53	sp|P61603|CH10_BOVIN	10 kDa heat shock protein, mitochondrial OS=Bos taurus GN=HSPE1 PE=2 SV=2	BOVIN	2	1.00925	0.757118	-
291	291	4.64	30.8	29.02	10.71	tr|C4T8B4|C4T8B4_BOVIN	C-reactive protein OS=Bos taurus GN=CRP PE=2 SV=1	BOVIN	3	4.01791	0.00270311	-
292	292	4.58	18.14	11.46	5.251	sp|Q0P5L8|KBL_BOVIN	2-amino-3-ketobutyrate coenzyme A ligase, mitochondrial OS=Bos taurus GN=GCAT PE=1 SV=1	BOVIN	2	4.05509	0.0958694	-
293	293	4.58	33.67	17.09	13.07	tr|F4YD22|F4YD22_BUBBU	Peroxiredoxin 1 OS=Bubalus bubalis GN=PRDX1 PE=2 SV=1	BUBBU	2	1	0.998433	sp|Q5E947|PRDX1_BOVIN;tr|Q9BGI4|Q9BGI4_BOVIN;tr|Q862N9|Q862N9_BOVIN;tr|Q862E5|Q862E5_BOVIN;tr|Q4JJA4|Q4JJA4_BUBBU
294	294	4.56	9.888	6.517	6.517	sp|Q3T102|EIF3E_BOVIN	Eukaryotic translation initiation factor 3 subunit E OS=Bos taurus GN=EIF3E PE=2 SV=1	BOVIN	3	0.963829	0.452286	-
295	295	4.48	24.13	20.91	16.62	tr|E1BKB5|E1BKB5_BOVIN	Uncharacterized protein OS=Bos taurus PE=4 SV=1	BOVIN	12	0.972747	0.906057	sp|P09867|ROA1_BOVIN
296	296	4.47	8.769	5.385	3.692	tr|A7E307|A7E307_BOVIN	DDX17 protein OS=Bos taurus GN=DDX17 PE=2 SV=1	BOVIN	2	0.981748	0.952659	tr|A7E396|A7E396_BOVIN;tr|Q3SYZ5|Q3SYZ5_BOVIN;tr|F1MBQ8|F1MBQ8_BOVIN
297	297	4.46	18.91	13.75	10.89	sp|A6QQF5|QORL2_BOVIN	Quinone oxidoreductase-like protein 2 OS=Bos taurus PE=2 SV=2	BOVIN	2	1.21339	0.518932	-
298	298	4.45	30	17.69	17.69	tr|E1BLY1|E1BLY1_BOVIN	Uncharacterized protein OS=Bos taurus PE=3 SV=1	BOVIN	3	1.65959	0.323149	sp|Q76I82|RS15A_BOVIN;tr|Q30B79|Q30B79_SHEEP
299	299	4.44	10.71	7.928	5.007	tr|F1MVB0|F1MVB0_BOVIN	Uncharacterized protein OS=Bos taurus GN=MPO PE=4 SV=1	BOVIN	3	0.870964	0.450185	tr|A6QPT4|A6QPT4_BOVIN
300	300	4.44	28.89	28.89	28.89	tr|B9VH00|B9VH00_SHEEP	Fatty acid binding protein 5 OS=Ovis aries GN=FABP5 PE=2 SV=1	SHEEP	5	0.990832	0.897874	sp|P55052|FABP5_BOVIN;tr|Q30B88|Q30B88_SHEEP
301	301	4.4	11.73	7.308	7.308	tr|Q24JZ7|Q24JZ7_BOVIN	3-oxoacid CoA transferase 1 OS=Bos taurus GN=OXCT1 PE=2 SV=1	BOVIN	4	1.40605	0.161506	-
302	302	4.38	15.7	11.6	11.6	sp|O18789|RS2_BOVIN	40S ribosomal protein S2 OS=Bos taurus GN=RPS2 PE=2 SV=2	BOVIN	3	1.05682	0.752485	tr|A5JSS1|A5JSS1_CAPHI;tr|Q862M9|Q862M9_BOVIN
303	303	4.37	38.58	23.62	18.9	tr|A7YWC6|A7YWC6_BOVIN	SUB1 protein OS=Bos taurus GN=SUB1 PE=2 SV=1	BOVIN	2	0.946237	1	-
304	304	4.33	7.895	5.378	4.005	sp|P53620|COPG_BOVIN	Coatomer subunit gamma OS=Bos taurus GN=COPG PE=1 SV=1	BOVIN	2	0.912011	0.447635	tr|Q0V888|Q0V888_BOVIN
305	305	4.31	18.1	17.67	14.22	sp|Q29460|PA1B3_BOVIN	Platelet-activating factor acetylhydrolase IB subunit gamma OS=Bos taurus GN=PAFAH1B3 PE=1 SV=1	BOVIN	2	2.18776	0.338747	-
306	306	4.3	10.57	6.714	5.286	tr|F1N200|F1N200_BOVIN	Uncharacterized protein (Fragment) OS=Bos taurus GN=CDH13 PE=4 SV=1	BOVIN	2	0.92045	0.824488	tr|F1MKP6|F1MKP6_BOVIN;sp|Q3B7N0|CAD13_BOVIN
307	307	4.3	27.74	25.16	21.94	sp|P54230|CTHL1_SHEEP	Cathelicidin-1 OS=Ovis aries GN=CATHL1A PE=2 SV=1	SHEEP	7	0.428549	0.341289	sp|P22226|CTHL1_BOVIN
308	308	4.29	4.866	2.964	2.181	tr|F1MNT4|F1MNT4_BOVIN	Uncharacterized protein (Fragment) OS=Bos taurus GN=LAMB1 PE=4 SV=1	BOVIN	2	0.765597	0.203072	-
309	309	4.29	16.23	16.23	13.96	tr|A6QLZ0|A6QLZ0_BOVIN	LGALS3 protein OS=Bos taurus GN=LGALS3 PE=2 SV=1	BOVIN	3	0.990832	0.995654	-
310	310	4.26	18.03	13.46	10.1	sp|Q95121|PEDF_BOVIN	Pigment epithelium-derived factor OS=Bos taurus GN=SERPINF1 PE=1 SV=1	BOVIN	2	1.00925	0.485129	-
311	311	4.26	10.83	8.832	7.123	tr|F1N5W9|F1N5W9_BOVIN	Uncharacterized protein (Fragment) OS=Bos taurus GN=GNB2L1 PE=4 SV=1	BOVIN	2	0.946237	0.546077	tr|B0LRM8|B0LRM8_SHEEP;sp|P63243|GBLP_BOVIN
312	312	4.24	6.79	4.938	3.951	tr|F1MJB7|F1MJB7_BOVIN	Uncharacterized protein OS=Bos taurus GN=PLG PE=4 SV=1	BOVIN	2	1.03753	0.62661	tr|E1B726|E1B726_BOVIN;sp|P06868|PLMN_BOVIN;tr|F1MTM6|F1MTM6_BOVIN;tr|A7E350|A7E350_BOVIN
313	313	4.24	10.42	7.309	5.443	tr|F1MEN8|F1MEN8_BOVIN	Uncharacterized protein OS=Bos taurus GN=PDIA4 PE=4 SV=1	BOVIN	2	0.809096	0.666326	sp|Q29RV1|PDIA4_BOVIN
314	314	4.24	34.31	34.31	34.31	sp|Q3T114|UK114_BOVIN	Ribonuclease UK114 OS=Bos taurus GN=HRSP12 PE=2 SV=3	BOVIN	3	1.33045	0.588645	sp|P80601|UK114_CAPHI
315	315	4.2	13.58	10.98	8.092	tr|F1MZ38|F1MZ38_BOVIN	Uncharacterized protein OS=Bos taurus GN=SUCLG1 PE=4 SV=1	BOVIN	2	0.963829	0.937522	sp|Q58DR8|SUCA_BOVIN
316	316	4.2	14.24	11.46	9.722	tr|F1MHV8|F1MHV8_BOVIN	Uncharacterized protein (Fragment) OS=Bos taurus GN=CNN2 PE=4 SV=1	BOVIN	2	1.6293	0.477778	tr|F1MHV7|F1MHV7_BOVIN;sp|Q3SYU6|CNN2_BOVIN
317	317	4.19	33	22	22	sp|Q9TU03|GDIR2_BOVIN	Rho GDP-dissociation inhibitor 2 OS=Bos taurus GN=ARHGDIB PE=2 SV=3	BOVIN	4	1	1	-
318	318	4.19	6.7	4.335	3.054	tr|E1BLS8|E1BLS8_BOVIN	Uncharacterized protein OS=Bos taurus GN=EMILIN1 PE=4 SV=1	BOVIN	3	0.972747	0.337275	-
319	319	4.16	34	28	28	sp|P00974|BPT1_BOVIN	Pancreatic trypsin inhibitor OS=Bos taurus PE=1 SV=2	BOVIN	8	2.63027	0.122234	sp|P04815|BPT2_BOVIN;tr|Q7M312|Q7M312_BOBOX;tr|Q7M311|Q7M311_BOBOX;tr|F1MNL7|F1MNL7_BOVIN;tr|A6QPK7|A6QPK7_BOVIN;sp|P00975|IBPS_BOVIN
320	320	4.15	24.14	15.33	15.33	sp|O02691|HCD2_BOVIN	3-hydroxyacyl-CoA dehydrogenase type-2 OS=Bos taurus GN=HSD17B10 PE=1 SV=3	BOVIN	2	2.91072	0.133978	-
321	321	4.15	7.564	4.487	3.846	tr|F1MIV8|F1MIV8_BOVIN	Uncharacterized protein (Fragment) OS=Bos taurus PE=4 SV=1	BOVIN	2	1	0.983388	sp|A1A4J1|K6PL_BOVIN
322	322	4.14	25.11	24.66	8.676	sp|Q9BGI1|PRDX5_BOVIN	Peroxiredoxin-5, mitochondrial OS=Bos taurus GN=PRDX5 PE=2 SV=2	BOVIN	2	1.03753	0.121018	sp|Q9BGI1-2|PRDX5_BOVIN
323	323	4.13	9.008	4.561	3.535	tr|E1BFV0|E1BFV0_BOVIN	Uncharacterized protein OS=Bos taurus GN=KPNB1 PE=4 SV=1	BOVIN	2	0.972747	0.665212	-
324	324	4.12	2.692	1.065	0.6803	tr|F1MZ85|F1MZ85_BOVIN	Uncharacterized protein OS=Bos taurus GN=VCAN PE=4 SV=1	BOVIN	2	0.636796	0.46301	sp|P81282|CSPG2_BOVIN;tr|F1N6I5|F1N6I5_BOVIN;sp|P81282-2|CSPG2_BOVIN;tr|F1MZ83|F1MZ83_BOVIN;sp|P81282-3|CSPG2_BOVIN;sp|P81282-4|CSPG2_BOVIN
325	325	4.11	24.81	7.673	5.627	tr|D3JUI8|D3JUI8_BOVIN	Rbmx OS=Bos taurus PE=2 SV=1	BOVIN	2	1.00925	0.830508	-
326	326	4.1	56.31	44.14	30.18	sp|P41976|SODM_BOVIN	Superoxide dismutase [Mn], mitochondrial OS=Bos taurus GN=SOD2 PE=2 SV=1	BOVIN	5	0.313329	0.200423	tr|C8BKD6|C8BKD6_SHEEP
327	327	4.1	26.99	15.34	9.943	sp|P00978|AMBP_BOVIN	Protein AMBP OS=Bos taurus GN=AMBP PE=1 SV=2	BOVIN	2	0.824138	0.551254	tr|F1MMK9|F1MMK9_BOVIN
328	328	4.09	5.941	3.96	3.395	tr|E1BQ37|E1BQ37_BOVIN	Uncharacterized protein OS=Bos taurus GN=SFPQ PE=4 SV=1	BOVIN	2	0.990832	1	-
329	329	4.08	4.576	2.413	2.413	tr|F1N405|F1N405_BOVIN	Uncharacterized protein OS=Bos taurus PE=4 SV=1	BOVIN	2	0.744732	0.560528	tr|Q1RMR8|Q1RMR8_BOVIN
330	330	4.08	8.212	4.015	4.015	sp|Q3ZCI9|TCPQ_BOVIN	T-complex protein 1 subunit theta OS=Bos taurus GN=CCT8 PE=1 SV=3	BOVIN	2	0.912011	0.715968	-
331	331	4.08	7.803	6.069	6.069	tr|Q2KIF2|Q2KIF2_BOVIN	Leucine-rich alpha-2-glycoprotein 1 OS=Bos taurus GN=LRG1 PE=2 SV=1	BOVIN	3	0.981748	0.801571	-
332	332	4.07	2.651	1.246	1.118	tr|F1MC13|F1MC13_BOVIN	Uncharacterized protein (Fragment) OS=Bos taurus PE=4 SV=1	BOVIN	3	1.00925	1	-
333	333	4.07	3.247	1.541	1.541	tr|F1MYX9|F1MYX9_BOVIN	Uncharacterized protein OS=Bos taurus GN=LAMA4 PE=4 SV=1	BOVIN	2	0.824138	0.714583	-
334	334	4.07	10.46	8.043	8.043	tr|Q06AV9|Q06AV9_SHEEP	Monocyte differentiation antigen CD14 OS=Ovis aries GN=CD14 PE=2 SV=1	SHEEP	2	0.831764	0.774223	tr|Q06AW0|Q06AW0_OVICA;tr|Q1W2K5|Q1W2K5_BUBBU;tr|Q1PBD0|Q1PBD0_BUBBU;tr|E0AE17|E0AE17_BUBBU;tr|A8DBT6|A8DBT6_BOVIN;tr|A6QNL0|A6QNL0_BOVIN;sp|Q95122|CD14_BOVIN;tr|Q1PBC8|Q1PBC8_BOVIN;tr|D3K477|D3K477_9CETA
335	335	4.06	4.739	2.972	2.651	tr|F1MWN3|F1MWN3_BOVIN	Uncharacterized protein OS=Bos taurus GN=NID1 PE=4 SV=1	BOVIN	2	0.83946	0.509054	tr|A6QNS6|A6QNS6_BOVIN
336	336	4.06	15.84	4.972	4.972	tr|F1MV74|F1MV74_BOVIN	Uncharacterized protein OS=Bos taurus GN=SCP2 PE=4 SV=1	BOVIN	2	1.0666	0.604642	sp|P07857|NLTP_BOVIN;sp|P07857-2|NLTP_BOVIN
337	337	4.06	9.808	3.518	3.518	tr|E1BQ11|E1BQ11_BOVIN	Uncharacterized protein OS=Bos taurus GN=CTNND1 PE=4 SV=1	BOVIN	2	0.794328	0.552082	-
338	338	4.06	20.06	18.52	12.35	tr|F1MZ92|F1MZ92_BOVIN	Uncharacterized protein OS=Bos taurus GN=YBX1 PE=4 SV=1	BOVIN	2	0.787046	0.406232	tr|A4UTS9|A4UTS9_SHEEP;sp|P67808|YBOX1_BOVIN;tr|A5D7Q4|A5D7Q4_BOVIN;tr|A5D7M4|A5D7M4_BOVIN
339	339	4.05	8.967	4.54	3.632	tr|F1N619|F1N619_BOVIN	Uncharacterized protein OS=Bos taurus GN=CDH1 PE=4 SV=1	BOVIN	2	1.04713	1	tr|F1MCJ4|F1MCJ4_BOVIN;tr|A6QLC4|A6QLC4_BOVIN;sp|Q6R8F2|CADH1_BOVIN
340	340	4.05	16.6	9.959	9.959	tr|A3KLR9|A3KLR9_BOVIN	Superoxide dismutase [Cu-Zn] OS=Bos taurus GN=ECSOD PE=2 SV=1	Cu-Zn	2	1.00925	0.721443	tr|B2CZE9|B2CZE9_CAPHI
341	341	4.04	13.27	7.908	7.908	sp|A6H768|GALK1_BOVIN	Galactokinase OS=Bos taurus GN=GALK1 PE=2 SV=2	BOVIN	2	0.717794	0.559144	-
342	342	4.03	4.18	2.286	2.025	tr|E1B9R3|E1B9R3_BOVIN	Uncharacterized protein OS=Bos taurus GN=UGGT1 PE=4 SV=1	BOVIN	2	0.981748	0.835667	-
343	343	4.03	6.71	4.746	3.928	sp|Q3SZH7|LKHA4_BOVIN	Leukotriene A-4 hydrolase OS=Bos taurus GN=LTA4H PE=2 SV=3	BOVIN	2	1.03753	0.876066	-
344	344	4.03	11.68	7.485	7.485	sp|Q3T145|MDHC_BOVIN	Malate dehydrogenase, cytoplasmic OS=Bos taurus GN=MDH1 PE=2 SV=3	BOVIN	3	1.52757	0.460303	-
345	345	4.02	12.8	6.401	5.536	tr|A4IFK3|A4IFK3_BOVIN	LMOD1 protein OS=Bos taurus GN=LMOD1 PE=2 SV=1	BOVIN	2	0.990832	1	-
346	346	4.02	9.305	4.718	4.718	tr|Q3SZ00|Q3SZ00_BOVIN	HADHA protein OS=Bos taurus GN=HADHA PE=2 SV=1	BOVIN	2	1.03753	1	tr|F1MPD6|F1MPD6_BOVIN;tr|B6UV59|B6UV59_SHEEP;tr|O62828|O62828_BOVIN;tr|O62831|O62831_BOVIN
347	347	4.02	30.77	17.31	17.31	tr|Q3LUG8|Q3LUG8_BUBBU	Mitochondrial cytochrome c (Fragment) OS=Bubalus bubalis PE=2 SV=1	BUBBU	2	0.990832	1	tr|F1MCS9|F1MCS9_BOVIN;sp|P62896|CYC_SHEEP;sp|P62894|CYC_BOVIN;tr|Q3LUG9|Q3LUG9_CAPHI;tr|E1BA13|E1BA13_BOVIN
348	348	4.01	7.913	4.638	4.638	tr|E1B7U1|E1B7U1_BOVIN	Uncharacterized protein OS=Bos taurus PE=4 SV=1	BOVIN	3	0.937562	0.314022	-
349	349	4	56.78	54.24	48.31	tr|B3VTM3|B3VTM3_BOVIN	Lactoferrin OS=Bos taurus PE=2 SV=1	BOVIN	57	1.2942	0.616623	tr|Q19KS1|Q19KS1_BOVIN;tr|Q6LEB5|Q6LEB5_BOVIN;tr|B5LX76|B5LX76_BOSIN
350	350	4	7.885	7.885	7.885	tr|Q08DR3|Q08DR3_BOVIN	BCL2-like 13 (Apoptosis facilitator) OS=Bos taurus GN=BCL2L13 PE=2 SV=1	BOVIN	3	0.963829	0.73257	tr|F1MNK0|F1MNK0_BOVIN
351	351	4	14.11	9.091	9.091	tr|Q1RMI4|Q1RMI4_BOVIN	GTPase, IMAP family member 4 OS=Bos taurus GN=GIMAP4 PE=2 SV=1	BOVIN	3	1.90546	0.314618	tr|F1MD11|F1MD11_BOVIN;tr|E1BN49|E1BN49_BOVIN
352	352	4	9.945	7.459	7.459	tr|F1MLX3|F1MLX3_BOVIN	Uncharacterized protein OS=Bos taurus GN=SEPT2 PE=4 SV=1	BOVIN	3	1.00925	0.927256	sp|Q2NKY7|SEPT2_BOVIN;tr|E1BKU2|E1BKU2_BOVIN
353	353	4	21.78	20	20	tr|F1N3K8|F1N3K8_BOVIN	Uncharacterized protein (Fragment) OS=Bos taurus GN=TMED10 PE=4 SV=1	BOVIN	4	0.870964	0.636616	sp|Q5E971|TMEDA_BOVIN
354	354	4	37.5	23.53	19.85	tr|Q3ZCG6|Q3ZCG6_BOVIN	FKBP1A protein (Fragment) OS=Bos taurus GN=FKBP1A PE=2 SV=1	BOVIN	2	0.895365	1	sp|P18203|FKB1A_BOVIN;tr|Q2NKS8|Q2NKS8_BOVIN
355	355	4	10.07	5.935	5.216	sp|Q32L40|TCPA_BOVIN	T-complex protein 1 subunit alpha OS=Bos taurus GN=TCP1 PE=1 SV=1	BOVIN	2	0.990832	1	tr|B0LRN7|B0LRN7_SHEEP
356	356	4	14.44	14.44	12.64	tr|C7BDX2|C7BDX2_SHEEP	Ras suppressor protein 1 OS=Ovis aries GN=RSU1 PE=2 SV=1	SHEEP	2	1.04713	0.809588	sp|Q5E9C0|RSU1_BOVIN
357	357	4	11.11	9.841	9.841	tr|F1N3H1|F1N3H1_BOVIN	Uncharacterized protein OS=Bos taurus GN=CALU PE=4 SV=1	BOVIN	2	1.01859	0.861482	sp|Q3T0K1|CALU_BOVIN
358	358	4	12.13	6.683	6.683	sp|P10881|LA_BOVIN	Lupus La protein homolog OS=Bos taurus GN=SSB PE=2 SV=2	BOVIN	2	1.02802	0.872702	-
359	359	4	16.07	16.07	11.31	sp|Q148J6|ARPC4_BOVIN	Actin-related protein 2/3 complex subunit 4 OS=Bos taurus GN=ARPC4 PE=1 SV=3	BOVIN	2	0.963829	0.90127	-
360	360	4	5.16	4.448	4.448	tr|F1N1X7|F1N1X7_BOVIN	Uncharacterized protein OS=Bos taurus GN=PGM1 PE=4 SV=1	BOVIN	2	0.954993	0.940929	tr|F1MJS4|F1MJS4_BOVIN;tr|A6QPB5|A6QPB5_BOVIN;sp|Q08DP0|PGM1_BOVIN
361	361	4	7.675	2.851	2.851	tr|F1MEQ3|F1MEQ3_BOVIN	Uncharacterized protein OS=Bos taurus GN=DLST PE=4 SV=1	BOVIN	2	1.07647	0.579625	tr|E1BFB1|E1BFB1_BOVIN;tr|E1BAP2|E1BAP2_BOVIN;sp|P11179|ODO2_BOVIN;sp|Q2HJE5|ITFG3_BOVIN
362	362	4	30.36	12.95	12.95	tr|Q3ZCA8|Q3ZCA8_BOVIN	Tumor protein D52 OS=Bos taurus GN=TPD52 PE=2 SV=1	BOVIN	3	1.02802	0.628104	tr|F1MBV6|F1MBV6_BOVIN;tr|E1BE76|E1BE76_BOVIN;tr|A5D9E1|A5D9E1_BOVIN
363	363	4	25.85	15.12	15.12	tr|B0JYN8|B0JYN8_BOVIN	Proteasome subunit beta type OS=Bos taurus GN=PSMB3 PE=2 SV=1	BOVIN	2	0.954993	0.693115	sp|P33672|PSB3_BOVIN
364	364	4	37.74	30.19	27.04	tr|B9TUB8|B9TUB8_BOSIN	Cathelicidin 2 (Fragment) OS=Bos indicus PE=4 SV=1	BOSIN	2	0.937562	1	tr|B9TUC3|B9TUC3_BOBOX;tr|A0A3A4|A0A3A4_BUBBU;tr|B9TUB7|B9TUB7_BOBOX;sp|P19660|CTHL2_BOVIN;sp|P82018|CTHL2_CAPHI;sp|P79362|CTHL2_SHEEP
365	365	4	22.06	13.73	13.73	sp|Q5E988|RS5_BOVIN	40S ribosomal protein S5 OS=Bos taurus GN=RPS5 PE=2 SV=3	BOVIN	5	1.05682	0.639904	tr|A1XED5|A1XED5_BOVIN
366	366	4	15.73	13.48	13.48	sp|Q3T035|ARPC3_BOVIN	Actin-related protein 2/3 complex subunit 3 OS=Bos taurus GN=ARPC3 PE=1 SV=3	BOVIN	2	1.05682	0.732175	-
367	367	4	7.296	6.009	6.009	sp|Q29RK1|CISY_BOVIN	Citrate synthase, mitochondrial OS=Bos taurus GN=CS PE=2 SV=1	BOVIN	2	0.990832	1	tr|Q0QEK4|Q0QEK4_BOVIN;tr|Q8WMY1|Q8WMY1_BOVIN
368	368	4	27.67	17.48	17.48	sp|P52556|BLVRB_BOVIN	Flavin reductase OS=Bos taurus GN=BLVRB PE=1 SV=2	BOVIN	2	1.11686	0.610399	-
369	369	4	15.93	15.93	15.93	tr|Q1LZ72|Q1LZ72_BOVIN	Canopy 2 homolog (Zebrafish) OS=Bos taurus GN=CNPY2 PE=2 SV=1	BOVIN	2	0.981748	0.990444	tr|F1MSP1|F1MSP1_BOVIN
370	370	4	22.7	22.7	22.7	tr|F1MSH2|F1MSH2_BOVIN	Uncharacterized protein (Fragment) OS=Bos taurus GN=RPS17 PE=4 SV=1	BOVIN	2	1.19124	0.650329	sp|A5PK63|RS17_BOVIN
371	371	4	9.6	9.6	9.6	tr|E1BL18|E1BL18_BOVIN	Uncharacterized protein OS=Bos taurus GN=NDUFV2 PE=4 SV=1	BOVIN	2	1.0666	1	sp|P04394|NDUV2_BOVIN
372	372	4	11.33	11.33	11.33	sp|Q27967|SPP24_BOVIN	Secreted phosphoprotein 24 OS=Bos taurus GN=SPP2 PE=1 SV=2	BOVIN	2	1.36773	0.23331	-
373	373	4	11.96	11.96	11.96	sp|P62833|RAP1A_BOVIN	Ras-related protein Rap-1A OS=Bos taurus GN=RAP1A PE=1 SV=1	BOVIN	3	0.92045	0.806528	sp|P61223|RAP1B_BOVIN;tr|Q28174|Q28174_BOVIN;tr|F1MRM0|F1MRM0_BOVIN;tr|A5D7R9|A5D7R9_BOVIN
374	374	3.97	6.569	5.839	3.832	sp|Q3MHN2|CO9_BOVIN	Complement component C9 OS=Bos taurus GN=C9 PE=2 SV=1	BOVIN	2	0.794328	0.61692	-
375	375	3.96	11.85	9.479	8.531	sp|Q58DW0|RL4_BOVIN	60S ribosomal protein L4 OS=Bos taurus GN=RPL4 PE=2 SV=3	BOVIN	3	0.990832	1	tr|Q30B85|Q30B85_SHEEP
376	376	3.96	6.55	4.803	4.803	tr|A1L5A7|A1L5A7_BOVIN	Enigma protein OS=Bos taurus GN=PDLIM7 PE=2 SV=1	BOVIN	2	1	1	sp|Q3SX40|PDLI7_BOVIN;sp|Q3SX40-2|PDLI7_BOVIN
377	377	3.96	7.809	5.793	5.793	sp|Q3T0R7|THIM_BOVIN	3-ketoacyl-CoA thiolase, mitochondrial OS=Bos taurus GN=ACAA2 PE=2 SV=1	BOVIN	2	1.49969	0.470329	-
378	378	3.93	10.9	8.761	8.761	tr|F1MMJ0|F1MMJ0_BOVIN	Uncharacterized protein OS=Bos taurus GN=SERPING1 PE=4 SV=1	BOVIN	4	1.0666	0.572358	tr|E1BMJ0|E1BMJ0_BOVIN;sp|P50448|F12AI_BOVIN
379	379	3.9	10.45	7.036	5.544	tr|A4IFD1|A4IFD1_BOVIN	PDCD4 protein OS=Bos taurus GN=PDCD4 PE=2 SV=1	BOVIN	2	1.05682	0.863519	-
380	380	3.89	20.41	15.31	13.27	tr|E1B9K8|E1B9K8_BOVIN	Uncharacterized protein OS=Bos taurus GN=SULT1A1 PE=4 SV=1	BOVIN	3	0.862979	0.679801	sp|P50227|ST1A1_BOVIN
381	381	3.85	8.706	6.965	6.965	tr|F5CC79|F5CC79_SHEEP	Beta-1,4-galactosyltransferase I OS=Ovis aries GN=B4GALT1 PE=2 SV=1	SHEEP	2	1.11686	0.224097	tr|E9NRZ3|E9NRZ3_CAPHI;sp|P08037|B4GT1_BOVIN;sp|P08037-2|B4GT1_BOVIN
382	382	3.81	27.09	7.968	7.968	tr|Q3T0L9|Q3T0L9_BOVIN	SEC22 vesicle trafficking protein homolog B (S. cerevisiae) OS=Bos taurus GN=SEC22B PE=2 SV=1	BOVIN	2	0.963829	1	tr|F1MLE8|F1MLE8_BOVIN
383	383	3.79	16.91	16.91	11.59	tr|F1MJQ1|F1MJQ1_BOVIN	Uncharacterized protein OS=Bos taurus GN=RAB7A PE=4 SV=1	BOVIN	2	1.02802	0.744988	tr|B2LYK6|B2LYK6_SHEEP;sp|Q3T0F5|RAB7A_BOVIN
384	384	3.78	13.72	7.952	4.374	sp|Q2KJF1|A1BG_BOVIN	Alpha-1B-glycoprotein OS=Bos taurus GN=A1BG PE=1 SV=1	BOVIN	2	0.717794	0.0957977	-
385	385	3.76	47.89	42.25	28.17	sp|Q2HJ57|COTL1_BOVIN	Coactosin-like protein OS=Bos taurus GN=COTL1 PE=2 SV=3	BOVIN	3	0.954993	0.317917	tr|F1N477|F1N477_BOVIN
386	386	3.74	16.38	11.49	6.026	sp|Q3MHL7|TCPZ_BOVIN	T-complex protein 1 subunit zeta OS=Bos taurus GN=CCT6A PE=1 SV=3	BOVIN	2	0.972747	0.943506	tr|F1MGX0|F1MGX0_BOVIN
387	387	3.74	17.85	8.615	5.538	sp|Q3ZCJ2|AK1A1_BOVIN	Alcohol dehydrogenase [NADP+] OS=Bos taurus GN=AKR1A1 PE=2 SV=1	BOVIN	2	1.77011	0.173	tr|F1MVU2|F1MVU2_BOVIN;sp|P16116|ALDR_BOVIN;tr|Q862S5|Q862S5_BOVIN
388	388	3.72	20.53	17.88	17.88	tr|E1BGR6|E1BGR6_BOVIN	Uncharacterized protein OS=Bos taurus PE=3 SV=1	BOVIN	2	1.04713	0.589692	sp|Q56JX8|RS13_BOVIN
389	389	3.7	14.4	12.35	12.35	sp|P04973|CLCA_BOVIN	Clathrin light chain A OS=Bos taurus GN=CLTA PE=1 SV=1	BOVIN	3	1.00925	1	sp|P04973-3|CLCA_BOVIN;sp|P04973-2|CLCA_BOVIN
390	390	3.67	22.1	12.95	7.048	tr|F1MZQ4|F1MZQ4_BOVIN	Uncharacterized protein OS=Bos taurus GN=BTN1A1 PE=4 SV=1	BOVIN	3	6.0256	0.00517175	tr|E1BHI7|E1BHI7_BOVIN;sp|P18892|BT1A1_BOVIN;tr|A3EY52|A3EY52_CAPHI
391	391	3.63	20.65	12.56	12.56	sp|P31976|EZRI_BOVIN	Ezrin OS=Bos taurus GN=EZR PE=1 SV=2	BOVIN	7	2.58226	0.234279	-
392	392	3.59	14.49	14.49	14.49	tr|F1MWK2|F1MWK2_BOVIN	Uncharacterized protein (Fragment) OS=Bos taurus PE=4 SV=1	BOVIN	2	1.11686	0.680716	sp|Q8MJ50|OSTF1_BOVIN
393	393	3.54	16.75	6.699	4.067	sp|P61157|ARP3_BOVIN	Actin-related protein 3 OS=Bos taurus GN=ACTR3 PE=1 SV=3	BOVIN	2	1.0666	0.808731	tr|F1N049|F1N049_BOVIN;tr|F1N6J8|F1N6J8_BOVIN
394	394	3.54	26.32	26.32	26.32	tr|A1A4M0|A1A4M0_BOVIN	Translocase of inner mitochondrial membrane 13 OS=Bos taurus GN=TIMM13 PE=4 SV=1	BOVIN	2	0.990832	1	-
395	395	3.53	8.202	5.258	2.208	sp|Q08DS7|AP1B1_BOVIN	AP-1 complex subunit beta-1 OS=Bos taurus GN=AP2B1 PE=2 SV=1	BOVIN	1	0.954993	0.450185	sp|P63009|AP2B1_BOVIN;tr|Q2KJB2|Q2KJB2_BOVIN;tr|F1MIF2|F1MIF2_BOVIN
396	396	3.52	16.15	7.453	5.901	tr|Q3ZBX5|Q3ZBX5_BOVIN	Small inducible cytokine subfamily E, member 1 (Endothelial monocyte-activating) OS=Bos taurus GN=SCYE1 PE=2 SV=2	BOVIN	2	0.954993	0.876101	-
397	397	3.49	16.67	6.852	6.852	tr|E1B903|E1B903_BOVIN	Uncharacterized protein OS=Bos taurus GN=SF1 PE=4 SV=1	BOVIN	2	0.981748	1	tr|A2VDM7|A2VDM7_BOVIN
398	398	3.46	35.22	19.43	17.41	tr|A7Z057|A7Z057_BOVIN	YWHAG protein OS=Bos taurus GN=YWHAG PE=2 SV=1	BOVIN	4	0.963829	0.654426	sp|P68252|1433G_BOVIN;sp|P68253|1433G_SHEEP;tr|F2Z4H9|F2Z4H9_BOVIN
399	399	3.46	8.443	3.752	3.752	sp|Q5EAD2|SERA_BOVIN	D-3-phosphoglycerate dehydrogenase OS=Bos taurus GN=PHGDH PE=2 SV=3	BOVIN	2	1.39316	0.261659	-
400	400	3.44	15.5	10.7	8.952	tr|Q864S1|Q864S1_BOVIN	Cathepsin C (Fragment) OS=Bos taurus PE=2 SV=1	BOVIN	3	0.226986	0.0511465	tr|F1N455|F1N455_BOVIN;sp|Q3ZCJ8|CATC_BOVIN
401	401	3.42	25.77	11.86	11.86	sp|A6H769|RS7_BOVIN	40S ribosomal protein S7 OS=Bos taurus GN=RPS7 PE=2 SV=1	BOVIN	2	1.07647	0.418372	-
402	402	3.4	25.76	16.29	15.53	sp|Q56JV9|RS3A_BOVIN	40S ribosomal protein S3a OS=Bos taurus GN=RPS3A PE=2 SV=3	BOVIN	3	0.990832	1	tr|E1BIN4|E1BIN4_BOVIN;tr|E1BJ41|E1BJ41_BOVIN;tr|E1BD16|E1BD16_BOVIN;tr|E1BB62|E1BB62_BOVIN;tr|Q862H3|Q862H3_BOVIN;tr|E1BJA8|E1BJA8_BOVIN;tr|F1N3I0|F1N3I0_BOVIN;tr|F1MLZ0|F1MLZ0_BOVIN;tr|Q862U4|Q862U4_BOVIN
403	403	3.4	7.606	7.606	7.606	tr|C5IJ94|C5IJ94_SHEEP	GDI1 OS=Ovis aries PE=2 SV=1	SHEEP	2	1.1695	0.687789	sp|P21856|GDIA_BOVIN
404	404	3.38	12.42	7.862	3.459	sp|P61286|PABP1_BOVIN	Polyadenylate-binding protein 1 OS=Bos taurus GN=PABPC1 PE=2 SV=1	BOVIN	2	1.30617	0.578611	tr|E1BNB4|E1BNB4_BOVIN
405	405	3.37	24.68	24.68	21.52	tr|B9UKM3|B9UKM3_BOBOX	Cathelicidin 6 OS=Bos indicus x Bos taurus GN=CATHL6 PE=4 SV=1	BOBOX	4	0.711214	0.258145	sp|P54228|CTHL6_BOVIN
406	406	3.36	8.76	4.298	4.298	tr|F1MTP5|F1MTP5_BOVIN	Uncharacterized protein (Fragment) OS=Bos taurus GN=WDR1 PE=4 SV=1	BOVIN	2	1.03753	0.135452	tr|F1MNZ1|F1MNZ1_BOVIN;sp|Q2KJH4|WDR1_BOVIN
407	407	3.36	10.82	6.806	4.188	tr|F1MD19|F1MD19_BOVIN	Uncharacterized protein (Fragment) OS=Bos taurus GN=GPI PE=4 SV=1	BOVIN	2	0.972747	0.916732	sp|Q3ZBD7|G6PI_BOVIN
408	408	3.33	14.23	8.3	8.3	sp|Q9XSA7|CLIC4_BOVIN	Chloride intracellular channel protein 4 OS=Bos taurus GN=CLIC4 PE=2 SV=3	BOVIN	2	1.01859	0.574594	tr|F1MT96|F1MT96_BOVIN;tr|F1MEA0|F1MEA0_BOVIN;tr|F1MIH4|F1MIH4_BOVIN;sp|P35526|CLIC5_BOVIN;tr|E1BAI4|E1BAI4_BOVIN
409	409	3.31	8.108	1.982	1.982	sp|Q08DU9|HP1B3_BOVIN	Heterochromatin protein 1-binding protein 3 OS=Bos taurus GN=HP1BP3 PE=2 SV=1	BOVIN	2	0.990832	1	-
410	410	3.31	22.48	19.38	19.38	sp|P00428|COX5B_BOVIN	Cytochrome c oxidase subunit 5B, mitochondrial OS=Bos taurus GN=COX5B PE=1 SV=2	BOVIN	2	0.990832	1	tr|F1MHQ0|F1MHQ0_BOVIN
411	411	3.29	16.24	6.458	5.72	tr|F1MWD3|F1MWD3_BOVIN	Uncharacterized protein (Fragment) OS=Bos taurus GN=CCT5 PE=4 SV=1	BOVIN	2	0.981748	1	-
412	412	3.27	8.606	4.121	3.273	tr|A2VDN7|A2VDN7_BOVIN	Heterogeneous nuclear ribonucleoprotein U (Scaffold attachment factor A) OS=Bos taurus GN=HNRNPU PE=2 SV=1	BOVIN	2	1.00925	0.648901	tr|F1MMU2|F1MMU2_BOVIN;tr|F1MFT4|F1MFT4_BOVIN
413	413	3.26	5.556	5.556	5.556	sp|Q2KJ44|PTPA_BOVIN	Serine/threonine-protein phosphatase 2A activator OS=Bos taurus GN=PPP2R4 PE=2 SV=1	BOVIN	2	1.09648	0.71494	-
414	414	3.26	29.57	29.57	24.35	sp|Q3T0D5|RL30_BOVIN	60S ribosomal protein L30 OS=Bos taurus GN=RPL30 PE=3 SV=3	BOVIN	2	1.03753	0.501138	tr|E1BJX1|E1BJX1_BOVIN
415	415	3.26	5.263	4.584	4.584	sp|Q0VCA5|SAMH1_BOVIN	SAM domain and HD domain-containing protein 1 OS=Bos taurus GN=SAMHD1 PE=2 SV=1	BOVIN	2	1.18032	0.710156	-
416	416	3.24	22.13	6.4	6.4	tr|E1BI02|E1BI02_BOVIN	Uncharacterized protein OS=Bos taurus GN=FMOD PE=4 SV=1	BOVIN	2	0.322107	0.195194	sp|P13605|FMOD_BOVIN
417	417	3.23	8.355	8.355	6.266	sp|P30922|CH3L1_BOVIN	Chitinase-3-like protein 1 OS=Bos taurus GN=CHI3L1 PE=1 SV=3	BOVIN	2	1.02802	1	sp|Q8SPQ0|CH3L1_CAPHI;sp|Q7YS85|CH3L1_BUBBU;sp|Q6TMG6|CH3L1_SHEEP
418	418	3.22	37.66	37.66	22.08	tr|F1N3A2|F1N3A2_BOVIN	Uncharacterized protein (Fragment) OS=Bos taurus PE=4 SV=1	BOVIN	2	0.912011	1	sp|P35466|S10A4_BOVIN
419	419	3.17	39.33	39.33	30.34	sp|P28782|S10A8_BOVIN	Protein S100-A8 OS=Bos taurus GN=S100A8 PE=1 SV=2	BOVIN	4	0.199526	0.0499227	tr|E1AHZ9|E1AHZ9_BOSMU
420	420	3.13	6.419	4.899	4.899	tr|F1MS40|F1MS40_BOVIN	Uncharacterized protein OS=Bos taurus GN=CFDP2 PE=4 SV=1	BOVIN	2	1.21339	0.454999	sp|O02751|CFDP2_BOVIN;tr|A0JBZ9|A0JBZ9_BOVIN;tr|B6F238|B6F238_CAPHI
421	421	3.12	8.191	4.266	4.266	tr|A7YY47|A7YY47_BOVIN	LMNB1 protein OS=Bos taurus GN=LMNB1 PE=2 SV=1	BOVIN	2	0.903649	0.857082	tr|F1MG04|F1MG04_BOVIN;tr|E1BCJ4|E1BCJ4_BOVIN;tr|E1B8N6|E1B8N6_BOVIN
422	422	3.11	13.12	11.31	11.31	sp|Q3MHR5|SRSF2_BOVIN	Serine/arginine-rich splicing factor 2 OS=Bos taurus GN=SRSF2 PE=2 SV=3	BOVIN	2	0.937562	0.693243	-
423	423	3.09	25.7	19.01	15.85	tr|B2LU28|B2LU28_SHEEP	TPM1 OS=Ovis aries PE=2 SV=1	SHEEP	6	1.04713	1	sp|Q5KR49|TPM1_BOVIN
424	424	3.07	15.38	7.358	7.358	sp|Q2HJ97|PHB2_BOVIN	Prohibitin-2 OS=Bos taurus GN=PHB2 PE=2 SV=1	BOVIN	2	1.01859	0.0959861	-
425	425	3.05	45.93	40.12	40.12	tr|Q1LZF9|Q1LZF9_BOVIN	Myosin, light chain 9, regulatory OS=Bos taurus GN=MYL9 PE=2 SV=1	BOVIN	7	0.855067	0.771956	tr|F1MLA6|F1MLA6_BOVIN;tr|A1L5B0|A1L5B0_BOVIN
426	426	3.02	74.29	38.1	32.38	tr|F1MS11|F1MS11_BOVIN	Uncharacterized protein (Fragment) OS=Bos taurus GN=CSTB PE=4 SV=1	BOVIN	4	0.954993	0.0541424	sp|P25417|CYTB_BOVIN;sp|Q10994|CYTB_SHEEP;tr|A6QPZ0|A6QPZ0_BOVIN;sp|P35478|CYTX_BOVIN
427	427	3.02	22.6	11.06	11.06	sp|A6QR46|RAB6B_BOVIN	Ras-related protein Rab-6B OS=Bos taurus GN=RAB6B PE=2 SV=1	BOVIN	2	0.946237	1	tr|C5IJ84|C5IJ84_SHEEP;tr|A6QLS9|A6QLS9_BOVIN;sp|Q1RMR4|RAB15_BOVIN;tr|Q3ZBE4|Q3ZBE4_BOVIN;sp|Q17QB7|RAB30_BOVIN;tr|F1MBF6|F1MBF6_BOVIN;tr|C5IJ85|C5IJ85_SHEEP;tr|A9LM10|A9LM10_CAPHI;tr|A1L528|A1L528_BOVIN;sp|Q2HJH2|RAB1B_BOVIN;tr|F1MYU3|F1MYU3_BOVIN;tr|A9LM09|A9LM09_CAPHI;tr|A6QPX8|A6QPX8_BOVIN;tr|Q0VCB4|Q0VCB4_BOVIN;tr|F1N2J9|F1N2J9_BOVIN;sp|Q2HJI8|RAB8B_BOVIN;tr|C5IJ83|C5IJ83_SHEEP;tr|A5D7E0|A5…
428	428	3.01	42.38	16.56	16.56	sp|Q3SYX9|ARPC5_BOVIN	Actin-related protein 2/3 complex subunit 5 OS=Bos taurus GN=ARPC5 PE=1 SV=3	BOVIN	2	1.01859	1	-
429	429	3.01	21.83	21.83	21.83	sp|P68401|PA1B2_BOVIN	Platelet-activating factor acetylhydrolase IB subunit beta OS=Bos taurus GN=PAFAH1B2 PE=1 SV=1	BOVIN	3	0.990832	0.726258	-
430	430	2.93	19.3	19.3	19.3	tr|F1MBW7|F1MBW7_BOVIN	Uncharacterized protein (Fragment) OS=Bos taurus PE=4 SV=1	BOVIN	3	1.01859	0.65733	sp|Q58DU7|SH3L1_BOVIN
431	431	2.89	21.63	16.33	14.29	tr|B0JYM5|B0JYM5_BOVIN	Tyrosine 3-monooxygenase/tryptophan 5-monooxygenase activation protein, theta polypeptide OS=Bos taurus GN=YWHAQ PE=2 SV=1	BOVIN	4	0.990832	1	sp|Q3SZI4|1433T_BOVIN
432	432	2.89	14.95	2.913	2.913	tr|F1MMK2|F1MMK2_BOVIN	Uncharacterized protein OS=Bos taurus GN=G6PD PE=4 SV=1	BOVIN	2	0.963829	0.942952	tr|A1XI85|A1XI85_SHEEP;tr|A1XI86|A1XI86_SHEEP;tr|Q5EM56|Q5EM56_BOVIN
433	433	2.88	17.31	8.462	8.462	sp|Q3B7M5|LASP1_BOVIN	LIM and SH3 domain protein 1 OS=Bos taurus GN=LASP1 PE=2 SV=1	BOVIN	2	1	0.85646	-
434	434	2.84	42.86	22.08	22.08	tr|Q862V4|Q862V4_BOVIN	Similar to calpactin I light chain (Fragment) OS=Bos taurus PE=2 SV=1	BOVIN	2	0.946237	0.542362	sp|P60902|S10AA_BOVIN
435	435	2.82	29.85	27.36	11.44	sp|P19427|DERM_BOVIN	Dermatopontin OS=Bos taurus GN=DPT PE=1 SV=3	BOVIN	2	0.698232	0.220572	-
436	436	2.81	10.27	6.084	6.084	sp|Q3T0X5|PSA1_BOVIN	Proteasome subunit alpha type-1 OS=Bos taurus GN=PSMA1 PE=1 SV=1	BOVIN	2	1.11686	0.657837	-
437	437	2.77	17.96	12.07	9.288	tr|F1MW57|F1MW57_BOVIN	Uncharacterized protein (Fragment) OS=Bos taurus GN=PPP1CB PE=4 SV=1	BOVIN	2	0.92045	0.504492	sp|Q3SWW9|PP1B_BOVIN;tr|E1BN38|E1BN38_BOVIN;sp|P61287|PP1G_BOVIN;tr|F1N0B9|F1N0B9_BOVIN;sp|Q3T0E7|PP1A_BOVIN;tr|O18931|O18931_SHEEP
438	438	2.76	16.21	6.446	1.842	sp|Q3ZBZ8|STIP1_BOVIN	Stress-induced-phosphoprotein 1 OS=Bos taurus GN=STIP1 PE=2 SV=1	BOVIN	1	1.10662	0.450185	-
439	439	2.75	25.35	18.31	18.31	sp|P13621|ATPO_BOVIN	ATP synthase subunit O, mitochondrial OS=Bos taurus GN=ATP5O PE=1 SV=2	BOVIN	2	1.19124	0.720817	-
440	440	2.75	6.295	2.861	1.717	tr|Q0VCZ8|Q0VCZ8_BOVIN	Acyl-CoA synthetase long-chain family member 1 OS=Bos taurus GN=ACSL1 PE=2 SV=1	BOVIN	1	0.954993	0.807356	tr|F1MSW1|F1MSW1_BOVIN
441	441	2.75	7.647	4.314	4.314	tr|Q148D3|Q148D3_BOVIN	Fumarate hydratase OS=Bos taurus GN=FH PE=2 SV=1	BOVIN	2	1.01859	0.937709	tr|C5IWV1|C5IWV1_SHEEP
442	442	2.74	20.17	18.07	6.723	tr|Q08E18|Q08E18_BOVIN	HDGF protein OS=Bos taurus GN=HDGF PE=2 SV=1	BOVIN	1	1.1272	0.60226	sp|Q9XSK7|HDGF_BOVIN
443	443	2.74	8.967	4.094	4.094	tr|F1N198|F1N198_BOVIN	Uncharacterized protein OS=Bos taurus GN=FUS PE=4 SV=1	BOVIN	2	1.01859	0.901592	sp|Q28009|FUS_BOVIN;tr|E1BGX1|E1BGX1_BOVIN
444	444	2.71	9.057	5.176	5.176	tr|F1MHJ8|F1MHJ8_BOVIN	Uncharacterized protein OS=Bos taurus PE=4 SV=1	BOVIN	2	1.20226	0.448516	tr|E1BFG0|E1BFG0_BOVIN;sp|Q2KJC9|AL7A1_BOVIN
445	445	2.7	12.62	8.286	6.78	sp|Q8WN55|PTBP1_BOVIN	Polypyrimidine tract-binding protein 1 OS=Bos taurus GN=PTBP1 PE=2 SV=1	BOVIN	3	0.963829	1	tr|A8YXY5|A8YXY5_BOVIN
446	446	2.69	19.61	14.36	7.182	tr|F4NAS1|F4NAS1_BOSIN	Heat shock 90 kDa protein 1 (Fragment) OS=Bos indicus GN=HSP90AB1 PE=4 SV=1	BOSIN	6	0.816582	0.506669	sp|Q76LV1|HS90B_BOVIN
447	447	2.68	7.055	4.233	4.233	tr|A6QQA8|A6QQA8_BOVIN	QSOX1 protein OS=Bos taurus GN=QSOX1 PE=2 SV=1	BOVIN	2	0.954993	0.572656	tr|F1MM32|F1MM32_BOVIN;tr|F1MFV3|F1MFV3_BOVIN
448	448	2.66	16.92	14.93	8.458	tr|F1N6N1|F1N6N1_BOVIN	Uncharacterized protein (Fragment) OS=Bos taurus GN=RNASE4 PE=4 SV=1	BOVIN	1	1.18032	0.59771	tr|Q58DP6|Q58DP6_BOVIN
449	449	2.65	7.463	3.092	2.026	sp|Q0VCK5|AP2A2_BOVIN	AP-2 complex subunit alpha-2 OS=Bos taurus GN=AP2A2 PE=1 SV=1	BOVIN	2	0.937562	0.851919	tr|E1BMW2|E1BMW2_BOVIN;tr|E1BMW3|E1BMW3_BOVIN;tr|Q1JPJ7|Q1JPJ7_BOVIN
450	450	2.64	4.677	3.989	3.989	sp|P15690|NDUS1_BOVIN	NADH-ubiquinone oxidoreductase 75 kDa subunit, mitochondrial OS=Bos taurus GN=NDUFS1 PE=1 SV=1	BOVIN	3	1.01859	0.884312	-
451	451	2.63	14.29	14.29	6.767	tr|F1MV16|F1MV16_BOVIN	Uncharacterized protein (Fragment) OS=Bos taurus PE=4 SV=1	BOVIN	1	1.01859	1	tr|F1MJL2|F1MJL2_BOVIN;tr|E1BE67|E1BE67_BOVIN;sp|Q6Q311|RS25_SHEEP;sp|Q56JX5|RS25_BOVIN
452	452	2.6	2.863	0.6242	0.2368	tr|E1BDX8|E1BDX8_BOVIN	Uncharacterized protein OS=Bos taurus PE=4 SV=1	BOVIN	1	1.01859	0.763722	-
453	453	2.6	16.34	8.497	8.497	sp|P80195|GLCM1_BOVIN	Glycosylation-dependent cell adhesion molecule 1 OS=Bos taurus GN=GLYCAM1 PE=1 SV=2	BOVIN	2	2.31206	0.277194	tr|A5JSS7|A5JSS7_CAPHI;sp|P81447|GLCM1_CAPHI
454	454	2.6	10.34	10.34	5.364	sp|Q3ZBT5|STX7_BOVIN	Syntaxin-7 OS=Bos taurus GN=STX7 PE=2 SV=1	BOVIN	1	0.83946	0.72594	-
455	455	2.58	2.861	0.6162	0.6162	tr|E1BGJ0|E1BGJ0_BOVIN	Uncharacterized protein OS=Bos taurus PE=4 SV=1	BOVIN	2	0.731139	0.149509	-
456	456	2.57	8.917	7.431	7.431	tr|A6QLB7|A6QLB7_BOVIN	Adenylyl cyclase-associated protein OS=Bos taurus GN=CAP1 PE=2 SV=1	BOVIN	2	1.10662	0.819026	sp|Q3SYV4|CAP1_BOVIN
457	457	2.55	14.15	14.15	14.15	sp|P42028|NDUS8_BOVIN	NADH dehydrogenase [ubiquinone] iron-sulfur protein 8, mitochondrial OS=Bos taurus GN=NDUFS8 PE=1 SV=1	BOVIN	2	1.21339	0.692948	-
458	458	2.53	11.06	11.06	11.06	sp|Q3T133|TMED9_BOVIN	Transmembrane emp24 domain-containing protein 9 OS=Bos taurus GN=TMED9 PE=2 SV=1	BOVIN	3	1	1	-
459	459	2.53	5.151	4.648	1.131	sp|Q2HJG5|VPS35_BOVIN	Vacuolar protein sorting-associated protein 35 OS=Bos taurus GN=VPS35 PE=2 SV=1	BOVIN	1	0.928966	0.833721	-
460	460	2.49	8.705	4.911	2.009	tr|Q2KJ89|Q2KJ89_BOVIN	Fibulin 5 OS=Bos taurus GN=FBLN5 PE=2 SV=1	BOVIN	1	0.990832	0.736938	sp|Q5EA62|FBLN5_BOVIN
461	461	2.47	8.894	6.731	6.731	tr|F1MG70|F1MG70_BOVIN	Uncharacterized protein OS=Bos taurus GN=PSMC4 PE=4 SV=1	BOVIN	2	1.03753	1	sp|Q3T030|PRS6B_BOVIN;tr|F1MQP1|F1MQP1_BOVIN;tr|Q9TS78|Q9TS78_BOVIN
462	462	2.44	16.8	9.766	5.859	sp|P13619|AT5F1_BOVIN	ATP synthase subunit b, mitochondrial OS=Bos taurus GN=ATP5F1 PE=1 SV=2	BOVIN	1	1.01859	0.804326	-
463	463	2.42	9.79	6.061	2.331	tr|Q3SZ81|Q3SZ81_BOVIN	PSMC3 protein (Fragment) OS=Bos taurus GN=PSMC3 PE=2 SV=1	BOVIN	1	1.04713	0.53366	tr|Q1JP95|Q1JP95_BOVIN;tr|F1MWE0|F1MWE0_BOVIN;tr|Q6PN67|Q6PN67_BOSMU
464	464	2.41	23.17	15.85	7.317	tr|B9VR86|B9VR86_CAPHI	Proteasome subunit alpha type OS=Capra hircus GN=PSMA6 PE=2 SV=1	CAPHI	1	1.00925	0.870163	tr|B6EBS6|B6EBS6_SHEEP;sp|Q2YDE4|PSA6_BOVIN
465	465	2.4	12.11	12.11	12.11	sp|P37980|IPYR_BOVIN	Inorganic pyrophosphatase OS=Bos taurus GN=PPA1 PE=1 SV=2	BOVIN	3	2.05116	0.313729	-
466	466	2.39	16.39	16.39	8.743	tr|A6H7C4|A6H7C4_BOVIN	CBX3 protein OS=Bos taurus GN=CBX3 PE=2 SV=1	BOVIN	1	1.02802	0.94289	-
467	467	2.36	13.03	6.897	3.831	sp|Q3ZCK9|PSA4_BOVIN	Proteasome subunit alpha type-4 OS=Bos taurus GN=PSMA4 PE=1 SV=1	BOVIN	1	0.972747	0.931932	-
468	468	2.35	8.407	5.752	2.212	sp|Q3SWY2|ILK_BOVIN	Integrin-linked protein kinase OS=Bos taurus GN=ILK PE=2 SV=1	BOVIN	1	0.887156	0.824879	-
469	469	2.34	10.81	2.413	1.364	sp|A0JN39|COPB_BOVIN	Coatomer subunit beta OS=Bos taurus GN=COPB1 PE=1 SV=1	BOVIN	1	0.954993	0.644732	-
470	470	2.33	12.77	7.88	4.891	sp|Q3SZK8|NHRF1_BOVIN	Na(+)/H(+) exchange regulatory cofactor NHE-RF1 OS=Bos taurus GN=SLC9A3R1 PE=2 SV=1	BOVIN	1	1.44544	0.421509	-
471	471	2.32	9.746	4.873	2.331	sp|P26201|CD36_BOVIN	Platelet glycoprotein 4 OS=Bos taurus GN=CD36 PE=1 SV=5	BOVIN	2	3.40408	0.288809	-
472	472	2.31	23.57	23.57	9.554	tr|Q3SYR8|Q3SYR8_BOVIN	Immunoglobulin J chain OS=Bos taurus GN=IGJ PE=2 SV=1	BOVIN	1	0.972747	0.981071	-
473	473	2.3	11.46	8.854	5.208	sp|Q3SYR7|RL9_BOVIN	60S ribosomal protein L9 OS=Bos taurus GN=RPL9 PE=2 SV=1	BOVIN	1	0.981748	0.969484	tr|E1BCK0|E1BCK0_BOVIN
474	474	2.3	35.23	27.27	12.5	sp|Q28851|ATPK_BOVIN	ATP synthase subunit f, mitochondrial OS=Bos taurus GN=ATP5J2 PE=1 SV=3	BOVIN	1	1.09648	0.549896	tr|F1MKW5|F1MKW5_BOVIN
475	475	2.29	16.33	16.33	11.56	sp|P12303|TTHY_SHEEP	Transthyretin OS=Ovis aries GN=TTR PE=2 SV=1	SHEEP	2	1.13763	0.478674	sp|O46375|TTHY_BOVIN
476	476	2.28	7.584	6.702	3.175	tr|F1N6U4|F1N6U4_BOVIN	Uncharacterized protein (Fragment) OS=Bos taurus GN=SEPT9 PE=4 SV=1	BOVIN	1	1.03753	0.88032	-
477	477	2.28	13.99	8.159	4.662	tr|F1MYT3|F1MYT3_BOVIN	Uncharacterized protein OS=Bos taurus GN=DBNL PE=4 SV=1	BOVIN	1	1.23595	0.447627	sp|A6H7G2|DBNL_BOVIN
478	478	2.28	28.28	11.38	4.828	tr|E3SAZ8|E3SAZ8_BOVIN	Nucleophosmin OS=Bos taurus GN=NPM1 PE=4 SV=1	BOVIN	1	0.990832	1	tr|D3U796|D3U796_BOVIN;sp|Q3T160|NPM_BOVIN;tr|E1BCL3|E1BCL3_BOVIN;tr|F1MTV9|F1MTV9_BOVIN
479	479	2.26	5.714	2.171	0.9143	tr|E1BKM4|E1BKM4_BOVIN	Uncharacterized protein OS=Bos taurus GN=PDCD6IP PE=4 SV=1	BOVIN	1	0.672977	0.506669	-
480	480	2.26	31.48	31.48	31.48	sp|P02721|ATP5J_BOVIN	ATP synthase-coupling factor 6, mitochondrial OS=Bos taurus GN=ATP5J PE=1 SV=2	BOVIN	2	1.67494	0.406551	-
481	481	2.25	7.014	3.122	1.689	tr|E1BE25|E1BE25_BOVIN	Uncharacterized protein OS=Bos taurus GN=FLNC PE=4 SV=1	BOVIN	9	0.559758	0.380612	-
482	482	2.25	2.556	1.166	0.6726	tr|F1MRZ6|F1MRZ6_BOVIN	Uncharacterized protein (Fragment) OS=Bos taurus PE=4 SV=1	BOVIN	1	0.452898	0.294969	tr|F1MRZ5|F1MRZ5_BOVIN;tr|A0JN60|A0JN60_BOVIN
483	483	2.24	15.24	12.8	12.8	tr|F1N1Z8|F1N1Z8_BOVIN	Uncharacterized protein (Fragment) OS=Bos taurus PE=4 SV=1	BOVIN	2	1.10662	0.63926	-
484	484	2.23	49.18	49.18	49.18	tr|Q6R521|Q6R521_BOSMU	Metallothionein (Fragment) OS=Bos mutus grunniens PE=2 SV=1	BOSMU	2	0.452898	0.315799	tr|Q2KIX0|Q2KIX0_BOVIN;sp|P68302|MT2_SHEEP;sp|P68301|MT2_BOVIN;tr|Q6R522|Q6R522_BOSMU;tr|Q2NKV6|Q2NKV6_BOVIN;tr|Q17QH0|Q17QH0_BOVIN;sp|P55943|MT2H_BOVIN;sp|P55942|MT1H_BOVIN;sp|P09578|MT1C_SHEEP;tr|Q8MII4|Q8MII4_BOVIN;sp|P67983|MT1A_BOVIN;sp|P67982|MT1A_SHEEP;sp|P58280|MT1_BOVIN;sp|P09577|MT1B_SHEEP
485	485	2.22	26.05	15.81	6.047	sp|Q2KIU3|HP252_BOVIN	Protein HP-25 homolog 2 OS=Bos taurus PE=2 SV=1	BOVIN	1	0.809096	0.606859	-
486	486	2.21	9.796	2.449	1.143	tr|E1BBF5|E1BBF5_BOVIN	Uncharacterized protein OS=Bos taurus PE=4 SV=1	BOVIN	1	0.990832	1	sp|Q27954|COPA_BOVIN
487	487	2.2	8.239	5.398	3.977	tr|E1BC32|E1BC32_BOVIN	Uncharacterized protein OS=Bos taurus PE=4 SV=1	BOVIN	1	1.05682	0.895422	tr|Q2KJH0|Q2KJH0_BOVIN;tr|F1MT27|F1MT27_BOVIN
488	488	2.2	29.71	14.86	12.57	sp|P02510|CRYAB_BOVIN	Alpha-crystallin B chain OS=Bos taurus GN=CRYAB PE=1 SV=2	BOVIN	2	1.58489	0.434139	sp|Q5ENY9|CRYAB_SHEEP
489	489	2.2	11.24	4.651	1.938	tr|E1BBH3|E1BBH3_BOVIN	Uncharacterized protein OS=Bos taurus GN=AHNAK PE=4 SV=1	BOVIN	1	1.01859	0.769649	-
490	490	2.19	24.32	20.95	14.86	tr|Q2NKV1|Q2NKV1_BOVIN	Angiogenin, ribonuclease, RNase A family, 5 OS=Bos taurus GN=ANG PE=2 SV=1	BOVIN	2	1.85353	0.354785	sp|P10152|ANG1_BOVIN
491	491	2.19	12.5	12.5	8.125	sp|Q3ZBF7|TEBP_BOVIN	Prostaglandin E synthase 3 OS=Bos taurus GN=PTGES3 PE=1 SV=1	BOVIN	1	1	1	-
492	492	2.18	2.801	1.12	0.7203	tr|F1MIE6|F1MIE6_BOVIN	Uncharacterized protein OS=Bos taurus GN=IGF2R PE=4 SV=1	BOVIN	2	0.972747	0.930863	sp|P08169|MPRI_BOVIN;tr|Q8SQ25|Q8SQ25_SHEEP
493	493	2.17	5.56	2.621	1.191	tr|A4IFK4|A4IFK4_BOVIN	SYNPO2 protein OS=Bos taurus GN=SYNPO2 PE=2 SV=1	BOVIN	1	0.946237	0.765645	-
494	494	2.17	8.596	6.304	4.585	tr|Q3SYT9|Q3SYT9_BOVIN	Poly(RC) binding protein 2 OS=Bos taurus GN=PCBP2 PE=2 SV=1	BOVIN	1	0.954993	0.768477	tr|E1B8C6|E1B8C6_BOVIN
495	495	2.16	19.69	8.494	3.861	tr|B2LYK8|B2LYK8_SHEEP	Endoplasmic reticulum protein 29 OS=Ovis aries GN=ERP29 PE=2 SV=1	SHEEP	1	0.972747	0.738361	sp|P81623|ERP29_BOVIN
496	496	2.16	15.92	9.91	9.91	tr|F1MWR3|F1MWR3_BOVIN	Uncharacterized protein OS=Bos taurus GN=ETFA PE=4 SV=1	BOVIN	2	1.41906	0.40249	sp|Q2KJE4|ETFA_BOVIN
497	497	2.16	21.28	10.14	10.14	tr|F1MR86|F1MR86_BOVIN	Uncharacterized protein (Fragment) OS=Bos taurus PE=4 SV=1	BOVIN	2	0.928966	0.238354	tr|C8BKC8|C8BKC8_SHEEP
498	498	2.15	15.18	12.57	12.57	tr|B1H0W7|B1H0W7_BOVIN	Prostaglandin D2 synthase 21kDa (Brain) OS=Bos taurus GN=PTGDS PE=2 SV=1	BOVIN	2	0.92045	0.832214	sp|Q9XSM0|PTGDS_SHEEP;sp|O02853|PTGDS_BOVIN
499	499	2.14	4.722	2.698	1.686	tr|A7Z066|A7Z066_BOVIN	Canx protein OS=Bos taurus GN=canx PE=2 SV=1	BOVIN	1	0.801678	0.26355	-
500	500	2.14	10.23	8.372	6.279	sp|P12344|AATM_BOVIN	Aspartate aminotransferase, mitochondrial OS=Bos taurus GN=GOT2 PE=1 SV=2	BOVIN	4	1.00925	1	-
501	501	2.13	26.76	17.96	14.79	tr|A6QR15|A6QR15_BOVIN	LOC535277 protein OS=Bos taurus GN=LOC535277 PE=2 SV=1	BOVIN	7	1.1272	0.795743	-
502	502	2.13	20.38	7.308	3.462	sp|A4FV37|PRDBP_BOVIN	Protein kinase C delta-binding protein OS=Bos taurus GN=PRKCDBP PE=2 SV=1	BOVIN	1	1.59956	0.434644	-
503	503	2.13	9.174	4.037	2.936	tr|F1N0E5|F1N0E5_BOVIN	Uncharacterized protein OS=Bos taurus GN=CCT4 PE=4 SV=1	BOVIN	1	0.855067	0.182171	sp|Q2T9X2|TCPD_BOVIN
504	504	2.13	32.69	31.73	16.35	tr|E1BKC7|E1BKC7_BOVIN	Uncharacterized protein OS=Bos taurus GN=ERH PE=4 SV=1	BOVIN	1	0.648634	0.477869	sp|Q3SZC0|ERH_BOVIN
505	505	2.12	42.37	23.73	14.41	sp|Q3T0F7|MTPN_BOVIN	Myotrophin OS=Bos taurus GN=MTPN PE=1 SV=3	BOVIN	1	1.05682	0.79518	tr|Q862U9|Q862U9_BOVIN
506	506	2.11	5.498	3.008	1.763	tr|F1N1G7|F1N1G7_BOVIN	Uncharacterized protein OS=Bos taurus GN=KIF5B PE=4 SV=1	BOVIN	1	0.862979	0.790599	-
507	507	2.11	6.111	1.667	1.667	tr|A7YWQ4|A7YWQ4_BOVIN	SNTB2 protein OS=Bos taurus GN=SNTB2 PE=2 SV=1	BOVIN	1	0.981748	0.979866	-
508	508	2.11	27.27	8.485	8.485	sp|Q5E9D5|DEST_BOVIN	Destrin OS=Bos taurus GN=DSTN PE=2 SV=3	BOVIN	1	0.990832	1	-
509	509	2.1	9.412	5	3.235	sp|P11017|GBB2_BOVIN	Guanine nucleotide-binding protein G(I)/G(S)/G(T) subunit beta-2 OS=Bos taurus GN=GNB2 PE=2 SV=3	BOVIN	1	0.963829	0.950926	tr|A5PKD6|A5PKD6_BOVIN;tr|A7E3V7|A7E3V7_BOVIN;sp|P62871|GBB1_BOVIN;tr|F1N5Y9|F1N5Y9_BOVIN
510	510	2.1	15.35	7.018	5.263	tr|F1MCT8|F1MCT8_BOVIN	Uncharacterized protein (Fragment) OS=Bos taurus PE=4 SV=1	BOVIN	2	1.10662	0.720256	tr|A7E355|A7E355_BOVIN
511	511	2.1	11.72	8.966	5.862	sp|Q58DM8|ECHM_BOVIN	Enoyl-CoA hydratase, mitochondrial OS=Bos taurus GN=ECHS1 PE=2 SV=1	BOVIN	1	1.07647	0.552055	tr|Q95KZ6|Q95KZ6_BOVIN;tr|F1MXV2|F1MXV2_BOVIN
512	512	2.09	8.841	8.841	6.707	sp|Q2KJ39|RCN3_BOVIN	Reticulocalbin-3 OS=Bos taurus GN=RCN3 PE=2 SV=1	BOVIN	3	0.212814	0.239091	-
513	513	2.09	23.28	8.955	5.97	sp|P07688|CATB_BOVIN	Cathepsin B OS=Bos taurus GN=CTSB PE=1 SV=5	BOVIN	1	0.328095	0.316302	-
514	514	2.08	4.888	1.271	0.8798	sp|Q148N0|ODO1_BOVIN	2-oxoglutarate dehydrogenase, mitochondrial OS=Bos taurus GN=OGDH PE=2 SV=1	BOVIN	1	0.903649	0.389243	tr|F1MWG1|F1MWG1_BOVIN
515	515	2.07	5.206	3.905	2.169	sp|Q92176|COR1A_BOVIN	Coronin-1A OS=Bos taurus GN=CORO1A PE=1 SV=3	BOVIN	1	1.09648	1	-
516	516	2.07	12.82	4.274	4.274	tr|F1MR47|F1MR47_BOVIN	Uncharacterized protein OS=Bos taurus PE=4 SV=1	BOVIN	1	0.895365	1	sp|P17690|APOH_BOVIN
517	517	2.07	8.457	5.045	1.632	tr|Q08E01|Q08E01_BOVIN	Adducin 3 (Gamma) OS=Bos taurus GN=ADD3 PE=2 SV=1	BOVIN	1	1.21339	0.690641	tr|E1BGC7|E1BGC7_BOVIN
518	518	2.07	16.42	7.96	7.96	tr|C3V9V7|C3V9V7_BOVIN	RNP24 OS=Bos taurus PE=3 SV=1	BOVIN	2	1.01859	0.945706	-
519	519	2.06	18.01	7.756	4.709	tr|F1MWC2|F1MWC2_BOVIN	Uncharacterized protein OS=Bos taurus GN=LDHA PE=4 SV=1	BOVIN	1	0.416869	0.258755	sp|Q3T056|LDH6B_BOVIN;tr|D1MGL8|D1MGL8_CAPHI;sp|P19858|LDHA_BOVIN;sp|A0A1F3|LDHA_BOSMU
520	520	2.06	4.362	4.362	4.362	tr|Q1RMW9|Q1RMW9_BOVIN	Golgi phosphoprotein 3 (Coat-protein) OS=Bos taurus GN=GOLPH3 PE=2 SV=1	BOVIN	1	0.963829	0.871434	sp|A6H7F6|GLP3L_BOVIN
521	521	2.06	19.3	14.04	14.04	tr|E1BCL5|E1BCL5_BOVIN	Uncharacterized protein OS=Bos taurus PE=4 SV=1	BOVIN	1	1.41906	0.612581	sp|Q56K14|RLA1_BOVIN
522	522	2.06	4.556	2.05	2.05	tr|F1MYG0|F1MYG0_BOVIN	Uncharacterized protein OS=Bos taurus GN=OAT PE=4 SV=1	BOVIN	1	1.19124	0.585872	sp|Q3ZCF5|OAT_BOVIN
523	523	2.06	6.619	1.968	1.968	tr|F1MKH6|F1MKH6_BOVIN	Uncharacterized protein OS=Bos taurus GN=NARS PE=4 SV=1	BOVIN	1	1.01859	1	tr|E1BGV4|E1BGV4_BOVIN;sp|Q2KJG3|SYNC_BOVIN
524	524	2.05	11.59	5.047	2.804	sp|Q3ZBH0|TCPB_BOVIN	T-complex protein 1 subunit beta OS=Bos taurus GN=CCT2 PE=1 SV=3	BOVIN	1	0.879022	0.781192	-
525	525	0	4.63	3.086	1.852	tr|F1ME01|F1ME01_BOVIN	Uncharacterized protein (Fragment) OS=Bos taurus PE=4 SV=1	BOVIN	1			tr|E1BG83|E1BG83_BOVIN;tr|F1MF89|F1MF89_BOVIN;tr|A7Z055|A7Z055_BOVIN;tr|F1MD85|F1MD85_BOVIN;tr|A6H7G7|A6H7G7_BOVIN
526	526	2.04	7.268	2.381	2.381	tr|C7AR56|C7AR56_LITWA	Integrin beta OS=Litocranius walleri PE=2 SV=1	LITWA	1	1.05682	1	sp|P53712|ITB1_BOVIN;sp|P53712-2|ITB1_BOVIN;sp|B0FYY4|ITB1_SHEEP
527	527	2.04	5.275	2.418	2.418	tr|F1N632|F1N632_BOVIN	Uncharacterized protein (Fragment) OS=Bos taurus GN=DDOST PE=4 SV=1	BOVIN	1	0.731139	0.57877	sp|A6QPY0|OST48_BOVIN;tr|Q9TS10|Q9TS10_BOVIN
528	528	2.04	11.73	5.612	5.612	sp|Q2KIW9|KCY_BOVIN	UMP-CMP kinase OS=Bos taurus GN=CMPK1 PE=2 SV=2	BOVIN	1	1.04713	1	-
529	529	2.04	13.72	5.752	5.752	sp|P11019|VATE1_BOVIN	V-type proton ATPase subunit E 1 OS=Bos taurus GN=ATP6V1E1 PE=2 SV=1	BOVIN	1	1.1272	0.797791	tr|B0FZN5|B0FZN5_SHEEP
530	530	2.03	5.4	1.488	1.488	tr|E1BKT9|E1BKT9_BOVIN	Uncharacterized protein OS=Bos taurus GN=DSP PE=4 SV=1	BOVIN	3	0.765597	0.617395	-
531	531	2.03	35.79	10	7.368	sp|P19661|CTHL3_BOVIN	Cathelicidin-3 OS=Bos taurus GN=CATHL3 PE=1 SV=2	BOVIN	2	0.92045	1	tr|C8CF42|C8CF42_BUBBU;tr|Q5XL27|Q5XL27_BUBBU
532	532	2.03	4.676	2.763	1.063	tr|F1MQ99|F1MQ99_BOVIN	Uncharacterized protein (Fragment) OS=Bos taurus PE=4 SV=1	BOVIN	1	1.52757	0.455589	tr|F2Z4C6|F2Z4C6_BOVIN;sp|Q95L46|IF4G2_BOVIN
533	533	2.03	6.006	2.654	2.095	tr|F1MIL4|F1MIL4_BOVIN	Uncharacterized protein OS=Bos taurus GN=CAPN1 PE=4 SV=1	BOVIN	1	1	0.912735	tr|A1Z1N7|A1Z1N7_BOSMU;sp|Q27970|CAN1_BOVIN;tr|F1DAU3|F1DAU3_CAPHI;tr|B2ZA85|B2ZA85_SHEEP;tr|Q9GL55|Q9GL55_SHEEP;tr|D4PB78|D4PB78_CAPHI
534	534	2.03	5.42	3.097	1.659	tr|Q08DZ4|Q08DZ4_BOVIN	Smoothelin OS=Bos taurus GN=SMTN PE=2 SV=1	BOVIN	1	0.83946	0.695452	tr|F1N031|F1N031_BOVIN
535	535	2.03	3.85	3.422	1.818	tr|F1N2F1|F1N2F1_BOVIN	Uncharacterized protein (Fragment) OS=Bos taurus GN=FAM129A PE=4 SV=1	BOVIN	1	0.879022	0.635022	-
536	536	2.03	3.704	0.8772	0.8772	tr|F1N1Q8|F1N1Q8_BOVIN	Uncharacterized protein (Fragment) OS=Bos taurus GN=LNPEP PE=4 SV=1	BOVIN	1	0.972747	0.915867	-
537	537	2.03	4.038	2.885	2.115	sp|Q1LZD9|PSPC1_BOVIN	Paraspeckle component 1 OS=Bos taurus GN=PSPC1 PE=2 SV=1	BOVIN	1	0.963829	0.783171	-
538	538	2.03	10.16	6.593	5.22	sp|Q3ZBV1|IST1_BOVIN	IST1 homolog OS=Bos taurus GN=IST1 PE=2 SV=1	BOVIN	1	0.937562	1	tr|F1MXJ5|F1MXJ5_BOVIN
539	539	2.03	14.69	7.692	7.692	sp|A6QLP7|SSRA_BOVIN	Translocon-associated protein subunit alpha OS=Bos taurus GN=SSR1 PE=2 SV=1	BOVIN	2	0.954993	0.864111	-
540	540	2.03	8.333	3.788	3.788	sp|Q2HJ33|OLA1_BOVIN	Obg-like ATPase 1 OS=Bos taurus GN=OLA1 PE=2 SV=1	BOVIN	1	0.496592	0.328638	tr|Q0V8F2|Q0V8F2_BOVIN
541	541	2.03	4.275	1.301	1.301	tr|F1MPR8|F1MPR8_BOVIN	Uncharacterized protein (Fragment) OS=Bos taurus PE=4 SV=1	BOVIN	1	0.758578	0.61426	tr|A1L573|A1L573_BOVIN
542	542	2.03	15.76	5.731	4.011	tr|A2VDX0|A2VDX0_BOVIN	TWF2 protein OS=Bos taurus GN=TWF2 PE=2 SV=1	BOVIN	1	0.737904	0.57993	-
543	543	2.03	9.926	6.452	3.722	tr|F1MLV1|F1MLV1_BOVIN	Uncharacterized protein OS=Bos taurus GN=PSMC6 PE=4 SV=1	BOVIN	1	0.794328	0.66952	sp|Q2KIW6|PRS10_BOVIN
544	544	2.03	14.06	5.208	5.208	tr|B0JYN9|B0JYN9_BOVIN	Ras-related C3 botulinum toxin substrate 2 (Rho family, small GTP binding protein Rac2) OS=Bos taurus GN=RAC2 PE=2 SV=1	BOVIN	1	1.1695	0.50518	sp|Q9TU25|RAC2_BOVIN;tr|C5IJA1|C5IJA1_SHEEP;sp|P62998|RAC1_BOVIN;tr|F1MCR0|F1MCR0_BOVIN;tr|A5PK69|A5PK69_BOVIN;tr|F1MNG3|F1MNG3_BOVIN
545	545	2.03	11.92	10.88	7.254	tr|C5IJ99|C5IJ99_SHEEP	RHOA OS=Ovis aries PE=2 SV=1	SHEEP	1	1.39316	0.439485	sp|Q1RMJ6|RHOC_BOVIN;sp|P61585|RHOA_BOVIN
546	546	2.03	7.196	5.955	5.955	tr|B1H0W8|B1H0W8_BOVIN	Ribosomal protein L3 OS=Bos taurus GN=Rpl3 PE=2 SV=1	BOVIN	1	0.559758	0.286275	sp|P39872|RL3_BOVIN
547	547	2.02	22.42	18.79	15.76	tr|B9TUC7|B9TUC7_BOSIN	Cathelicidin 7 OS=Bos indicus PE=4 SV=1	BOSIN	2	0.672977	0.344738	tr|B9TUC6|B9TUC6_BOBOX;sp|P56425|CTHL7_BOVIN;tr|B9TUC9|B9TUC9_BOVIN
548	548	2.02	4.329	1.528	1.104	sp|Q29RK2|PYC_BOVIN	Pyruvate carboxylase, mitochondrial OS=Bos taurus GN=PC PE=2 SV=2	BOVIN	1	0.954993	0.92227	-
549	549	2.02	10.9	6.731	5.449	tr|Q2KJG6|Q2KJG6_BOVIN	HCLS1 binding protein 3 OS=Bos taurus GN=HS1BP3 PE=2 SV=1	BOVIN	1	0.946237	0.539134	tr|F1MK38|F1MK38_BOVIN;tr|F1MK37|F1MK37_BOVIN
550	550	2.02	1.146	0.6717	0.5136	tr|F1N0R5|F1N0R5_BOVIN	Uncharacterized protein (Fragment) OS=Bos taurus PE=4 SV=1	BOVIN	1	0.751623	0.605735	-
551	551	2.02	7.143	3.869	2.679	tr|F1MMV6|F1MMV6_BOVIN	Uncharacterized protein (Fragment) OS=Bos taurus GN=CAB39L PE=4 SV=1	BOVIN	1	1.03753	0.903152	sp|Q29RI6|CAB39_BOVIN
552	552	2.02	8.762	4.571	3.619	tr|F1MBH1|F1MBH1_BOVIN	Uncharacterized protein OS=Bos taurus GN=CAT PE=4 SV=1	BOVIN	1	1.24738	0.643784	sp|P00432|CATA_BOVIN;tr|C6KGS5|C6KGS5_CAPHI
553	553	2.02	9.95	5.473	5.473	sp|Q5E9K0|PSB2_BOVIN	Proteasome subunit beta type-2 OS=Bos taurus GN=PSMB2 PE=1 SV=1	BOVIN	1	1.13763	0.770947	-
554	554	2.02	6.694	3.651	3.651	tr|Q3MHK9|Q3MHK9_BOVIN	Fascin homolog 1, actin-bundling protein (Strongylocentrotus purpuratus) OS=Bos taurus GN=FSCN1 PE=2 SV=1	BOVIN	1	0.483059	0.318878	tr|F1N089|F1N089_BOVIN
555	555	2.02	3.903	2.23	2.23	tr|Q1RMR3|Q1RMR3_BOVIN	Cortactin OS=Bos taurus GN=CTTN PE=2 SV=1	BOVIN	1	0.903649	0.847338	-
556	556	2.02	8.816	6.801	6.801	tr|Q1JPB6|Q1JPB6_BOVIN	Acetyl-Coenzyme A acetyltransferase 2 OS=Bos taurus GN=ACAT2 PE=2 SV=1	BOVIN	1	0.847227	0.758976	tr|Q17QI3|Q17QI3_BOVIN
557	557	2.02	6.51	4.948	4.948	tr|F1MS38|F1MS38_BOVIN	Uncharacterized protein OS=Bos taurus GN=NDRG1 PE=4 SV=1	BOVIN	1	0.990832	1	sp|Q3SYX0|NDRG1_BOVIN
558	558	2.02	9.402	5.128	5.128	sp|Q32L99|PTGR2_BOVIN	Prostaglandin reductase 2 OS=Bos taurus GN=PTGR2 PE=2 SV=1	BOVIN	1	1.03753	0.576736	-
559	559	2.01	18.64	12.01	12.01	tr|F1N0R3|F1N0R3_BOVIN	Uncharacterized protein OS=Bos taurus PE=4 SV=1	BOVIN	6	0.990832	0.909262	tr|F1MJJ8|F1MJJ8_BOVIN;sp|Q32LP2|RADI_BOVIN
560	560	2.01	15.46	11.35	8.213	sp|Q5E9J1|HNRPF_BOVIN	Heterogeneous nuclear ribonucleoprotein F OS=Bos taurus GN=HNRNPF PE=2 SV=3	BOVIN	3	0.972747	0.93622	-
561	561	2.01	4.697	3.182	1.515	tr|D3IVZ3|D3IVZ3_BOVIN	DEAD box polypeptide 3 Y-linked short isoform OS=Bos taurus GN=DDX3Y PE=2 SV=1	BOVIN	1	0.990832	0.994703	tr|D3IVZ2|D3IVZ2_BOVIN;tr|C0L633|C0L633_BOVIN
562	562	2.01	10.69	4.913	4.913	tr|E1BB17|E1BB17_BOVIN	Uncharacterized protein OS=Bos taurus GN=HNRNPH3 PE=4 SV=1	BOVIN	1	0.855067	0.745975	-
563	563	2.01	4.582	1.295	1.295	tr|F1N095|F1N095_BOVIN	Uncharacterized protein (Fragment) OS=Bos taurus PE=4 SV=1	BOVIN	1	0.862979	0.778529	sp|Q32PG1|AP3B1_BOVIN;tr|E1BME2|E1BME2_BOVIN
564	564	2.01	6.072	5.123	3.605	tr|F1MYV9|F1MYV9_BOVIN	Uncharacterized protein OS=Bos taurus GN=OXSR1 PE=4 SV=1	BOVIN	1	0.972747	1	-
565	565	2.01	8.319	2.037	2.037	tr|F1ME65|F1ME65_BOVIN	Uncharacterized protein OS=Bos taurus GN=CKAP4 PE=4 SV=1	BOVIN	1	0.580764	0.298576	-
566	566	2.01	3.571	1.786	1.786	tr|F1MXQ3|F1MXQ3_BOVIN	Uncharacterized protein (Fragment) OS=Bos taurus PE=4 SV=1	BOVIN	1	1.69044	0.40029	-
567	567	2.01	12.04	5.109	5.109	sp|P13272|UCRI_BOVIN	Cytochrome b-c1 complex subunit Rieske, mitochondrial OS=Bos taurus GN=UQCRFS1 PE=1 SV=3	BOVIN	1	0.990832	0.857921	-
568	568	2.01	4.011	2.075	2.075	tr|E1BMH4|E1BMH4_BOVIN	Uncharacterized protein OS=Bos taurus GN=EHHADH PE=4 SV=1	BOVIN	1	1.00925	0.965833	tr|Q3T0W1|Q3T0W1_BOVIN
569	569	2.01	20.68	5.639	5.639	tr|F1MZC0|F1MZC0_BOVIN	Uncharacterized protein (Fragment) OS=Bos taurus PE=4 SV=1	BOVIN	1	1.80302	0.369132	tr|A6QPH7|A6QPH7_BOVIN;tr|F1N6I4|F1N6I4_BOVIN;tr|A6QPX6|A6QPX6_BOVIN;tr|F1N6I6|F1N6I6_BOVIN
570	570	2.01	6.278	2.466	2.466	tr|F1MKA0|F1MKA0_BOVIN	Uncharacterized protein (Fragment) OS=Bos taurus GN=B3GALTL PE=4 SV=1	BOVIN	1	1.01859	0.950403	-
571	571	2.01	4.57	2.377	2.377	tr|F1MIZ7|F1MIZ7_BOVIN	Uncharacterized protein (Fragment) OS=Bos taurus GN=TROVE2 PE=4 SV=1	BOVIN	1	1.24738	0.659155	-
572	572	2.01	20	6.897	6.897	tr|E1BAT6|E1BAT6_BOVIN	Uncharacterized protein OS=Bos taurus PE=3 SV=1	BOVIN	1	1.03753	0.562575	sp|Q3T0X6|RS16_BOVIN
573	573	2.01	10.51	5.447	5.447	sp|P35705|PRDX3_BOVIN	Thioredoxin-dependent peroxide reductase, mitochondrial OS=Bos taurus GN=PRDX3 PE=1 SV=2	BOVIN	1	0.972747	0.955802	-
574	574	2	64.54	49.67	44.8	sp|P04258|CO3A1_BOVIN	Collagen alpha-1(III) chain OS=Bos taurus GN=COL3A1 PE=1 SV=1	BOVIN	80			tr|F1MXS8|F1MXS8_BOVIN;tr|F1N2Y4|F1N2Y4_BOVIN
575	575	2	53.44	52.77	45.01	tr|F2Z4C1|F2Z4C1_BOVIN	Uncharacterized protein OS=Bos taurus GN=TUBA1A PE=4 SV=1	BOVIN	22			tr|D0VWZ0|D0VWZ0_SHEEP;sp|Q2HJ86|TBA1D_BOVIN;tr|F2Z4K0|F2Z4K0_BOVIN;sp|Q32KN8|TBA3_BOVIN;tr|F1MV09|F1MV09_BOVIN
576	576	2	48.29	41.43	38.32	sp|P81287|ANXA5_BOVIN	Annexin A5 OS=Bos taurus GN=ANXA5 PE=1 SV=3	BOVIN	21	0.794328	0.669094	-
577	577	2	45.15	33.5	33.5	tr|B6ZBP2|B6ZBP2_BUBBU	Alpha S1 casein OS=Bubalus bubalis GN=CSN1S1 PE=2 SV=1	BUBBU	29			-
578	578	2	48.48	45.45	40.15	tr|B5A5S9|B5A5S9_BOSMU	Fatty acid binding protein 4 OS=Bos mutus grunniens GN=FABP4 PE=2 SV=1	BOSMU	4	0.218776	0.159442	tr|A9YUY8|A9YUY8_SHEEP;tr|A1E458|A1E458_CAPHI
579	579	2	17.13	17.13	13.81	tr|E1BM87|E1BM87_BOVIN	Uncharacterized protein OS=Bos taurus GN=ARF3 PE=3 SV=1	BOVIN	2	1.01859	0.800101	tr|C5IWU3|C5IWU3_SHEEP;tr|C5IWU0|C5IWU0_SHEEP;sp|Q5E9I6|ARF3_BOVIN;sp|P84081|ARF2_BOVIN;sp|P84080|ARF1_BOVIN
580	580	2	15.32	12.5	10.48	sp|Q0VC36|1433S_BOVIN	14-3-3 protein sigma OS=Bos taurus GN=SFN PE=2 SV=1	BOVIN	3	1.1272	0.795032	sp|O77642|1433S_SHEEP
581	581	2	10.21	7.042	7.042	tr|A8E4P3|A8E4P3_BOVIN	STOM protein OS=Bos taurus GN=STOM PE=2 SV=1	BOVIN	2	0.990832	0.926604	tr|F1N2R1|F1N2R1_BOVIN
582	582	2	7.046	5.962	3.523	tr|Q1JPF2|Q1JPF2_BOVIN	NADH dehydrogenase (Ubiquinone) 1 alpha subcomplex, 9, 39kDa (Fragment) OS=Bos taurus GN=NDUFA9 PE=2 SV=1	BOVIN	2	1.04713	0.88918	sp|P34943|NDUA9_BOVIN
583	583	2	7.161	5.115	2.813	tr|F1MN78|F1MN78_BOVIN	Uncharacterized protein OS=Bos taurus GN=MGC159547 PE=4 SV=1	BOVIN	1	0.380189	0.246393	tr|F1MN76|F1MN76_BOVIN;tr|F1MN75|F1MN75_BOVIN;tr|A6QPZ4|A6QPZ4_BOVIN;tr|E1BFQ2|E1BFQ2_BOVIN;tr|F1ME75|F1ME75_BOVIN
584	584	2	10.29	10.29	7.353	sp|P19803|GDIR1_BOVIN	Rho GDP-dissociation inhibitor 1 OS=Bos taurus GN=ARHGDIA PE=1 SV=3	BOVIN	1	0.928966	0.781152	tr|Q7M2Q9|Q7M2Q9_BOVIN;tr|F1N7Y0|F1N7Y0_BOVIN
585	585	2	5.512	2.756	2.756	tr|A7MBD4|A7MBD4_BOVIN	FARSA protein OS=Bos taurus GN=FARSA PE=2 SV=1	BOVIN	1	0.954993	0.942384	-
586	586	2	15.43	9.143	5.714	tr|C5IWU1|C5IWU1_SHEEP	ADP-ribosylation factor 6 OS=Ovis aries GN=ARF6 PE=2 SV=1	SHEEP	1	1.52757	0.468419	tr|F2Z4H6|F2Z4H6_BOVIN
587	587	2	9.038	6.122	4.665	tr|F1MB84|F1MB84_BOVIN	Uncharacterized protein (Fragment) OS=Bos taurus GN=GRHPR PE=4 SV=1	BOVIN	1	0.625173	0.446138	-
588	588	2	18.38	11.11	8.974	sp|Q3T0Y5|PSA2_BOVIN	Proteasome subunit alpha type-2 OS=Bos taurus GN=PSMA2 PE=1 SV=3	BOVIN	1	1.35519	0.560447	-
589	589	2	5.191	2.186	1.639	tr|F1MW44|F1MW44_BOVIN	Uncharacterized protein OS=Bos taurus GN=F13A1 PE=4 SV=1	BOVIN	1	0.824138	0.723909	-
590	590	2	1.596	1.596	1.064	tr|F1MY28|F1MY28_BOVIN	Uncharacterized protein OS=Bos taurus GN=BAT3 PE=4 SV=1	BOVIN	1	0.751623	0.611951	-
591	591	2	6.711	2.282	1.611	tr|Q08DE9|Q08DE9_BOVIN	CUL2 protein OS=Bos taurus GN=CUL2 PE=2 SV=1	BOVIN	1	1.07647	0.864636	tr|F1MWA4|F1MWA4_BOVIN
592	592	2	6.639	6.639	4.979	sp|Q5E987|PSA5_BOVIN	Proteasome subunit alpha type-5 OS=Bos taurus GN=PSMA5 PE=1 SV=1	BOVIN	2	2.12814	0.302147	-
593	593	2	10.27	3.318	2.054	tr|A3KMV6|A3KMV6_BOVIN	HNRNPR protein OS=Bos taurus GN=HNRNPR PE=2 SV=1	BOVIN	1	0.990832	0.975947	-
594	594	2	5.15	2.897	1.931	tr|F1MM86|F1MM86_BOVIN	Uncharacterized protein OS=Bos taurus GN=C6 PE=4 SV=1	BOVIN	1	0.847227	0.761851	sp|Q29RU4|CO6_BOVIN
595	595	2	8.654	7.051	5.128	sp|Q95323|CAH4_BOVIN	Carbonic anhydrase 4 OS=Bos taurus GN=CA4 PE=2 SV=1	BOVIN	1	3.19154	0.205981	-
596	596	2	12.31	9.328	7.836	tr|F1MY36|F1MY36_BOVIN	Uncharacterized protein OS=Bos taurus GN=LHPP PE=4 SV=1	BOVIN	1			sp|Q0VD18|LHPP_BOVIN
597	597	2	16.95	13.56	10.17	tr|Q2VA74|Q2VA74_SHEEP	Tumor necrosis factor superfamily member 5-induced protein 1-like OS=Ovis aries PE=4 SV=1	SHEEP	1	0.619441	0.445683	sp|Q2NL24|PSMG2_BOVIN
598	598	2	12.16	7.658	5.856	tr|A7MBG9|A7MBG9_BOVIN	WBSCR1 protein OS=Bos taurus GN=WBSCR1 PE=2 SV=1	BOVIN	1	0.283139	0.192352	sp|Q1JPH6|IF4H_BOVIN
599	599	2	4.762	4.762	3.401	sp|P68002|VDAC2_BOVIN	Voltage-dependent anion-selective channel protein 2 OS=Bos taurus GN=VDAC2 PE=2 SV=2	BOVIN	1	1.00925	0.907463	-
600	600	2	5.582	1.663	1.663	tr|E1BBY7|E1BBY7_BOVIN	Uncharacterized protein OS=Bos taurus GN=HSPA4 PE=3 SV=1	BOVIN	1	0.895365	0.840724	-
601	601	2	7.879	1.515	1.515	sp|A7YW98|SYRC_BOVIN	Arginyl-tRNA synthetase, cytoplasmic OS=Bos taurus GN=RARS PE=2 SV=1	BOVIN	1	1.00925	0.965944	-
602	602	2	7.38	1.476	1.476	tr|Q2KIQ1|Q2KIQ1_BOVIN	Phosphoglucomutase 3 OS=Bos taurus GN=PGM3 PE=2 SV=1	BOVIN	1	0.879022	0.816147	tr|F1MS56|F1MS56_BOVIN
603	603	2	4.167	0.9868	0.9868	sp|Q3SYW6|EIF3C_BOVIN	Eukaryotic translation initiation factor 3 subunit C OS=Bos taurus GN=EIF3C PE=2 SV=1	BOVIN	1	0.765597	0.626181	-
604	604	2	2.658	1.467	1.467	sp|Q32PF2|ACLY_BOVIN	ATP-citrate synthase OS=Bos taurus GN=ACLY PE=2 SV=1	BOVIN	1	0.698232	0.540925	sp|Q2TCH3|ACLY_SHEEP
605	605	2	10.33	5.978	5.978	tr|Q08DV2|Q08DV2_BOVIN	Glucosamine-phosphate N-acetyltransferase 1 OS=Bos taurus GN=GNPNAT1 PE=2 SV=1	BOVIN	1	0.691831	0.530294	tr|F1N5F5|F1N5F5_BOVIN
606	606	2	9.605	3.39	3.39	tr|A6QNX4|A6QNX4_BOVIN	PRKACB protein OS=Bos taurus GN=PRKACB PE=2 SV=1	BOVIN	1	1	0.982578	sp|P05131|KAPCB_BOVIN;sp|P05131-2|KAPCB_BOVIN;tr|F1MQH6|F1MQH6_BOVIN;tr|E1BHI4|E1BHI4_BOVIN;tr|E1BEN2|E1BEN2_BOVIN
607	607	2	3.509	2.159	2.159	tr|E1B7E7|E1B7E7_BOVIN	Uncharacterized protein OS=Bos taurus PE=4 SV=1	BOVIN	1	1	0.967485	tr|A4FUZ2|A4FUZ2_BOVIN
608	608	2	7.619	5.238	5.238	sp|A7YY28|ABHEB_BOVIN	Abhydrolase domain-containing protein 14B OS=Bos taurus GN=ABHD14B PE=2 SV=1	BOVIN	1	1.1695	0.724133	-
609	609	2	4.615	4.308	4.308	sp|Q29448|HMGCL_BOVIN	Hydroxymethylglutaryl-CoA lyase, mitochondrial OS=Bos taurus GN=HMGCL PE=2 SV=2	BOVIN	1	0.559758	0.380945	-
610	610	2	5.496	1.679	1.679	sp|P48818|ACADV_BOVIN	Very long-chain specific acyl-CoA dehydrogenase, mitochondrial OS=Bos taurus GN=ACADVL PE=2 SV=3	BOVIN	1			-
611	611	2	6.241	2.774	2.774	tr|Q58CS3|Q58CS3_BOVIN	Dipeptidylpeptidase III isoform 1 OS=Bos taurus GN=DPP3 PE=2 SV=1	BOVIN	1	0.92045	0.813747	tr|F2Z4F5|F2Z4F5_BOVIN
612	612	2	10.57	4.846	4.846	tr|F1N6J7|F1N6J7_BOVIN	Uncharacterized protein (Fragment) OS=Bos taurus PE=4 SV=1	BOVIN	1	0.895365	0.817005	tr|F1MTN4|F1MTN4_BOVIN;tr|A3KN10|A3KN10_BOVIN;tr|A2VE34|A2VE34_BOVIN;sp|Q28165|PABP2_BOVIN
613	613	2	6.281	4.271	4.271	sp|Q08DW9|ABD12_BOVIN	Monoacylglycerol lipase ABHD12 OS=Bos taurus GN=ABHD12 PE=2 SV=1	BOVIN	1	0.704693	0.541004	-
614	614	2	4.167	3.289	3.289	tr|Q3ZC83|Q3ZC83_BOVIN	Solute carrier family 29 (Nucleoside transporters), member 1 OS=Bos taurus GN=SLC29A1 PE=2 SV=1	BOVIN	2	0.990832	0.729012	tr|Q0V8K9|Q0V8K9_BOVIN
615	615	2	6.498	5.054	5.054	tr|Q2TBR3|Q2TBR3_BOVIN	SET nuclear oncogene OS=Bos taurus GN=SET PE=2 SV=1	BOVIN	2	1.11686	0.808242	tr|F1MCF1|F1MCF1_BOVIN
616	616	2	5.814	4.264	4.264	tr|F1MM83|F1MM83_BOVIN	Uncharacterized protein OS=Bos taurus GN=PGLS PE=4 SV=1	BOVIN	1	1.2942	0.448096	sp|Q2TBQ8|6PGL_BOVIN
617	617	2	8.555	2.655	2.065	tr|Q2HJI1|Q2HJI1_BOVIN	SDHA protein OS=Bos taurus GN=SDHA PE=2 SV=1	BOVIN	1	1.18032	0.762244	tr|A7E3V1|A7E3V1_BOVIN;tr|Q0QF04|Q0QF04_BOVIN;sp|P31039|DHSA_BOVIN
618	618	2	20.5	8.075	8.075	tr|B7P027|B7P027_SHEEP	H+ transporting ATP synthase subunit D OS=Ovis aries PE=2 SV=1	SHEEP	2	1.03753	0.58641	sp|P13620|ATP5H_BOVIN;tr|Q1JP98|Q1JP98_BOVIN
619	619	2	21.21	13.64	13.64	tr|Q9MQK5|Q9MQK5_RUPRU	ATP synthase protein 8 OS=Rupicapra rupicapra PE=3 SV=1	RUPRU	1	0.946237	0.799434	tr|Q7JAT2|Q7JAT2_BOVIN;tr|Q45MQ1|Q45MQ1_BOVIN;tr|Q45LV2|Q45LV2_BOVIN;tr|Q45LM4|Q45LM4_BOVIN;tr|Q45LL1|Q45LL1_BOVIN;tr|E7BTI3|E7BTI3_BOSIN;tr|E5E5K6|E5E5K6_BISBI;tr|D5MBJ0|D5MBJ0_BISBO;tr|D5LXQ9|D5LXQ9_BOSPR;tr|D0VEF8|D0VEF8_CAPHI;tr|C4PL05|C4PL05_BOSJA;tr|C3TVJ5|C3TVJ5_9CETA;tr|C3TVI2|C3TVI2_CAPNU;tr|C3TVG9|C3TVG9_CAPIB;tr|C3TVF6|C3TVF6_CAPFA;tr|B1P0Q5|B1P0Q5_BISBI;tr|B1P0L6|B1P0L6_BOVIN;tr|B1NZI…
620	620	2	8.696	6.211	6.211	tr|Q3SX33|Q3SX33_BOVIN	Thy-1 cell surface antigen OS=Bos taurus GN=THY1 PE=2 SV=1	BOVIN	2	0.847227	0.755854	-
621	621	2	12.09	12.09	12.09	tr|F1N150|F1N150_BOVIN	Uncharacterized protein (Fragment) OS=Bos taurus GN=SNRPE PE=4 SV=1	BOVIN	1	0.990832	0.9612	tr|F1ME11|F1ME11_BOVIN;tr|E1BHK8|E1BHK8_BOVIN;sp|A4FUI2|RUXE_BOVIN
622	622	2	3.417	2.698	2.698	tr|F1MTN7|F1MTN7_BOVIN	Uncharacterized protein OS=Bos taurus GN=PGM5 PE=4 SV=1	BOVIN	1	0.660694	0.482823	tr|A6QNJ7|A6QNJ7_BOVIN;tr|A1L598|A1L598_BOVIN
623	623	2	7.031	5.469	5.469	tr|F1MHH9|F1MHH9_BOVIN	Uncharacterized protein OS=Bos taurus PE=4 SV=1	BOVIN	1	1.1695	0.366571	tr|E1B9L0|E1B9L0_BOVIN;tr|A8DC35|A8DC35_BOVIN;sp|Q28110|FCGR2_BOVIN
624	624	2	6.923	2.115	2.115	tr|F1N206|F1N206_BOVIN	Uncharacterized protein (Fragment) OS=Bos taurus GN=DLD PE=4 SV=1	BOVIN	1	0.809096	0.69703	-
625	625	2	2.867	1.556	1.556	tr|F1N6Y7|F1N6Y7_BOVIN	Uncharacterized protein (Fragment) OS=Bos taurus PE=4 SV=1	BOVIN	1	0.92045	0.884142	tr|Q32LD6|Q32LD6_BOVIN;tr|F1MQT3|F1MQT3_BOVIN
626	626	2	4.362	1.636	1.636	tr|F1MZV1|F1MZV1_BOVIN	Uncharacterized protein (Fragment) OS=Bos taurus PE=4 SV=1	BOVIN	1	0.672977	0.462868	tr|Q5W5U3|Q5W5U3_BOVIN;tr|F1MIQ6|F1MIQ6_BOVIN
627	627	2	8.614	4.869	4.869	tr|F1MS25|F1MS25_BOVIN	Uncharacterized protein OS=Bos taurus GN=NDUFS3 PE=4 SV=1	BOVIN	1	1.1695	0.740252	sp|P23709|NDUS3_BOVIN
628	628	2	12.64	6.593	6.593	tr|E1BAK1|E1BAK1_BOVIN	Uncharacterized protein OS=Bos taurus PE=4 SV=1	BOVIN	1	0.990832	0.567528	sp|P00423|COX41_BOVIN;tr|E1BBN2|E1BBN2_BOVIN
629	629	2	4.009	3.066	3.066	tr|Q3ZC41|Q3ZC41_BOVIN	Acetyl-Coenzyme A acyltransferase 1 OS=Bos taurus GN=ACAA1 PE=2 SV=1	BOVIN	1	1.1272	0.788778	-
630	630	2	20.93	16.28	16.28	sp|P00429|CX6B1_BOVIN	Cytochrome c oxidase subunit 6B1 OS=Bos taurus GN=COX6B1 PE=1 SV=2	BOVIN	1	1.48594	0.463789	-
631	631	2	5.036	3.118	3.118	tr|Q2TBL2|Q2TBL2_BOVIN	Cell adhesion molecule 1 OS=Bos taurus GN=CADM1 PE=2 SV=1	BOVIN	1	1.47231	0.494109	tr|F1ME17|F1ME17_BOVIN
632	632	2	4.241	4.241	3.125	tr|Q2NKZ9|Q2NKZ9_BOVIN	Serine carboxypeptidase 1 OS=Bos taurus GN=SCPEP1 PE=2 SV=1	BOVIN	1	0.717794	0.54973	tr|F1MLZ3|F1MLZ3_BOVIN;tr|A1L543|A1L543_BOVIN
633	633	2	3.665	2.618	2.618	sp|Q0VCG9|PTX3_BOVIN	Pentraxin-related protein PTX3 OS=Bos taurus GN=PTX3 PE=2 SV=1	BOVIN	1	0.301995	0.202795	-
634	634	2	16.57	3.55	3.55	tr|B2KJ42|B2KJ42_BOVIN	Fructose-1,6-bisphosphatase 1 OS=Bos taurus PE=2 SV=1	BOVIN	1	0.824138	0.722073	sp|Q3SZB7|F16P1_BOVIN;sp|P09199|F16P1_SHEEP;tr|B3RFM8|B3RFM8_BOVIN
635	635	2	9.737	5.526	5.526	tr|Q58DN6|Q58DN6_BOVIN	CDC37 homolog OS=Bos taurus GN=CDC37 PE=2 SV=1	BOVIN	1	0.895365	0.825959	sp|Q5EAC6|CDC37_BOVIN
636	636	2	10.43	2.421	2.421	tr|F1N7K8|F1N7K8_BOVIN	Uncharacterized protein OS=Bos taurus GN=ALDH6A1 PE=4 SV=1	BOVIN	1	1.58489	0.444145	sp|Q07536|MMSA_BOVIN
637	637	2	7.105	1.421	1.421	tr|F1MTM8|F1MTM8_BOVIN	Uncharacterized protein OS=Bos taurus GN=GLUD1 PE=4 SV=1	BOVIN	1	1.18032	0.72806	sp|P00366|DHE3_BOVIN;tr|Q8MIP8|Q8MIP8_SHEEP
638	638	2	2.148	0.9009	0.9009	tr|F1MPD1|F1MPD1_BOVIN	Uncharacterized protein (Fragment) OS=Bos taurus GN=MRC2 PE=4 SV=1	BOVIN	1	0.679204	0.513883	-
639	639	2	3.726	1.937	1.937	tr|E1BB38|E1BB38_BOVIN	Uncharacterized protein OS=Bos taurus GN=SRP72 PE=4 SV=1	BOVIN	1	1.02802	0.89414	-
640	640	2	7.242	2.507	2.507	tr|C3V6M6|C3V6M6_SHEEP	Calpastatin isoform III OS=Ovis aries GN=CAST PE=2 SV=1	SHEEP	2	0.83946	0.742715	tr|C3V6M4|C3V6M4_SHEEP;tr|Q9XSX1|Q9XSX1_BOVIN;tr|F1N161|F1N161_BOVIN;tr|F1MR96|F1MR96_BOVIN;tr|F1MD74|F1MD74_BOVIN;tr|C3V6M5|C3V6M5_SHEEP;tr|A7LFP6|A7LFP6_BOSMU;tr|A6QNM1|A6QNM1_BOVIN;tr|B8Y5Y4|B8Y5Y4_BOSMU;tr|Q29156|Q29156_BOVIN
641	641	2	5.284	2.153	2.153	sp|P53619|COPD_BOVIN	Coatomer subunit delta OS=Bos taurus GN=ARCN1 PE=1 SV=1	BOVIN	1	0.990832	1	-
642	642	2	12.75	9.804	9.804	tr|F1N6A0|F1N6A0_BOVIN	Uncharacterized protein OS=Bos taurus GN=ISOC2 PE=4 SV=1	BOVIN	1	1.90546	0.345873	sp|Q32KX0|ISOC2_BOVIN
643	643	2	7.692	3.846	3.846	tr|F1ML12|F1ML12_BOVIN	Uncharacterized protein (Fragment) OS=Bos taurus GN=GLRX3 PE=4 SV=1	BOVIN	1	1.00925	0.972603	sp|Q58DA7|GLRX3_BOVIN
644	644	2	4.944	3.146	3.146	tr|E1BLF0|E1BLF0_BOVIN	Uncharacterized protein OS=Bos taurus GN=PRRC1 PE=4 SV=1	BOVIN	1	0.963829	0.954588	-
645	645	2	5.674	2.837	2.837	tr|E1BIB4|E1BIB4_BOVIN	Uncharacterized protein OS=Bos taurus GN=HNRNPL PE=4 SV=1	BOVIN	1			-
646	646	2	13.09	8.901	8.901	tr|B6VAP7|B6VAP7_BOVIN	CDC42 protein OS=Bos taurus GN=CDC42 PE=2 SV=1	BOVIN	1	1.10662	0.665945	sp|Q2KJ93|CDC42_BOVIN;tr|F1N5L2|F1N5L2_BOVIN;tr|F1MND1|F1MND1_BOVIN
647	647	2	4.221	2.597	2.597	sp|Q3B7M2|GLO2_BOVIN	Hydroxyacylglutathione hydrolase, mitochondrial OS=Bos taurus GN=HAGH PE=2 SV=3	BOVIN	1	1.19124	0.720044	sp|Q3B7M2-2|GLO2_BOVIN
648	648	2	7.572	3.655	3.655	sp|Q2TA49|VASP_BOVIN	Vasodilator-stimulated phosphoprotein OS=Bos taurus GN=VASP PE=2 SV=3	BOVIN	1	1.03753	0.867228	-
649	649	2	10.42	5.357	5.357	sp|Q2HJD7|3HIDH_BOVIN	3-hydroxyisobutyrate dehydrogenase, mitochondrial OS=Bos taurus GN=HIBADH PE=2 SV=1	BOVIN	1	2.58226	0.247626	-
650	650	2	4.673	2.336	2.336	sp|A6QLR4|FLOT2_BOVIN	Flotillin-2 OS=Bos taurus GN=FLOT2 PE=2 SV=1	BOVIN	1	0.737904	0.59323	-
651	651	2	21.43	8.929	8.929	tr|Q9TS96|Q9TS96_BOVIN	Superoxide dismutase [Cu-Zn] (Fragments) OS=Bos taurus PE=3 SV=1	Cu-Zn	1	0.990832	0.940741	tr|F1MNQ4|F1MNQ4_BOVIN;sp|Q52RN5|SODC_BOSMU;sp|P00442|SODC_BOVIN;tr|Q861T4|Q861T4_BOVIN
652	652	2	3.663	2.93	2.93	tr|Q9BGU1|Q9BGU1_BOVIN	Histidine-rich glycoprotein OS=Bos taurus GN=BTHRG PE=2 SV=1	BOVIN	1	1.0666	0.859237	tr|F1MWZ5|F1MWZ5_BOVIN;tr|F1MKS5|F1MKS5_BOVIN;sp|P33433|HRG_BOVIN;tr|Q9TS85|Q9TS85_BOVIN;tr|F1MH58|F1MH58_BOVIN
653	653	2	2.913	2.265	2.265	tr|Q32PI4|Q32PI4_BOVIN	Complement factor I OS=Bos taurus GN=CFI PE=2 SV=1	BOVIN	1	0.92045	0.876527	tr|F1N4M7|F1N4M7_BOVIN
654	654	2	7.111	5.333	5.333	tr|Q2KIV8|Q2KIV8_BOVIN	Glutathione S-transferase mu 3 (Brain) OS=Bos taurus GN=GSTM3 PE=2 SV=1	BOVIN	1	1.65959	0.410127	tr|F1MUX6|F1MUX6_BOVIN;tr|E1B7U2|E1B7U2_BOVIN;tr|Q30B87|Q30B87_SHEEP
655	655	2	9.119	3.343	3.343	tr|Q2KIL3|Q2KIL3_BOVIN	Delta-aminolevulinic acid dehydratase OS=Bos taurus GN=ALAD PE=2 SV=1	BOVIN	1	1.07647	0.856552	sp|Q58DK5|HEM2_BOVIN;tr|F1N7E5|F1N7E5_BOVIN
656	656	2	8.612	6.699	6.699	tr|Q0VBY4|Q0VBY4_BOVIN	Tumor protein D52-like 1 OS=Bos taurus GN=TPD52L1 PE=2 SV=1	BOVIN	1	3.87258	0.242518	-
657	657	2	21.05	9.774	9.774	tr|F1N301|F1N301_BOVIN	Uncharacterized protein (Fragment) OS=Bos taurus PE=4 SV=1	BOVIN	1	1.0666	0.877791	tr|D3YC70|D3YC70_BOSGF
658	658	2	2.947	2.161	2.161	tr|F1N2K1|F1N2K1_BOVIN	Uncharacterized protein OS=Bos taurus GN=PCYOX1 PE=4 SV=1	BOVIN	1	1.15878	0.759875	tr|A6QPR1|A6QPR1_BOVIN
659	659	2	9.894	6.007	6.007	tr|F1N1J3|F1N1J3_BOVIN	Uncharacterized protein (Fragment) OS=Bos taurus PE=4 SV=1	BOVIN	1	1.33045	0.59348	tr|Q3MHF7|Q3MHF7_BOVIN;tr|F1N4Q0|F1N4Q0_BOVIN
660	660	2	5.705	1.902	1.902	tr|F1MUP4|F1MUP4_BOVIN	Uncharacterized protein OS=Bos taurus GN=RPN2 PE=4 SV=1	BOVIN	1			tr|E1BFV1|E1BFV1_BOVIN;sp|Q3SZI6|RPN2_BOVIN
661	661	2	2.749	1.571	1.571	tr|F1MU24|F1MU24_BOVIN	Uncharacterized protein (Fragment) OS=Bos taurus GN=PYGB PE=4 SV=1	BOVIN	1	1.07647	0.864134	tr|F1MJE3|F1MJE3_BOVIN;sp|Q5MIB6|PYGB_SHEEP;sp|Q3B7M9|PYGB_BOVIN
662	662	2	2.926	2.926	2.926	tr|F1MR58|F1MR58_BOVIN	Uncharacterized protein (Fragment) OS=Bos taurus PE=4 SV=1	BOVIN	1			sp|P12234|MPCP_BOVIN;sp|P12234-2|MPCP_BOVIN
663	663	2	2.451	1.581	1.581	tr|F1MCY5|F1MCY5_BOVIN	Uncharacterized protein (Fragment) OS=Bos taurus GN=PAPLN PE=4 SV=1	BOVIN	1	0.83946	0.742567	-
664	664	2	13.59	9.709	9.709	tr|B0LRN6|B0LRN6_SHEEP	Asparaginase-like 1 protein (Fragment) OS=Ovis aries PE=2 SV=1	SHEEP	1	1.21339	0.731334	sp|Q32LE5|ASGL1_BOVIN
665	665	2	15.69	10.78	10.78	tr|A6QPM9|A6QPM9_BOVIN	PTMS protein OS=Bos taurus GN=PTMS PE=4 SV=1	BOVIN	1	1.13763	0.741345	sp|P08814|PTMS_BOVIN
666	666	2	14.63	14.63	14.63	tr|A5JSS3|A5JSS3_CAPHI	NADH dehydrogenase (Ubiquinone) 1 alpha subcomplex 4 OS=Capra hircus PE=4 SV=1	CAPHI	1	1.40605	0.531972	sp|Q01321|NDUA4_BOVIN
667	667	2	5.341	4.154	4.154	tr|A5D7U9|A5D7U9_BOVIN	DCPS protein OS=Bos taurus GN=DCPS PE=2 SV=1	BOVIN	1	0.717794	0.563296	sp|Q8MJJ7|DCPS_BOVIN
668	668	2	7.022	4.494	4.494	sp|Q58D31|DHSO_BOVIN	Sorbitol dehydrogenase OS=Bos taurus GN=SORD PE=2 SV=3	BOVIN	1	0.717794	0.558115	sp|P07846|DHSO_SHEEP
669	669	2	15.86	13.1	13.1	sp|Q56K10|RS15_BOVIN	40S ribosomal protein S15 OS=Bos taurus GN=RPS15 PE=2 SV=3	BOVIN	1			-
670	670	2	7.477	5.607	5.607	sp|Q3T0U2|RL14_BOVIN	60S ribosomal protein L14 OS=Bos taurus GN=RPL14 PE=2 SV=3	BOVIN	1	1.00925	0.697108	-
671	671	2	7.087	5.512	5.512	sp|Q3T094|ETHE1_BOVIN	Protein ETHE1, mitochondrial OS=Bos taurus GN=ETHE1 PE=2 SV=1	BOVIN	1	0.990832	0.833059	-
672	672	2	4.695	3.052	3.052	sp|Q3SZI8|IVD_BOVIN	Isovaleryl-CoA dehydrogenase, mitochondrial OS=Bos taurus GN=IVD PE=2 SV=1	BOVIN	1	1.77011	0.378321	-
673	673	2	3.492	2.063	2.063	sp|Q3SWX9|RAD21_BOVIN	Double-strand-break repair protein rad21 homolog OS=Bos taurus GN=RAD21 PE=2 SV=1	BOVIN	1	0.981748	0.981768	-
674	674	2	9.268	5.366	5.366	sp|Q2YDP3|NC2A_BOVIN	Dr1-associated corepressor OS=Bos taurus GN=DRAP1 PE=2 SV=1	BOVIN	1	1.08643	0.853788	-
675	675	2	9.948	6.283	6.283	sp|Q2KIT0|HP20_BOVIN	Protein HP-20 homolog OS=Bos taurus PE=2 SV=1	BOVIN	1	0.990832	0.940216	-
676	676	2	20	9.6	9.6	sp|Q2HJH9|PDCD5_BOVIN	Programmed cell death protein 5 OS=Bos taurus GN=PDCD5 PE=2 SV=3	BOVIN	1	1.22462	0.683388	-
677	677	2	7.345	5.085	5.085	sp|Q0P5D0|PPIH_BOVIN	Peptidyl-prolyl cis-trans isomerase H OS=Bos taurus GN=PPIH PE=2 SV=1	BOVIN	1			-
678	678	2	28.81	9.322	9.322	sp|P79251|VATG1_BOVIN	V-type proton ATPase subunit G 1 OS=Bos taurus GN=ATP6V1G1 PE=1 SV=3	BOVIN	1	1.03753	0.929222	-
679	679	2	16.84	12.63	12.63	sp|P61955|SUMO2_BOVIN	Small ubiquitin-related modifier 2 OS=Bos taurus GN=SUMO2 PE=3 SV=1	BOVIN	1	1	0.925196	sp|Q17QV3|SUMO3_BOVIN
680	680	2	4.324	3.243	3.243	sp|P26882|PPID_BOVIN	Peptidyl-prolyl cis-trans isomerase D OS=Bos taurus GN=PPID PE=1 SV=6	BOVIN	1	2.18776	0.292517	-
681	681	2	16.51	6.422	6.422	sp|P01096|ATIF1_BOVIN	ATPase inhibitor, mitochondrial OS=Bos taurus GN=ATPIF1 PE=1 SV=2	BOVIN	1			-
682	682	2	5.371	4.348	4.348	sp|A6H767|NP1L1_BOVIN	Nucleosome assembly protein 1-like 1 OS=Bos taurus GN=NAP1L1 PE=2 SV=1	BOVIN	1	1.38038	0.54919	-
683	683	2	9.259	9.259	9.259	tr|Q8SQB5|Q8SQB5_BOVIN	Proteasome subunit LMP10 (Fragment) OS=Bos taurus PE=2 SV=1	BOVIN	1	0.954993	0.907858	sp|Q3T0T1|PSB10_BOVIN
684	684	2	6.897	6.897	6.897	tr|Q862B7|Q862B7_BOVIN	Similar to ribosomal protein S14 (Fragment) OS=Bos taurus PE=2 SV=1	BOVIN	1	2.0893	0.310435	tr|Q3T076|Q3T076_BOVIN;tr|F1MZF3|F1MZF3_BOVIN
685	685	2	4.334	4.334	4.334	tr|Q5E9E0|Q5E9E0_BOVIN	Galectin 9 short isoform OS=Bos taurus GN=LGALS9 PE=2 SV=1	BOVIN	1	0.912011	0.873709	tr|F1MZ12|F1MZ12_BOVIN;sp|Q3MHZ8|LEG9_BOVIN
686	686	2	6.173	6.173	6.173	tr|Q29RH9|Q29RH9_BOVIN	Transmembrane protein 109 OS=Bos taurus GN=TMEM109 PE=2 SV=1	BOVIN	1	1.01859	0.956321	tr|A7E3R8|A7E3R8_BOVIN
687	687	2	13.08	13.08	13.08	tr|Q0VCY8|Q0VCY8_BOVIN	Phosphoprotein enriched in astrocytes 15 OS=Bos taurus GN=PEA15 PE=2 SV=1	BOVIN	1	1.18032	0.737992	-
688	688	2	4.323	4.323	4.323	tr|F1N7M0|F1N7M0_BOVIN	Uncharacterized protein (Fragment) OS=Bos taurus PE=4 SV=1	BOVIN	1	0.524808	0.350833	tr|F1N6X6|F1N6X6_BOVIN;tr|F1N514|F1N514_BOVIN;tr|A6QNW7|A6QNW7_BOVIN
689	689	2	2.049	2.049	2.049	tr|F1N794|F1N794_BOVIN	Uncharacterized protein OS=Bos taurus GN=PLD3 PE=4 SV=1	BOVIN	1	0.77983	0.306926	sp|Q2KJJ8|PLD3_BOVIN
690	690	2	3.503	3.503	3.503	tr|F1MLX0|F1MLX0_BOVIN	Uncharacterized protein OS=Bos taurus GN=FAHD2A PE=4 SV=1	BOVIN	1	1.52757	0.46702	sp|Q2KIB0|FAHD2_BOVIN
691	691	2	9.009	9.009	9.009	tr|E1BHF8|E1BHF8_BOVIN	Uncharacterized protein OS=Bos taurus PE=4 SV=1	BOVIN	1	1.61436	0.429	sp|P23935|NDUA5_BOVIN
692	692	2	6.341	6.341	6.341	tr|E1BFP1|E1BFP1_BOVIN	Uncharacterized protein OS=Bos taurus GN=HEBP2 PE=4 SV=1	BOVIN	1	1.01859	0.887565	-
693	693	2	6.635	6.635	6.635	tr|E1BDU3|E1BDU3_BOVIN	Uncharacterized protein OS=Bos taurus PE=3 SV=1	BOVIN	1	1.25892	0.619501	tr|C5IJA8|C5IJA8_SHEEP;sp|P00570|KAD1_BOVIN
694	694	2	19.05	19.05	19.05	tr|E1B773|E1B773_BOVIN	Uncharacterized protein OS=Bos taurus PE=4 SV=1	BOVIN	1	1.15878	0.755089	tr|B2ZA84|B2ZA84_SHEEP;sp|P10575|GLRX1_BOVIN
695	695	2	8.861	8.861	8.861	tr|A6QLZ6|A6QLZ6_BOVIN	GLRX5 protein OS=Bos taurus GN=GLRX5 PE=2 SV=1	BOVIN	1	0.912011	0.780647	-
696	696	2	16.67	16.67	16.67	tr|A1XED4|A1XED4_BOVIN	RPL23 (Fragment) OS=Bos taurus PE=2 SV=1	BOVIN	1	2.05116	0.313928	sp|Q3T057|RL23_BOVIN
697	697	2	12.84	12.84	12.84	sp|Q762I5|RETN_BOVIN	Resistin OS=Bos taurus GN=RETN PE=3 SV=1	BOVIN	1	0.990832	0.670816	-
698	698	2	11.5	11.5	11.5	sp|Q5E938|EIF1_BOVIN	Eukaryotic translation initiation factor 1 OS=Bos taurus GN=EIF1 PE=3 SV=1	BOVIN	1	1.35519	0.569095	-
699	699	2	17.39	17.39	17.39	sp|Q56JX6|RS28_BOVIN	40S ribosomal protein S28 OS=Bos taurus GN=RPS28 PE=3 SV=1	BOVIN	1	1.00925	0.937045	-
700	700	2	11.2	11.2	11.2	sp|Q56JX3|RL31_BOVIN	60S ribosomal protein L31 OS=Bos taurus GN=RPL31 PE=2 SV=1	BOVIN	2	2.03236	0.31305	-
701	701	2	11.34	11.34	11.34	sp|Q3ZBS8|TIM8A_BOVIN	Mitochondrial import inner membrane translocase subunit Tim8 A OS=Bos taurus GN=TIMM8A PE=3 SV=1	BOVIN	1	1.1272	0.761923	-
702	702	2	6.25	6.25	6.25	sp|Q3Y5Z3|ADIPO_BOVIN	Adiponectin OS=Bos taurus GN=ADIPOQ PE=1 SV=1	BOVIN	1	0.711214	0.543921	-
703	703	2	7.237	7.237	7.237	sp|Q3T0I5|FIS1_BOVIN	Mitochondrial fission 1 protein OS=Bos taurus GN=FIS1 PE=2 SV=1	BOVIN	1	0.990832	0.767914	-
704	704	2	7.627	7.627	7.627	sp|Q3SZF8|SMD2_BOVIN	Small nuclear ribonucleoprotein Sm D2 OS=Bos taurus GN=SNRPD2 PE=3 SV=1	BOVIN	1	0.981748	0.973058	-
705	705	2	5.31	5.31	5.31	sp|Q2KJ84|TMED5_BOVIN	Transmembrane emp24 domain-containing protein 5 OS=Bos taurus GN=TMED5 PE=2 SV=1	BOVIN	1			-
706	706	2	3.825	3.825	3.825	sp|Q2HJ88|RTC1_BOVIN	RNA 3'-terminal phosphate cyclase OS=Bos taurus GN=RTCD1 PE=2 SV=1	BOVIN	1	1.27057	0.644335	-
707	707	2	7.819	7.819	7.819	sp|Q29S11|NUCKS_BOVIN	Nuclear ubiquitous casein and cyclin-dependent kinases substrate OS=Bos taurus GN=NUCKS1 PE=2 SV=1	BOVIN	1	1.02802	0.605459	-
708	708	2	4.265	4.265	4.265	sp|Q29RZ0|THIL_BOVIN	Acetyl-CoA acetyltransferase, mitochondrial OS=Bos taurus GN=ACAT1 PE=2 SV=1	BOVIN	1	0.672977	0.481739	-
709	709	2	16	16	16	sp|P81644|APOA2_BOVIN	Apolipoprotein A-II OS=Bos taurus GN=APOA2 PE=1 SV=2	BOVIN	1	1.35519	0.46597	-
710	710	2	15.44	15.44	15.44	sp|P79345|NPC2_BOVIN	Epididymal secretory protein E1 OS=Bos taurus GN=NPC2 PE=1 SV=1	BOVIN	1	1.04713	0.81866	-
711	711	2	8.081	8.081	8.081	sp|P46195|KGUA_BOVIN	Guanylate kinase OS=Bos taurus GN=GUK1 PE=1 SV=2	BOVIN	1	0.824138	0.717773	-
712	712	2	16.67	16.67	16.67	sp|P19035|APOC3_BOVIN	Apolipoprotein C-III OS=Bos taurus GN=APOC3 PE=1 SV=2	BOVIN	1	0.824138	0.528686	-
713	713	2	18	18	18	sp|P0C8B3|CN142_BOVIN	Uncharacterized protein C14orf142 homolog OS=Bos taurus PE=4 SV=1	BOVIN	1	1.27057	0.638451	-
714	714	2	6.167	6.167	6.167	sp|P08760|KAD3_BOVIN	GTP:AMP phosphotransferase, mitochondrial OS=Bos taurus GN=AK3 PE=1 SV=3	BOVIN	1	1.52757	0.467253	-
715	715	2	3.006	3.006	3.006	sp|O62768|TRXR1_BOVIN	Thioredoxin reductase 1, cytoplasmic OS=Bos taurus GN=TXNRD1 PE=2 SV=3	BOVIN	1	1	0.963606	-
716	716	1.96	2.851	1.974	1.974	sp|Q3MHZ4|TGFI1_BOVIN	Transforming growth factor beta-1-induced transcript 1 protein OS=Bos taurus GN=TGFB1I1 PE=2 SV=2	BOVIN	1	0.928966	0.895664	-
717	717	1.96	15.79	15.79	15.79	sp|Q3ZBL0|RUXG_BOVIN	Small nuclear ribonucleoprotein G OS=Bos taurus GN=SNRPG PE=3 SV=1	BOVIN	1			-
718	718	1.92	5.249	2.887	2.887	tr|F1N589|F1N589_BOVIN	Uncharacterized protein OS=Bos taurus PE=4 SV=1	BOVIN	1			tr|F1N0D4|F1N0D4_BOVIN;sp|Q58DN4|PPME1_BOVIN
719	719	1.91	8.156	6.383	3.901	tr|F1N7C0|F1N7C0_BOVIN	Uncharacterized protein OS=Bos taurus GN=FARSB PE=4 SV=1	BOVIN	1	0.946237	0.849922	tr|A8E4P2|A8E4P2_BOVIN
720	720	1.89	6.738	6.738	5.319	sp|Q08E20|ESTD_BOVIN	S-formylglutathione hydrolase OS=Bos taurus GN=ESD PE=2 SV=1	BOVIN	1	1.52757	0.467287	-
721	721	1.89	10.26	5.128	5.128	sp|Q2LGB5|TOLIP_BOVIN	Toll-interacting protein OS=Bos taurus GN=TOLLIP PE=2 SV=1	BOVIN	1	1.55597	0.455447	-
722	722	1.89	5.146	2.086	2.086	sp|Q3ZBH9|MCM7_BOVIN	DNA replication licensing factor MCM7 OS=Bos taurus GN=MCM7 PE=2 SV=1	BOVIN	1	0.862979	0.781398	-
723	723	1.89	2.16	1.652	1.652	sp|A7MBC2|PDXD1_BOVIN	Pyridoxal-dependent decarboxylase domain-containing protein 1 OS=Bos taurus GN=PDXDC1 PE=2 SV=1	BOVIN	1	1.10662	0.820079	-
724	724	1.89	16.48	7.386	7.386	sp|Q3ZCC8|TPPP3_BOVIN	Tubulin polymerization-promoting protein family member 3 OS=Bos taurus GN=TPPP3 PE=1 SV=1	BOVIN	1	1.14815	0.769004	-
725	725	1.89	6.283	6.283	6.283	sp|Q148C9|HEBP1_BOVIN	Heme-binding protein 1 OS=Bos taurus GN=HEBP1 PE=2 SV=1	BOVIN	1	0.990832	0.842835	-
726	726	1.86	23.14	8.734	6.987	tr|F1MMT9|F1MMT9_BOVIN	Uncharacterized protein (Fragment) OS=Bos taurus PE=4 SV=1	BOVIN	1	1.25892	0.306328	sp|O46415|FRIL_BOVIN
727	727	1.85	4.297	2.734	2.734	tr|A1L588|A1L588_BOVIN	Asparagine synthetase (Fragment) OS=Bos taurus GN=ASNS PE=2 SV=1	BOVIN	1	0.946237	0.578878	sp|Q1LZA3|ASNS_BOVIN
728	728	1.85	1.737	0.7644	0.7644	tr|F1MIT3|F1MIT3_BOVIN	Uncharacterized protein (Fragment) OS=Bos taurus PE=4 SV=1	BOVIN	1			-
729	729	1.85	9.91	6.306	6.306	tr|B0FZM6|B0FZM6_SHEEP	Translationally-controlled 1 (Fragment) OS=Ovis aries PE=2 SV=1	SHEEP	1	0.654636	0.478528	tr|A5JST3|A5JST3_CAPHI;sp|Q5E984|TCTP_BOVIN
730	730	1.85	6.535	1.584	1.584	sp|Q5E9T9|RTCB_BOVIN	tRNA-splicing ligase RtcB homolog OS=Bos taurus PE=2 SV=1	BOVIN	1	0.937562	0.913895	-
731	731	1.85	8.333	2.439	2.439	tr|Q5BIP4|Q5BIP4_BOVIN	Target of myb1 OS=Bos taurus GN=TOM1 PE=2 SV=1	BOVIN	1	0.954993	0.938365	tr|F1MNE8|F1MNE8_BOVIN
732	732	1.84	6.48	0.6627	0.6627	tr|F1MUC5|F1MUC5_BOVIN	Uncharacterized protein (Fragment) OS=Bos taurus GN=COL15A1 PE=4 SV=1	BOVIN	1	0.928966	0.461641	-
733	733	1.83	11.4	6.618	6.618	sp|Q59I47|SMUG1_BOVIN	Single-strand selective monofunctional uracil DNA glycosylase OS=Bos taurus GN=SMUG1 PE=2 SV=1	BOVIN	2	3.87258	0.178344	-
734	734	1.83	3.128	3.017	1.564	tr|F1MPF4|F1MPF4_BOVIN	Uncharacterized protein (Fragment) OS=Bos taurus GN=ILF3 PE=4 SV=1	BOVIN	1	0.972747	0.955735	-
735	735	1.82	4.248	2.832	2.124	tr|F1MYK2|F1MYK2_BOVIN	Uncharacterized protein (Fragment) OS=Bos taurus GN=TMEM87A PE=4 SV=1	BOVIN	1	1.1695	0.750073	tr|A4FV22|A4FV22_BOVIN
736	736	1.8	14.29	3.782	3.782	tr|F1MAW2|F1MAW2_BOVIN	Uncharacterized protein OS=Bos taurus GN=SFRS7 PE=4 SV=1	BOVIN	1	0.847227	0.743166	sp|Q3T106|SRSF7_BOVIN
737	737	1.78	8.383	5.389	2.794	tr|F1MXZ3|F1MXZ3_BOVIN	Uncharacterized protein OS=Bos taurus GN=EFEMP1 PE=4 SV=1	BOVIN	1	0.751623	0.467871	tr|A2VE41|A2VE41_BOVIN
738	738	1.78	8.297	8.297	4.367	tr|F1MV98|F1MV98_BOVIN	Uncharacterized protein (Fragment) OS=Bos taurus PE=4 SV=1	BOVIN	1	1.35519	0.568933	tr|F1MP74|F1MP74_BOVIN;tr|F1MMU4|F1MMU4_BOVIN
739	739	1.77	9.705	9.705	5.907	tr|A7E3D5|A7E3D5_BOVIN	Proteasome subunit alpha type (Fragment) OS=Bos taurus GN=PSMA7 PE=2 SV=1	BOVIN	1	1.1272	0.795528	sp|Q3ZBG0|PSA7_BOVIN;tr|E1BD83|E1BD83_BOVIN
740	740	1.77	17.02	17.02	10.64	tr|Q862T6|Q862T6_BOVIN	Similar to beta 2-microglobulin (Fragment) OS=Bos taurus PE=2 SV=1	BOVIN	1	1.15878	0.642251	tr|Q862Q3|Q862Q3_BOVIN;tr|F1N5H5|F1N5H5_BOVIN;sp|P01888|B2MG_BOVIN;tr|Q6VUQ8|Q6VUQ8_BOVIN;tr|A4ZVY9|A4ZVY9_SHEEP;tr|A4ZVY8|A4ZVY8_SHEEP;tr|A4ZVY7|A4ZVY7_SHEEP;tr|A4ZVY6|A4ZVY6_SHEEP;sp|Q6QAT4|B2MG_SHEEP
741	741	1.76	3.514	0.639	0.639	tr|F1MX04|F1MX04_BOVIN	Uncharacterized protein (Fragment) OS=Bos taurus GN=EIF4GI PE=4 SV=1	BOVIN	1			-
742	742	1.74	7.656	3.589	3.589	tr|F2Z4I2|F2Z4I2_BOVIN	Uncharacterized protein OS=Bos taurus GN=AP3M1 PE=4 SV=1	BOVIN	1	0.879022	0.812098	sp|Q24K11|AP3M1_BOVIN
743	743	1.74	4.145	4.145	4.145	sp|Q4PL64|HPCA_BOVIN	Neuron-specific calcium-binding protein hippocalcin OS=Bos taurus GN=HPCA PE=2 SV=3	BOVIN	1			sp|P61602|NCALD_BOVIN
744	744	1.72	26.05	9.302	3.721	tr|E1BMK2|E1BMK2_BOVIN	Uncharacterized protein OS=Bos taurus GN=HMGB1L1 PE=4 SV=1	BOVIN	1	0.92045	0.637398	sp|P10103|HMGB1_BOVIN
745	745	1.66	7.048	3.524	3.524	sp|Q3ZCA2|CPSF5_BOVIN	Cleavage and polyadenylation specificity factor subunit 5 OS=Bos taurus GN=NUDT21 PE=2 SV=1	BOVIN	1	1.23595	0.671316	-
746	746	1.64	5.597	4.851	4.104	tr|F1N1D5|F1N1D5_BOVIN	Uncharacterized protein OS=Bos taurus GN=GBA PE=4 SV=1	BOVIN	1	0.990832	0.959408	sp|Q2KHZ8|GLCM_BOVIN
747	747	1.64	15.15	6.667	6.667	tr|Q28150|Q28150_BOVIN	ORF protein (Fragment) OS=Bos taurus GN=ORF PE=2 SV=1	BOVIN	1	0.787046	0.653355	tr|Q58DM9|Q58DM9_BOVIN;tr|E1BE42|E1BE42_BOVIN;sp|Q56K03|RL27A_BOVIN
748	748	1.64	32.95	32.95	32.95	tr|Q862X7|Q862X7_BOVIN	Similar to glutathione peroxidase (Fragment) OS=Bos taurus PE=2 SV=1	BOVIN	2	1.01859	0.838086	tr|B7UBD8|B7UBD8_BOSIN;sp|P00435|GPX1_BOVIN
749	749	1.62	8.347	3.05	2.408	sp|A5PK45|GT251_BOVIN	Procollagen galactosyltransferase 1 OS=Bos taurus GN=GLT25D1 PE=2 SV=1	BOVIN	2			-
750	750	1.6	5.405	2.287	2.287	tr|F1MNN7|F1MNN7_BOVIN	Uncharacterized protein OS=Bos taurus GN=LBP PE=4 SV=1	BOVIN	1	0.912011	0.512135	tr|D2U6U9|D2U6U9_BUBBU;sp|Q2TBI0|LBP_BOVIN
751	751	1.6	5.707	2.446	2.446	tr|Q0VD03|Q0VD03_BOVIN	CD44 molecule (Indian blood group) OS=Bos taurus GN=CD44 PE=2 SV=1	BOVIN	1	0.666807	0.498525	tr|F1MQT9|F1MQT9_BOVIN;tr|F1MHC3|F1MHC3_BOVIN;sp|Q29423|CD44_BOVIN
752	752	1.6	6.087	6.087	6.087	sp|Q3MHR0|LYPA1_BOVIN	Acyl-protein thioesterase 1 OS=Bos taurus GN=LYPLA1 PE=2 SV=1	BOVIN	1	0.990832	0.934598	-
753	753	1.59	6.154	4.103	4.103	tr|F1MQF6|F1MQF6_BOVIN	Uncharacterized protein OS=Bos taurus GN=PYCARD PE=4 SV=1	BOVIN	1			sp|Q8HXK9|ASC_BOVIN
754	754	1.59	2.73	0.6067	0.6067	tr|F1MFC6|F1MFC6_BOVIN	Uncharacterized protein (Fragment) OS=Bos taurus GN=FARP1 PE=4 SV=1	BOVIN	1			-
755	755	1.59	16.5	12.62	12.62	sp|P82908|RT36_BOVIN	28S ribosomal protein S36, mitochondrial OS=Bos taurus GN=MRPS36 PE=1 SV=2	BOVIN	1	0.679204	0.512042	-
756	756	1.57	7.438	3.857	3.857	tr|F1MTV8|F1MTV8_BOVIN	Uncharacterized protein OS=Bos taurus PE=4 SV=1	BOVIN	2	0.0461318	0.0454608	tr|Q17QC7|Q17QC7_BOVIN
757	757	1.56	24.44	24.44	13.33	tr|F2Z4H2|F2Z4H2_BOVIN	Uncharacterized protein OS=Bos taurus GN=HMGN2 PE=4 SV=1	BOVIN	1			sp|P02313|HMGN2_BOVIN
758	758	1.56	10.31	3.608	3.608	sp|A6QLG5|RS9_BOVIN	40S ribosomal protein S9 OS=Bos taurus GN=RPS9 PE=2 SV=1	BOVIN	1	0.608135	0.33474	-
759	759	1.55	3.79	1.895	1.895	tr|F1MQV8|F1MQV8_BOVIN	Uncharacterized protein OS=Bos taurus GN=ACSS3 PE=4 SV=1	BOVIN	1			sp|A7MB45|ACSS3_BOVIN
760	760	1.54	17.97	17.97	17.97	tr|F1MT45|F1MT45_BOVIN	Uncharacterized protein OS=Bos taurus GN=H2AFZ PE=4 SV=1	BOVIN	5	0.903649	0.818288	sp|Q6YNC8|H2AZ_SHEEP;sp|Q32LA7|H2AV_BOVIN;sp|P0C0S4|H2AZ_BOVIN
761	761	1.52	32.39	15.49	9.859	tr|E1BKK9|E1BKK9_BOVIN	Uncharacterized protein OS=Bos taurus GN=SELM PE=4 SV=1	BOVIN	1	1.33045	0.296473	-
762	762	1.52	5.394	3.734	3.734	sp|Q28105|EPCR_BOVIN	Endothelial protein C receptor OS=Bos taurus GN=PROCR PE=2 SV=1	BOVIN	1	1.33045	0.585466	-
763	763	1.52	7.725	5.579	5.579	sp|P54149|MSRA_BOVIN	Mitochondrial peptide methionine sulfoxide reductase OS=Bos taurus GN=MSRA PE=1 SV=2	BOVIN	1	1.0666	0.881062	-
764	765	1.5	4.706	2.647	2.647	sp|Q3MI00|DNJB1_BOVIN	DnaJ homolog subfamily B member 1 OS=Bos taurus GN=DNAJB1 PE=2 SV=3	BOVIN	1	0.937562	0.742373	-
765	766	1.49	2.453	0.7708	0.7708	tr|F1N2D3|F1N2D3_BOVIN	Uncharacterized protein (Fragment) OS=Bos taurus GN=TJP1 PE=4 SV=1	BOVIN	1	0.816582	0.709086	tr|Q95M47|Q95M47_BOVIN;tr|Q95M27|Q95M27_SHEEP
766	767	1.47	9.476	8.479	4.239	sp|P00515|KAP2_BOVIN	cAMP-dependent protein kinase type II-alpha regulatory subunit OS=Bos taurus GN=PRKAR2A PE=1 SV=2	BOVIN	1	0.990832	1	-
767	768	1.47	9.756	4.39	3.415	tr|F1MEY9|F1MEY9_BOVIN	Uncharacterized protein (Fragment) OS=Bos taurus PE=4 SV=1	BOVIN	1	0.870964	0.776017	tr|Q6VBM2|Q6VBM2_BOVIN;tr|Q2HJ26|Q2HJ26_BOVIN;tr|F1MUE7|F1MUE7_BOVIN;tr|F1MN04|F1MN04_BOVIN;tr|F1MET8|F1MET8_BOVIN;tr|F1N654|F1N654_BOVIN
768	769	1.46	19.39	7.143	5.442	tr|Q3SX47|Q3SX47_BOVIN	Heterogeneous nuclear ribonucleoprotein C (C1/C2) OS=Bos taurus GN=HNRPC PE=2 SV=1	BOVIN	1	0.990832	1	-
