# Supplementary material for: iTRAQ-proteomics and bioinformatics analyses of mammary tissue from cows with clinical mastitis due to natural infection with Staphylococci aureus
Source: BMC Genomics. 2014 Oct 2;15(1):839. doi: 10.1186/1471-2164-15-839 (PMC4198675; doi:10.1186/1471-2164-15-839)
Supplement: Supplementary file 2 — Additional file 2: Table S1: KEGG pathway analysis of the expressed proteins in mammary gland of cows by DAVID. Table S2: GO term of differential proteins for BP by Blast2GO. Table S3: Pathway analysis of differential proteins by Blast2GO. (XLS 562 KB) [file 12864_2014_6543_MOESM2_ESM.xls]

## Sheet: Table S1
Table S1. KEGG pathway analysis of the expressed proteins in mammary gland of cows
KEGG Pathway Term	RT	Genes	Count	%	P-Value	Benjamini
Valine, leucine and isoleucine degradation	RT		16	2.7	2.8e-08	4e-06
Citrate cycle (TCA cycle)	RT		13	2.2	1.4e-07	1e-05
Focal adhesion	RT		30	5	2e-06	9.8e-05
Proteasome	RT		13	2.2	9.9e-06	0.00036
Propanoate metabolism	RT		11	1.8	1.1e-05	0.00031
ECM-receptor interaction	RT		17	2.8	1.1e-05	0.00026
Glycolysis / Gluconeogenesis	RT		14	2.3	2.3e-05	0.00048
Complement and coagulation cascades	RT		16	2.7	2.3e-05	0.00042
Ribosome	RT		17	2.8	4.8e-05	0.00078
Pentose phosphate pathway	RT		9	1.5	6.5e-05	0.00094
Parkinson's disease	RT		21	3.5	9.9e-05	0.0013
Huntington's disease	RT		25	4.2	0.00012	0.0015
Pyruvate metabolism	RT		10	1.7	0.00034	0.0038
Oxidative phosphorylation	RT		20	3.3	0.0004	0.0041
Fatty acid metabolism	RT		10	1.7	0.00042	0.0041
Butanoate metabolism	RT		9	1.5	0.0006	0.0054
Tryptophan metabolism	RT		10	1.7	0.00063	0.0054
Limonene and pinene degradation	RT		5	0.8	0.0015	0.012
Lysine degradation	RT		9	1.5	0.0024	0.018
PPAR signaling pathway	RT		12	2	0.0026	0.019
Glyoxylate and dicarboxylate metabolism	RT		5	0.8	0.0035	0.024
Leukocyte transendothelial migration	RT		16	2.7	0.0038	0.025
Adherens junction	RT		11	1.8	0.0081	0.05
Amino sugar and nucleotide sugar metabolism	RT		8	1.3	0.014	0.083
Regulation of actin cytoskeleton	RT		21	3.5	0.014	0.081
Synthesis and degradation of ketone bodies	RT		4	0.7	0.015	0.083
Alzheimer's disease	RT		18	3	0.018	0.093
Tight junction	RT		15	2.5	0.019	0.096
Starch and sucrose metabolism	RT		7	1.2	0.02	0.095
beta-Alanine metabolism	RT		5	0.8	0.045	0.2
Galactose metabolism	RT		5	0.8	0.059	0.25
Fatty acid elongation in mitochondria	RT		3	0.5	0.085	0.33

## Sheet: Table S2
Table S2. GO term of differential proteins for BP
Gene Ontology term	Cluster frequency	Protein frequency of use	P-value
response to stress	20 out of 48 genes, 41.7%	141 out of 704 genes, 20.0%	0.000308598
response to stimulus	27 out of 48 genes, 56.2%	243 out of 704 genes, 34.5%	0.00115372
skeletal system development	3 out of 48 genes, 6.2%	5 out of 704 genes, 0.7%	0.00270659
response to inorganic substance	8 out of 48 genes, 16.7%	39 out of 704 genes, 5.5%	0.00313559
gas transport	2 out of 48 genes, 4.2%	2 out of 704 genes, 0.3%	0.00455839
peptide cross-linking	2 out of 48 genes, 4.2%	2 out of 704 genes, 0.3%	0.00455839
skin development	2 out of 48 genes, 4.2%	2 out of 704 genes, 0.3%	0.00455839
protein heterooligomerization	2 out of 48 genes, 4.2%	2 out of 704 genes, 0.3%	0.00455839
extracellular structure organization	6 out of 48 genes, 12.5%	26 out of 704 genes, 3.7%	0.00591904
response to steroid hormone stimulus	6 out of 48 genes, 12.5%	26 out of 704 genes, 3.7%	0.00591904
response to chemical stimulus	16 out of 48 genes, 33.3%	129 out of 704 genes, 18.3%	0.00723354
defense response	10 out of 48 genes, 20.8%	64 out of 704 genes, 9.1%	0.00765947
ossification	2 out of 48 genes, 4.2%	3 out of 704 genes, 0.4%	0.0130778
innate immune response	2 out of 48 genes, 4.2%	3 out of 704 genes, 0.4%	0.0130778
embryonic organ morphogenesis	2 out of 48 genes, 4.2%	3 out of 704 genes, 0.4%	0.0130778
tissue remodeling	2 out of 48 genes, 4.2%	3 out of 704 genes, 0.4%	0.0130778
maintenance of location in cell	2 out of 48 genes, 4.2%	3 out of 704 genes, 0.4%	0.0130778
interaction with host	2 out of 48 genes, 4.2%	3 out of 704 genes, 0.4%	0.0130778
striated muscle tissue development	4 out of 48 genes, 8.3%	15 out of 704 genes, 2.1%	0.0148875
muscle tissue development	4 out of 48 genes, 8.3%	15 out of 704 genes, 2.1%	0.0148875
protein complex assembly	8 out of 48 genes, 16.7%	50 out of 704 genes, 7.1%	0.0152226
protein complex biogenesis	8 out of 48 genes, 16.7%	50 out of 704 genes, 7.1%	0.0152226
cellular component organization at cellular level	16 out of 48 genes, 33.3%	141 out of 704 genes, 20.0%	0.0176021
response to metal ion	5 out of 48 genes, 10.4%	25 out of 704 genes, 3.6%	0.0224635
protein complex subunit organization	8 out of 48 genes, 16.7%	54 out of 704 genes, 7.7%	0.0238287
phagocytosis	2 out of 48 genes, 4.2%	4 out of 704 genes, 0.6%	0.0250183
symbiosis, encompassing mutualism through parasitism	2 out of 48 genes, 4.2%	4 out of 704 genes, 0.6%	0.0250183
embryonic organ development	2 out of 48 genes, 4.2%	4 out of 704 genes, 0.6%	0.0250183
cartilage development	2 out of 48 genes, 4.2%	4 out of 704 genes, 0.6%	0.0250183
maintenance of location	2 out of 48 genes, 4.2%	4 out of 704 genes, 0.6%	0.0250183
cell killing	3 out of 48 genes, 6.2%	10 out of 704 genes, 1.4%	0.0254382
actomyosin structure organization	3 out of 48 genes, 6.2%	10 out of 704 genes, 1.4%	0.0254382
cellular component organization or biogenesis at cellular level	16 out of 48 genes, 33.3%	147 out of 704 genes, 20.9%	0.0260339
cell activation	5 out of 48 genes, 10.4%	26 out of 704 genes, 3.7%	0.0264026
macromolecular complex assembly	9 out of 48 genes, 18.8%	66 out of 704 genes, 9.4%	0.0275554
cell surface receptor linked signaling pathway	6 out of 48 genes, 12.5%	36 out of 704 genes, 5.1%	0.0295311
inflammatory response	5 out of 48 genes, 10.4%	27 out of 704 genes, 3.8%	0.0307627
immune response	5 out of 48 genes, 10.4%	27 out of 704 genes, 3.8%	0.0307627
tissue development	8 out of 48 genes, 16.7%	57 out of 704 genes, 8.1%	0.0322411
response to molecule of bacterial origin	3 out of 48 genes, 6.2%	11 out of 704 genes, 1.6%	0.0333219
response to external stimulus	6 out of 48 genes, 12.5%	37 out of 704 genes, 5.3%	0.0334377
cellular component assembly	10 out of 48 genes, 20.8%	80 out of 704 genes, 11.4%	0.0354345
system process	8 out of 48 genes, 16.7%	58 out of 704 genes, 8.2%	0.0354545
organ morphogenesis	5 out of 48 genes, 10.4%	28 out of 704 genes, 4.0%	0.035556
macromolecular complex subunit organization	10 out of 48 genes, 20.8%	81 out of 704 genes, 11.5%	0.0383159
cellular component organization	20 out of 48 genes, 41.7%	206 out of 704 genes, 29.3%	0.0393181
positive regulation of leukocyte activation	2 out of 48 genes, 4.2%	5 out of 704 genes, 0.7%	0.0398927
transmembrane receptor protein tyrosine kinase signaling pathway	2 out of 48 genes, 4.2%	5 out of 704 genes, 0.7%	0.0398927
response to vitamin A	2 out of 48 genes, 4.2%	5 out of 704 genes, 0.7%	0.0398927
interspecies interaction between organisms	2 out of 48 genes, 4.2%	5 out of 704 genes, 0.7%	0.0398927
positive regulation of cell activation	2 out of 48 genes, 4.2%	5 out of 704 genes, 0.7%	0.0398927
cellular protein complex assembly	4 out of 48 genes, 8.3%	20 out of 704 genes, 2.8%	0.041004
positive regulation of response to stimulus	4 out of 48 genes, 8.3%	20 out of 704 genes, 2.8%	0.041004
response to hormone stimulus	6 out of 48 genes, 12.5%	39 out of 704 genes, 5.5%	0.0422369
organ development	11 out of 48 genes, 22.9%	97 out of 704 genes, 13.8%	0.0522353
enzyme linked receptor protein signaling pathway	3 out of 48 genes, 6.2%	13 out of 704 genes, 1.8%	0.0524408
I-kappaB kinase/NF-kappaB cascade	3 out of 48 genes, 6.2%	13 out of 704 genes, 1.8%	0.0524408
metal ion transport	3 out of 48 genes, 6.2%	13 out of 704 genes, 1.8%	0.0524408
cellular di-, tri-valent inorganic cation homeostasis	3 out of 48 genes, 6.2%	13 out of 704 genes, 1.8%	0.0524408
cellular component organization or biogenesis	20 out of 48 genes, 41.7%	212 out of 704 genes, 30.1%	0.0526851
cellular component biogenesis	10 out of 48 genes, 20.8%	86 out of 704 genes, 12.2%	0.0552351
transition metal ion transport	2 out of 48 genes, 4.2%	6 out of 704 genes, 0.9%	0.0572622
di-, tri-valent inorganic cation transport	2 out of 48 genes, 4.2%	6 out of 704 genes, 0.9%	0.0572622
response to growth factor stimulus	2 out of 48 genes, 4.2%	6 out of 704 genes, 0.9%	0.0572622
response to wounding	6 out of 48 genes, 12.5%	42 out of 704 genes, 6.0%	0.0580021
response to bacterium	3 out of 48 genes, 6.2%	14 out of 704 genes, 2.0%	0.0636096
di-, tri-valent inorganic cation homeostasis	3 out of 48 genes, 6.2%	14 out of 704 genes, 2.0%	0.0636096
response to biotic stimulus	5 out of 48 genes, 10.4%	33 out of 704 genes, 4.7%	0.0662901
anatomical structure formation involved in morphogenesis	5 out of 48 genes, 10.4%	33 out of 704 genes, 4.7%	0.0662901
immune effector process	4 out of 48 genes, 8.3%	24 out of 704 genes, 3.4%	0.0735255
actin filament-based process	5 out of 48 genes, 10.4%	34 out of 704 genes, 4.8%	0.0738128
actin cytoskeleton organization	5 out of 48 genes, 10.4%	34 out of 704 genes, 4.8%	0.0738128
extracellular matrix organization	3 out of 48 genes, 6.2%	15 out of 704 genes, 2.1%	0.0757902
negative regulation of cell adhesion	2 out of 48 genes, 4.2%	7 out of 704 genes, 1.0%	0.0767319
G-protein coupled receptor protein signaling pathway	2 out of 48 genes, 4.2%	7 out of 704 genes, 1.0%	0.0767319
positive regulation of defense response	2 out of 48 genes, 4.2%	7 out of 704 genes, 1.0%	0.0767319
cell division	2 out of 48 genes, 4.2%	7 out of 704 genes, 1.0%	0.0767319
anatomical structure morphogenesis	9 out of 48 genes, 18.8%	80 out of 704 genes, 11.4%	0.0815369
response to nutrient levels	4 out of 48 genes, 8.3%	25 out of 704 genes, 3.6%	0.0832517
oxygen and reactive oxygen species metabolic process	3 out of 48 genes, 6.2%	16 out of 704 genes, 2.3%	0.0889267
cation transport	3 out of 48 genes, 6.2%	16 out of 704 genes, 2.3%	0.0889267
signaling	12 out of 48 genes, 25.0%	119 out of 704 genes, 16.9%	0.0922142
response to organic substance	9 out of 48 genes, 18.8%	82 out of 704 genes, 11.6%	0.092559
cellular macromolecular complex assembly	4 out of 48 genes, 8.3%	26 out of 704 genes, 3.7%	0.0935879
leukocyte mediated immunity	2 out of 48 genes, 4.2%	8 out of 704 genes, 1.1%	0.0979475
lymphocyte mediated immunity	2 out of 48 genes, 4.2%	8 out of 704 genes, 1.1%	0.0979475
locomotion	5 out of 48 genes, 10.4%	37 out of 704 genes, 5.3%	0.0990928
acute inflammatory response	3 out of 48 genes, 6.2%	17 out of 704 genes, 2.4%	0.102958
ion transport	4 out of 48 genes, 8.3%	27 out of 704 genes, 3.8%	0.104514
intracellular protein kinase cascade	4 out of 48 genes, 8.3%	27 out of 704 genes, 3.8%	0.104514
response to extracellular stimulus	4 out of 48 genes, 8.3%	27 out of 704 genes, 3.8%	0.104514
establishment of localization	17 out of 48 genes, 35.4%	188 out of 704 genes, 26.7%	0.108495
response to endogenous stimulus	6 out of 48 genes, 12.5%	50 out of 704 genes, 7.1%	0.115569
signal transmission via phosphorylation event	4 out of 48 genes, 8.3%	28 out of 704 genes, 4.0%	0.116007
protein oligomerization	4 out of 48 genes, 8.3%	28 out of 704 genes, 4.0%	0.116007
positive regulation of immune system process	3 out of 48 genes, 6.2%	18 out of 704 genes, 2.6%	0.117818
chemical homeostasis	5 out of 48 genes, 10.4%	39 out of 704 genes, 5.5%	0.118129
regulation of leukocyte activation	2 out of 48 genes, 4.2%	9 out of 704 genes, 1.3%	0.120591
transmembrane receptor protein serine/threonine kinase signaling pathway	2 out of 48 genes, 4.2%	9 out of 704 genes, 1.3%	0.120591
response to nutrient	2 out of 48 genes, 4.2%	9 out of 704 genes, 1.3%	0.120591
response to vitamin	2 out of 48 genes, 4.2%	9 out of 704 genes, 1.3%	0.120591
multi-organism process	7 out of 48 genes, 14.6%	63 out of 704 genes, 8.9%	0.12638
cell morphogenesis	3 out of 48 genes, 6.2%	19 out of 704 genes, 2.7%	0.13344
response to oxidative stress	3 out of 48 genes, 6.2%	19 out of 704 genes, 2.7%	0.13344
positive regulation of biosynthetic process	3 out of 48 genes, 6.2%	19 out of 704 genes, 2.7%	0.13344
cellular macromolecular complex subunit organization	5 out of 48 genes, 10.4%	41 out of 704 genes, 5.8%	0.138807
signaling process	10 out of 48 genes, 20.8%	102 out of 704 genes, 14.5%	0.140536
signal transmission	10 out of 48 genes, 20.8%	102 out of 704 genes, 14.5%	0.140536
embryo development	4 out of 48 genes, 8.3%	30 out of 704 genes, 4.3%	0.140589
cell-cell adhesion	2 out of 48 genes, 4.2%	10 out of 704 genes, 1.4%	0.14438
cell communication	3 out of 48 genes, 6.2%	20 out of 704 genes, 2.8%	0.149752
regulation of cell adhesion	3 out of 48 genes, 6.2%	20 out of 704 genes, 2.8%	0.149752
cardiovascular system development	3 out of 48 genes, 6.2%	20 out of 704 genes, 2.8%	0.149752
circulatory system development	3 out of 48 genes, 6.2%	20 out of 704 genes, 2.8%	0.149752
cellular ion homeostasis	4 out of 48 genes, 8.3%	31 out of 704 genes, 4.4%	0.153621
ion homeostasis	4 out of 48 genes, 8.3%	31 out of 704 genes, 4.4%	0.153621
cellular chemical homeostasis	4 out of 48 genes, 8.3%	31 out of 704 genes, 4.4%	0.153621
localization	18 out of 48 genes, 37.5%	211 out of 704 genes, 30.0%	0.154756
cellular cation homeostasis	3 out of 48 genes, 6.2%	21 out of 704 genes, 3.0%	0.166684
cell adhesion	4 out of 48 genes, 8.3%	32 out of 704 genes, 4.5%	0.167106
biological adhesion	4 out of 48 genes, 8.3%	32 out of 704 genes, 4.5%	0.167106
morphogenesis of an epithelium	2 out of 48 genes, 4.2%	11 out of 704 genes, 1.6%	0.169059
humoral immune response	2 out of 48 genes, 4.2%	11 out of 704 genes, 1.6%	0.169059
positive regulation of signaling pathway	2 out of 48 genes, 4.2%	11 out of 704 genes, 1.6%	0.169059
embryonic morphogenesis	2 out of 48 genes, 4.2%	11 out of 704 genes, 1.6%	0.169059
regulation of cell activation	2 out of 48 genes, 4.2%	11 out of 704 genes, 1.6%	0.169059
organelle localization	2 out of 48 genes, 4.2%	11 out of 704 genes, 1.6%	0.169059
multicellular organismal process	19 out of 48 genes, 39.6%	228 out of 704 genes, 32.4%	0.172066
cell migration	4 out of 48 genes, 8.3%	33 out of 704 genes, 4.7%	0.181012
induction of programmed cell death	3 out of 48 genes, 6.2%	22 out of 704 genes, 3.1%	0.184166
neurological system process	3 out of 48 genes, 6.2%	22 out of 704 genes, 3.1%	0.184166
cation homeostasis	3 out of 48 genes, 6.2%	22 out of 704 genes, 3.1%	0.184166
immune system process	7 out of 48 genes, 14.6%	70 out of 704 genes, 9.9%	0.189364
vasculature development	2 out of 48 genes, 4.2%	12 out of 704 genes, 1.7%	0.194405
muscle contraction	2 out of 48 genes, 4.2%	12 out of 704 genes, 1.7%	0.194405
epidermis development	2 out of 48 genes, 4.2%	12 out of 704 genes, 1.7%	0.194405
positive regulation of immune response	2 out of 48 genes, 4.2%	12 out of 704 genes, 1.7%	0.194405
cellular component assembly at cellular level	5 out of 48 genes, 10.4%	46 out of 704 genes, 6.5%	0.196881
positive regulation of cell death	3 out of 48 genes, 6.2%	23 out of 704 genes, 3.3%	0.202126
positive regulation of programmed cell death	3 out of 48 genes, 6.2%	23 out of 704 genes, 3.3%	0.202126
transport	14 out of 48 genes, 29.2%	164 out of 704 genes, 23.3%	0.20353
cellular component movement	4 out of 48 genes, 8.3%	35 out of 704 genes, 5.0%	0.209952
cell motility	4 out of 48 genes, 8.3%	35 out of 704 genes, 5.0%	0.209952
localization of cell	4 out of 48 genes, 8.3%	35 out of 704 genes, 5.0%	0.209952
cell differentiation	8 out of 48 genes, 16.7%	85 out of 704 genes, 12.1%	0.211076
response to reactive oxygen species	2 out of 48 genes, 4.2%	13 out of 704 genes, 1.8%	0.220216
response to carbohydrate stimulus	2 out of 48 genes, 4.2%	13 out of 704 genes, 1.8%	0.220216
response to hexose stimulus	2 out of 48 genes, 4.2%	13 out of 704 genes, 1.8%	0.220216
positive regulation of macromolecule biosynthetic process	2 out of 48 genes, 4.2%	13 out of 704 genes, 1.8%	0.220216
regulation of anatomical structure morphogenesis	2 out of 48 genes, 4.2%	13 out of 704 genes, 1.8%	0.220216
response to monosaccharide stimulus	2 out of 48 genes, 4.2%	13 out of 704 genes, 1.8%	0.220216
glycerolipid metabolic process	2 out of 48 genes, 4.2%	13 out of 704 genes, 1.8%	0.220216
muscle system process	3 out of 48 genes, 6.2%	24 out of 704 genes, 3.4%	0.220498
cellular component morphogenesis	3 out of 48 genes, 6.2%	24 out of 704 genes, 3.4%	0.220498
regulation of biological quality	11 out of 48 genes, 22.9%	126 out of 704 genes, 17.9%	0.223362
regulation of immune response	2 out of 48 genes, 4.2%	14 out of 704 genes, 2.0%	0.246317
cellular membrane organization	3 out of 48 genes, 6.2%	26 out of 704 genes, 3.7%	0.258208
membrane organization	3 out of 48 genes, 6.2%	26 out of 704 genes, 3.7%	0.258208
regulation of response to stress	3 out of 48 genes, 6.2%	26 out of 704 genes, 3.7%	0.258208
cytoskeleton organization	5 out of 48 genes, 10.4%	51 out of 704 genes, 7.2%	0.262187
developmental process	17 out of 48 genes, 35.4%	215 out of 704 genes, 30.5%	0.271303
endocytosis	2 out of 48 genes, 4.2%	15 out of 704 genes, 2.1%	0.272552
membrane invagination	2 out of 48 genes, 4.2%	15 out of 704 genes, 2.1%	0.272552
intracellular signal transduction	5 out of 48 genes, 10.4%	52 out of 704 genes, 7.4%	0.275888
anatomical structure development	14 out of 48 genes, 29.2%	175 out of 704 genes, 24.9%	0.287818
cellular developmental process	8 out of 48 genes, 16.7%	93 out of 704 genes, 13.2%	0.292519
regulation of signaling pathway	3 out of 48 genes, 6.2%	28 out of 704 genes, 4.0%	0.296789
positive regulation of cell communication	2 out of 48 genes, 4.2%	16 out of 704 genes, 2.3%	0.298785
regulation of binding	2 out of 48 genes, 4.2%	16 out of 704 genes, 2.3%	0.298785
regulation of response to stimulus	4 out of 48 genes, 8.3%	41 out of 704 genes, 5.8%	0.303347
signal transduction	5 out of 48 genes, 10.4%	54 out of 704 genes, 7.7%	0.303757
signaling pathway	7 out of 48 genes, 14.6%	81 out of 704 genes, 11.5%	0.309006
response to other organism	3 out of 48 genes, 6.2%	29 out of 704 genes, 4.1%	0.31626
negative regulation of peptidase activity	2 out of 48 genes, 4.2%	17 out of 704 genes, 2.4%	0.324895
regulation of defense response	2 out of 48 genes, 4.2%	17 out of 704 genes, 2.4%	0.324895
organic substance transport	2 out of 48 genes, 4.2%	17 out of 704 genes, 2.4%	0.324895
system development	11 out of 48 genes, 22.9%	138 out of 704 genes, 19.6%	0.330736
regulation of immune system process	3 out of 48 genes, 6.2%	30 out of 704 genes, 4.3%	0.335779
intracellular signaling pathway	5 out of 48 genes, 10.4%	57 out of 704 genes, 8.1%	0.346406
cell morphogenesis involved in differentiation	2 out of 48 genes, 4.2%	18 out of 704 genes, 2.6%	0.35078
multicellular organism reproduction	2 out of 48 genes, 4.2%	18 out of 704 genes, 2.6%	0.35078
leukocyte activation	2 out of 48 genes, 4.2%	18 out of 704 genes, 2.6%	0.35078
multicellular organismal reproductive process	2 out of 48 genes, 4.2%	18 out of 704 genes, 2.6%	0.35078
negative regulation of catalytic activity	3 out of 48 genes, 6.2%	31 out of 704 genes, 4.4%	0.355296
lipid metabolic process	4 out of 48 genes, 8.3%	45 out of 704 genes, 6.4%	0.368426
positive regulation of metabolic process	3 out of 48 genes, 6.2%	32 out of 704 genes, 4.5%	0.374764
embryo development ending in birth or egg hatching	2 out of 48 genes, 4.2%	19 out of 704 genes, 2.7%	0.376349
chordate embryonic development	2 out of 48 genes, 4.2%	19 out of 704 genes, 2.7%	0.376349
tissue morphogenesis	2 out of 48 genes, 4.2%	19 out of 704 genes, 2.7%	0.376349
multicellular organismal development	12 out of 48 genes, 25.0%	157 out of 704 genes, 22.3%	0.377606
protein modification process	4 out of 48 genes, 8.3%	46 out of 704 genes, 6.5%	0.384764
vesicle-mediated transport	4 out of 48 genes, 8.3%	46 out of 704 genes, 6.5%	0.384764
programmed cell death	4 out of 48 genes, 8.3%	47 out of 704 genes, 6.7%	0.401073
negative regulation of hydrolase activity	2 out of 48 genes, 4.2%	20 out of 704 genes, 2.8%	0.401527
apoptosis	3 out of 48 genes, 6.2%	34 out of 704 genes, 4.8%	0.413381
cell death	4 out of 48 genes, 8.3%	48 out of 704 genes, 6.8%	0.417327
death	4 out of 48 genes, 8.3%	48 out of 704 genes, 6.8%	0.417327
macromolecule modification	4 out of 48 genes, 8.3%	48 out of 704 genes, 6.8%	0.417327
regulation of catabolic process	2 out of 48 genes, 4.2%	21 out of 704 genes, 3.0%	0.426247
epithelium development	2 out of 48 genes, 4.2%	21 out of 704 genes, 3.0%	0.426247
cellular lipid metabolic process	3 out of 48 genes, 6.2%	35 out of 704 genes, 5.0%	0.432453
positive regulation of macromolecule metabolic process	2 out of 48 genes, 4.2%	22 out of 704 genes, 3.1%	0.450455
organelle organization	7 out of 48 genes, 14.6%	94 out of 704 genes, 13.4%	0.465309
regulation of biosynthetic process	4 out of 48 genes, 8.3%	51 out of 704 genes, 7.2%	0.465521
cellular homeostasis	4 out of 48 genes, 8.3%	51 out of 704 genes, 7.2%	0.465521
negative regulation of molecular function	3 out of 48 genes, 6.2%	37 out of 704 genes, 5.3%	0.46995
cell development	3 out of 48 genes, 6.2%	37 out of 704 genes, 5.3%	0.46995
central nervous system development	2 out of 48 genes, 4.2%	23 out of 704 genes, 3.3%	0.474105
homeostatic process	5 out of 48 genes, 10.4%	66 out of 704 genes, 9.4%	0.475392
positive regulation of biological process	7 out of 48 genes, 14.6%	97 out of 704 genes, 13.8%	0.5012
cell cycle process	3 out of 48 genes, 6.2%	39 out of 704 genes, 5.5%	0.506394
coenzyme metabolic process	2 out of 48 genes, 4.2%	25 out of 704 genes, 3.6%	0.51959
cell cycle	3 out of 48 genes, 6.2%	42 out of 704 genes, 6.0%	0.558674
amine metabolic process	2 out of 48 genes, 4.2%	27 out of 704 genes, 3.8%	0.562489
cell projection organization	2 out of 48 genes, 4.2%	27 out of 704 genes, 3.8%	0.562489
regulation of hydrolase activity	3 out of 48 genes, 6.2%	44 out of 704 genes, 6.2%	0.591731
positive regulation of cellular process	5 out of 48 genes, 10.4%	75 out of 704 genes, 10.7%	0.596498
regulation of localization	3 out of 48 genes, 6.2%	45 out of 704 genes, 6.4%	0.607681
carboxylic acid metabolic process	4 out of 48 genes, 8.3%	61 out of 704 genes, 8.7%	0.614289
biological regulation	21 out of 48 genes, 43.8%	316 out of 704 genes, 44.9%	0.621646
cofactor metabolic process	2 out of 48 genes, 4.2%	30 out of 704 genes, 4.3%	0.621745
regulation of peptidase activity	2 out of 48 genes, 4.2%	30 out of 704 genes, 4.3%	0.621745
organic acid metabolic process	4 out of 48 genes, 8.3%	62 out of 704 genes, 8.8%	0.6278
cellular ketone metabolic process	4 out of 48 genes, 8.3%	62 out of 704 genes, 8.8%	0.6278
oxoacid metabolic process	4 out of 48 genes, 8.3%	62 out of 704 genes, 8.8%	0.6278
monocarboxylic acid metabolic process	2 out of 48 genes, 4.2%	32 out of 704 genes, 4.5%	0.657811
protein metabolic process	11 out of 48 genes, 22.9%	176 out of 704 genes, 25.0%	0.690976
regulation of cell communication	2 out of 48 genes, 4.2%	34 out of 704 genes, 4.8%	0.691162
regulation of developmental process	2 out of 48 genes, 4.2%	35 out of 704 genes, 5.0%	0.706841
reproduction	2 out of 48 genes, 4.2%	36 out of 704 genes, 5.1%	0.721872
proteolysis	2 out of 48 genes, 4.2%	36 out of 704 genes, 5.1%	0.721872
reproductive process	2 out of 48 genes, 4.2%	36 out of 704 genes, 5.1%	0.721872
regulation of molecular function	5 out of 48 genes, 10.4%	86 out of 704 genes, 12.2%	0.722314
cellular localization	4 out of 48 genes, 8.3%	72 out of 704 genes, 10.2%	0.746514
translation	3 out of 48 genes, 6.2%	56 out of 704 genes, 8.0%	0.756074
regulation of programmed cell death	3 out of 48 genes, 6.2%	57 out of 704 genes, 8.1%	0.767104
regulation of cell death	3 out of 48 genes, 6.2%	58 out of 704 genes, 8.2%	0.77774
regulation of transport	2 out of 48 genes, 4.2%	41 out of 704 genes, 5.8%	0.787805
regulation of catalytic activity	4 out of 48 genes, 8.3%	77 out of 704 genes, 10.9%	0.79444
regulation of macromolecule biosynthetic process	2 out of 48 genes, 4.2%	42 out of 704 genes, 6.0%	0.799261
macromolecule localization	4 out of 48 genes, 8.3%	78 out of 704 genes, 11.1%	0.803136
regulation of cellular biosynthetic process	2 out of 48 genes, 4.2%	43 out of 704 genes, 6.1%	0.810182
nervous system development	2 out of 48 genes, 4.2%	47 out of 704 genes, 6.7%	0.848864
macromolecule biosynthetic process	4 out of 48 genes, 8.3%	84 out of 704 genes, 11.9%	0.849432
cell proliferation	2 out of 48 genes, 4.2%	48 out of 704 genes, 6.8%	0.857374
regulation of apoptosis	2 out of 48 genes, 4.2%	48 out of 704 genes, 6.8%	0.857374
biosynthetic process	5 out of 48 genes, 10.4%	107 out of 704 genes, 15.2%	0.882028
carbohydrate metabolic process	2 out of 48 genes, 4.2%	53 out of 704 genes, 7.5%	0.893844
regulation of gene expression	2 out of 48 genes, 4.2%	56 out of 704 genes, 8.0%	0.911451
regulation of multicellular organismal process	2 out of 48 genes, 4.2%	58 out of 704 genes, 8.2%	0.921662
protein localization	2 out of 48 genes, 4.2%	60 out of 704 genes, 8.5%	0.930783
cellular macromolecule biosynthetic process	3 out of 48 genes, 6.2%	81 out of 704 genes, 11.5%	0.93235
regulation of biological process	14 out of 48 genes, 29.2%	271 out of 704 genes, 38.5%	0.939121
cellular biosynthetic process	4 out of 48 genes, 8.3%	103 out of 704 genes, 14.6%	0.941157
regulation of primary metabolic process	3 out of 48 genes, 6.2%	85 out of 704 genes, 12.1%	0.946064
macromolecule metabolic process	13 out of 48 genes, 27.1%	259 out of 704 genes, 36.8%	0.947785
negative regulation of biological process	3 out of 48 genes, 6.2%	87 out of 704 genes, 12.4%	0.951934
cellular process	35 out of 48 genes, 72.9%	573 out of 704 genes, 81.4%	0.95537
establishment of localization in cell	2 out of 48 genes, 4.2%	67 out of 704 genes, 9.5%	0.95554
cellular protein metabolic process	6 out of 48 genes, 12.5%	148 out of 704 genes, 21.0%	0.960857
regulation of macromolecule metabolic process	3 out of 48 genes, 6.2%	93 out of 704 genes, 13.2%	0.966236
negative regulation of cellular process	2 out of 48 genes, 4.2%	73 out of 704 genes, 10.4%	0.969907
small molecule metabolic process	6 out of 48 genes, 12.5%	154 out of 704 genes, 21.9%	0.971255
gene expression	4 out of 48 genes, 8.3%	123 out of 704 genes, 17.5%	0.980795
regulation of cellular metabolic process	3 out of 48 genes, 6.2%	104 out of 704 genes, 14.8%	0.982811
regulation of metabolic process	5 out of 48 genes, 10.4%	152 out of 704 genes, 21.6%	0.988823
regulation of cellular process	8 out of 48 genes, 16.7%	213 out of 704 genes, 30.3%	0.99175
primary metabolic process	17 out of 48 genes, 35.4%	360 out of 704 genes, 51.1%	0.992233
cellular macromolecule metabolic process	7 out of 48 genes, 14.6%	212 out of 704 genes, 30.1%	0.997056
metabolic process	20 out of 48 genes, 41.7%	424 out of 704 genes, 60.2%	0.997756
nucleobase, nucleoside, nucleotide and nucleic acid metabolic process	2 out of 48 genes, 4.2%	136 out of 704 genes, 19.3%	0.999697
nitrogen compound metabolic process	3 out of 48 genes, 6.2%	166 out of 704 genes, 23.6%	0.999787
cellular nitrogen compound metabolic process	2 out of 48 genes, 4.2%	157 out of 704 genes, 22.3%	0.999946
cellular metabolic process	12 out of 48 genes, 25.0%	371 out of 704 genes, 52.7%	0.999987
Gene Ontology term	Genes annotated to the term
response to stress	sp|P20000|ALDH2_BOVIN, tr|F1MGW0|F1MGW0_BOVIN, sp|P02663|CASA2_BOVIN, tr|E1B6Z6|E1B6Z6_BOVIN, sp|Q2TBU0|HPT_BOVIN, tr|F1MHS5|F1MHS5_BOVIN, tr|F1MTV8|F1MTV8_BOVIN, sp|Q2KJH6|SERPH_BOVIN, sp|P79105|S10AC_BOVIN, sp|Q5E946|PARK7_BOVIN, tr|F1MLK0|F1MLK0_BOVIN, tr|C4T8B4|C4T8B4_BOVIN, sp|P51977|AL1A1_SHEEP, tr|F1N3A1|F1N3A1_BOVIN, tr|Q5EA67|Q5EA67_BOVIN, sp|P28782|S10A8_BOVIN, tr|F1MU12|F1MU12_BOVIN, t…
response to stimulus	sp|P20000|ALDH2_BOVIN, tr|F1MKG2|F1MKG2_BOVIN, tr|F1MGW0|F1MGW0_BOVIN, sp|P02663|CASA2_BOVIN, sp|P02769|ALBU_BOVIN, sp|P02676|FIBB_BOVIN, tr|E1B6Z6|E1B6Z6_BOVIN, sp|Q2TBU0|HPT_BOVIN, tr|F1MHS5|F1MHS5_BOVIN, tr|F1MTV8|F1MTV8_BOVIN, sp|Q2KJH6|SERPH_BOVIN, sp|P08728|K1C19_BOVIN, sp|P79105|S10AC_BOVIN, sp|Q5E946|PARK7_BOVIN, tr|F1MLK0|F1MLK0_BOVIN, tr|C4T8B4|C4T8B4_BOVIN, sp|P51977|AL1A1_SHEEP, tr|F1…
skeletal system development	tr|F1MGW0|F1MGW0_BOVIN, tr|F1MER7|F1MER7_BOVIN, tr|F1N3A1|F1N3A1_BOVIN
response to inorganic substance	tr|F1MGW0|F1MGW0_BOVIN, sp|P02676|FIBB_BOVIN, tr|F1N3A1|F1N3A1_BOVIN, sp|Q5E946|PARK7_BOVIN, sp|P28782|S10A8_BOVIN, tr|Q3SZZ9|Q3SZZ9_BOVIN, sp|Q7SIH1|A2MG_BOVIN, tr|A5PJE3|A5PJE3_BOVIN
gas transport	tr|D4QBF3|D4QBF3_BOSMU, sp|P01967|HBA1_BOSMU
peptide cross-linking	tr|F1MIQ8|F1MIQ8_BOVIN, sp|Q9TTE2|PGS2_SHEEP
skin development	sp|P02465|CO1A2_BOVIN, tr|F1MGW0|F1MGW0_BOVIN
protein heterooligomerization	sp|P02465|CO1A2_BOVIN, tr|F1MGW0|F1MGW0_BOVIN
extracellular structure organization	sp|P02465|CO1A2_BOVIN, tr|F1MKG2|F1MKG2_BOVIN, tr|F1MGW0|F1MGW0_BOVIN, tr|F1MER7|F1MER7_BOVIN, sp|Q9TTE2|PGS2_SHEEP, sp|Q2KJH6|SERPH_BOVIN
response to steroid hormone stimulus	sp|P08728|K1C19_BOVIN, sp|P20000|ALDH2_BOVIN, tr|F1MGW0|F1MGW0_BOVIN, sp|P51977|AL1A1_SHEEP, tr|F1N3A1|F1N3A1_BOVIN, sp|Q7SIH1|A2MG_BOVIN
response to chemical stimulus	sp|P20000|ALDH2_BOVIN, tr|F1MKG2|F1MKG2_BOVIN, tr|F1MGW0|F1MGW0_BOVIN, sp|P02676|FIBB_BOVIN, tr|F1MHS5|F1MHS5_BOVIN, sp|P08728|K1C19_BOVIN, sp|Q5E946|PARK7_BOVIN, sp|P51977|AL1A1_SHEEP, tr|F1N3A1|F1N3A1_BOVIN, sp|P28782|S10A8_BOVIN, sp|Q27991|MYH10_BOVIN, tr|Q3SZZ9|Q3SZZ9_BOVIN, tr|F1N3Q7|F1N3Q7_BOVIN, sp|Q7SIH1|A2MG_BOVIN, tr|A5PJE3|A5PJE3_BOVIN, sp|Q9TTE2|PGS2_SHEEP
defense response	sp|P02663|CASA2_BOVIN, tr|C4T8B4|C4T8B4_BOVIN, tr|E1B6Z6|E1B6Z6_BOVIN, tr|F1N3A1|F1N3A1_BOVIN, tr|F1MHS5|F1MHS5_BOVIN, tr|F1MTV8|F1MTV8_BOVIN, tr|Q5EA67|Q5EA67_BOVIN, sp|P79105|S10AC_BOVIN, sp|P28782|S10A8_BOVIN, sp|Q7SIH1|A2MG_BOVIN
ossification	tr|F1MGW0|F1MGW0_BOVIN, tr|F1MER7|F1MER7_BOVIN
innate immune response	tr|F1MTV8|F1MTV8_BOVIN, sp|Q7SIH1|A2MG_BOVIN
embryonic organ morphogenesis	tr|F1MER7|F1MER7_BOVIN, sp|P51977|AL1A1_SHEEP
tissue remodeling	tr|F1MIQ8|F1MIQ8_BOVIN, sp|P51176|TGM2_BOVIN
maintenance of location in cell	sp|P02769|ALBU_BOVIN, tr|F1N169|F1N169_BOVIN
interaction with host	sp|P02769|ALBU_BOVIN, tr|F1MTV8|F1MTV8_BOVIN
striated muscle tissue development	sp|Q27991|MYH10_BOVIN, tr|B0FZM4|B0FZM4_SHEEP, tr|F1MER7|F1MER7_BOVIN, sp|Q9TTE2|PGS2_SHEEP
muscle tissue development	sp|Q27991|MYH10_BOVIN, tr|B0FZM4|B0FZM4_SHEEP, tr|F1MER7|F1MER7_BOVIN, sp|Q9TTE2|PGS2_SHEEP
protein complex assembly	tr|F1MGW0|F1MGW0_BOVIN, sp|P51977|AL1A1_SHEEP, sp|P02676|FIBB_BOVIN, sp|P02465|CO1A2_BOVIN, tr|Q3SZZ9|Q3SZZ9_BOVIN, sp|P51176|TGM2_BOVIN, tr|F1N169|F1N169_BOVIN, tr|A5PJE3|A5PJE3_BOVIN
protein complex biogenesis	tr|F1MGW0|F1MGW0_BOVIN, sp|P51977|AL1A1_SHEEP, sp|P02676|FIBB_BOVIN, sp|P02465|CO1A2_BOVIN, tr|Q3SZZ9|Q3SZZ9_BOVIN, sp|P51176|TGM2_BOVIN, tr|F1N169|F1N169_BOVIN, tr|A5PJE3|A5PJE3_BOVIN
cellular component organization at cellular level	tr|F1MKG2|F1MKG2_BOVIN, tr|F1MGW0|F1MGW0_BOVIN, sp|P02676|FIBB_BOVIN, sp|Q2KJH6|SERPH_BOVIN, sp|P08728|K1C19_BOVIN, sp|P02465|CO1A2_BOVIN, tr|F1MQ37|F1MQ37_BOVIN, tr|A3KN02|A3KN02_BOVIN, tr|F1MER7|F1MER7_BOVIN, sp|O62654|DESM_BOVIN, sp|Q27991|MYH10_BOVIN, tr|Q3SZZ9|Q3SZZ9_BOVIN, tr|F1MU12|F1MU12_BOVIN, tr|F1N169|F1N169_BOVIN, tr|A5PJE3|A5PJE3_BOVIN, sp|Q9TTE2|PGS2_SHEEP
response to metal ion	sp|P28782|S10A8_BOVIN, tr|Q3SZZ9|Q3SZZ9_BOVIN, sp|P02676|FIBB_BOVIN, tr|F1N3A1|F1N3A1_BOVIN, tr|A5PJE3|A5PJE3_BOVIN
protein complex subunit organization	tr|F1MGW0|F1MGW0_BOVIN, sp|P51977|AL1A1_SHEEP, sp|P02676|FIBB_BOVIN, sp|P02465|CO1A2_BOVIN, tr|Q3SZZ9|Q3SZZ9_BOVIN, sp|P51176|TGM2_BOVIN, tr|F1N169|F1N169_BOVIN, tr|A5PJE3|A5PJE3_BOVIN
phagocytosis	tr|F1N3A1|F1N3A1_BOVIN, sp|P51176|TGM2_BOVIN
symbiosis, encompassing mutualism through parasitism	sp|P02769|ALBU_BOVIN, tr|F1MTV8|F1MTV8_BOVIN
embryonic organ development	tr|F1MER7|F1MER7_BOVIN, sp|P51977|AL1A1_SHEEP
cartilage development	tr|F1MGW0|F1MGW0_BOVIN, tr|F1MER7|F1MER7_BOVIN
maintenance of location	sp|P02769|ALBU_BOVIN, tr|F1N169|F1N169_BOVIN
cell killing	sp|P79105|S10AC_BOVIN, sp|P02769|ALBU_BOVIN, tr|F1MTV8|F1MTV8_BOVIN
actomyosin structure organization	sp|P08728|K1C19_BOVIN, sp|Q27991|MYH10_BOVIN, tr|F1MU12|F1MU12_BOVIN
cellular component organization or biogenesis at cellular level	tr|F1MKG2|F1MKG2_BOVIN, tr|F1MGW0|F1MGW0_BOVIN, sp|P02676|FIBB_BOVIN, sp|Q2KJH6|SERPH_BOVIN, sp|P08728|K1C19_BOVIN, sp|P02465|CO1A2_BOVIN, tr|F1MQ37|F1MQ37_BOVIN, tr|A3KN02|A3KN02_BOVIN, tr|F1MER7|F1MER7_BOVIN, sp|O62654|DESM_BOVIN, sp|Q27991|MYH10_BOVIN, tr|Q3SZZ9|Q3SZZ9_BOVIN, tr|F1MU12|F1MU12_BOVIN, tr|F1N169|F1N169_BOVIN, tr|A5PJE3|A5PJE3_BOVIN, sp|Q9TTE2|PGS2_SHEEP
cell activation	sp|P79105|S10AC_BOVIN, tr|F1MQ37|F1MQ37_BOVIN, tr|Q3SZZ9|Q3SZZ9_BOVIN, sp|P02676|FIBB_BOVIN, tr|A5PJE3|A5PJE3_BOVIN
macromolecular complex assembly	tr|F1MGW0|F1MGW0_BOVIN, sp|P51977|AL1A1_SHEEP, sp|P02676|FIBB_BOVIN, sp|P02465|CO1A2_BOVIN, tr|Q3SZZ9|Q3SZZ9_BOVIN, sp|P51176|TGM2_BOVIN, tr|F1N3Q7|F1N3Q7_BOVIN, tr|F1N169|F1N169_BOVIN, tr|A5PJE3|A5PJE3_BOVIN
cell surface receptor linked signaling pathway	sp|P02465|CO1A2_BOVIN, tr|F1MQ37|F1MQ37_BOVIN, tr|F1MU12|F1MU12_BOVIN, tr|F1N3A1|F1N3A1_BOVIN, sp|P51176|TGM2_BOVIN, tr|F1N169|F1N169_BOVIN
inflammatory response	sp|P28782|S10A8_BOVIN, tr|C4T8B4|C4T8B4_BOVIN, tr|F1N3A1|F1N3A1_BOVIN, sp|Q7SIH1|A2MG_BOVIN, tr|Q5EA67|Q5EA67_BOVIN
immune response	sp|P79105|S10AC_BOVIN, tr|C4T8B4|C4T8B4_BOVIN, tr|F1N3Q7|F1N3Q7_BOVIN, tr|F1MTV8|F1MTV8_BOVIN, sp|Q7SIH1|A2MG_BOVIN
tissue development	sp|Q27991|MYH10_BOVIN, tr|B0FZM4|B0FZM4_SHEEP, sp|P02465|CO1A2_BOVIN, tr|F1MGW0|F1MGW0_BOVIN, tr|F1MER7|F1MER7_BOVIN, sp|P51977|AL1A1_SHEEP, sp|P51176|TGM2_BOVIN, sp|Q9TTE2|PGS2_SHEEP
response to molecule of bacterial origin	sp|P20000|ALDH2_BOVIN, sp|P28782|S10A8_BOVIN, sp|Q9TTE2|PGS2_SHEEP
response to external stimulus	sp|Q27991|MYH10_BOVIN, tr|F1MGW0|F1MGW0_BOVIN, sp|P02769|ALBU_BOVIN, sp|P51977|AL1A1_SHEEP, sp|Q9TTE2|PGS2_SHEEP, sp|Q7SIH1|A2MG_BOVIN
cellular component assembly	tr|F1MGW0|F1MGW0_BOVIN, sp|P51977|AL1A1_SHEEP, sp|P02676|FIBB_BOVIN, sp|P02465|CO1A2_BOVIN, sp|Q27991|MYH10_BOVIN, tr|Q3SZZ9|Q3SZZ9_BOVIN, sp|P51176|TGM2_BOVIN, tr|F1N3Q7|F1N3Q7_BOVIN, tr|F1N169|F1N169_BOVIN, tr|A5PJE3|A5PJE3_BOVIN
system process	tr|B0FZM4|B0FZM4_SHEEP, tr|F1MGW0|F1MGW0_BOVIN, sp|O62654|DESM_BOVIN, sp|P79134|ANXA6_BOVIN, sp|Q5E946|PARK7_BOVIN, sp|P02465|CO1A2_BOVIN, sp|Q27991|MYH10_BOVIN, tr|F1N3Q7|F1N3Q7_BOVIN
organ morphogenesis	sp|P02465|CO1A2_BOVIN, tr|F1MGW0|F1MGW0_BOVIN, tr|F1MER7|F1MER7_BOVIN, sp|P51977|AL1A1_SHEEP, tr|F1N3A1|F1N3A1_BOVIN
macromolecular complex subunit organization	tr|F1MGW0|F1MGW0_BOVIN, sp|P51977|AL1A1_SHEEP, sp|P02676|FIBB_BOVIN, sp|P02465|CO1A2_BOVIN, tr|Q3SZZ9|Q3SZZ9_BOVIN, tr|A3KN02|A3KN02_BOVIN, sp|P51176|TGM2_BOVIN, tr|F1N3Q7|F1N3Q7_BOVIN, tr|F1N169|F1N169_BOVIN, tr|A5PJE3|A5PJE3_BOVIN
cellular component organization	tr|F1MKG2|F1MKG2_BOVIN, tr|F1MGW0|F1MGW0_BOVIN, sp|P02676|FIBB_BOVIN, sp|Q2KJH6|SERPH_BOVIN, sp|P08728|K1C19_BOVIN, sp|P02465|CO1A2_BOVIN, tr|F1MQ37|F1MQ37_BOVIN, tr|A3KN02|A3KN02_BOVIN, sp|P51176|TGM2_BOVIN, tr|F1MER7|F1MER7_BOVIN, sp|P51977|AL1A1_SHEEP, tr|F1N3A1|F1N3A1_BOVIN, sp|O62654|DESM_BOVIN, sp|Q27991|MYH10_BOVIN, tr|Q3SZZ9|Q3SZZ9_BOVIN, tr|F1MU12|F1MU12_BOVIN, tr|F1N3Q7|F1N3Q7_BOVIN, sp…
positive regulation of leukocyte activation	tr|F1N3A1|F1N3A1_BOVIN, tr|F1MTV8|F1MTV8_BOVIN
transmembrane receptor protein tyrosine kinase signaling pathway	tr|F1N3A1|F1N3A1_BOVIN, tr|F1N169|F1N169_BOVIN
response to vitamin A	tr|F1MGW0|F1MGW0_BOVIN, sp|P51977|AL1A1_SHEEP
interspecies interaction between organisms	sp|P02769|ALBU_BOVIN, tr|F1MTV8|F1MTV8_BOVIN
positive regulation of cell activation	tr|F1N3A1|F1N3A1_BOVIN, tr|F1MTV8|F1MTV8_BOVIN
cellular protein complex assembly	tr|Q3SZZ9|Q3SZZ9_BOVIN, sp|P02676|FIBB_BOVIN, tr|A5PJE3|A5PJE3_BOVIN, tr|F1N169|F1N169_BOVIN
positive regulation of response to stimulus	tr|F1N3A1|F1N3A1_BOVIN, sp|P51176|TGM2_BOVIN, tr|F1MTV8|F1MTV8_BOVIN, sp|Q7SIH1|A2MG_BOVIN
response to hormone stimulus	sp|P08728|K1C19_BOVIN, sp|P20000|ALDH2_BOVIN, tr|F1MGW0|F1MGW0_BOVIN, sp|P51977|AL1A1_SHEEP, tr|F1N3A1|F1N3A1_BOVIN, sp|Q7SIH1|A2MG_BOVIN
organ development	sp|P20000|ALDH2_BOVIN, tr|F1MGW0|F1MGW0_BOVIN, tr|F1MER7|F1MER7_BOVIN, sp|P51977|AL1A1_SHEEP, tr|F1N3A1|F1N3A1_BOVIN, sp|O62654|DESM_BOVIN, tr|F1N4K8|F1N4K8_BOVIN, sp|Q27991|MYH10_BOVIN, sp|P02465|CO1A2_BOVIN, tr|F1MQ37|F1MQ37_BOVIN, sp|Q9TTE2|PGS2_SHEEP
enzyme linked receptor protein signaling pathway	sp|P02465|CO1A2_BOVIN, tr|F1N3A1|F1N3A1_BOVIN, tr|F1N169|F1N169_BOVIN
I-kappaB kinase/NF-kappaB cascade	sp|P79105|S10AC_BOVIN, sp|P51176|TGM2_BOVIN, tr|F1N169|F1N169_BOVIN
metal ion transport	tr|F1N076|F1N076_BOVIN, sp|P79134|ANXA6_BOVIN, tr|E1B6Z6|E1B6Z6_BOVIN
cellular di-, tri-valent inorganic cation homeostasis	tr|F1N076|F1N076_BOVIN, sp|P51176|TGM2_BOVIN, sp|Q2TBU0|HPT_BOVIN
cellular component organization or biogenesis	tr|F1MKG2|F1MKG2_BOVIN, tr|F1MGW0|F1MGW0_BOVIN, sp|P02676|FIBB_BOVIN, sp|Q2KJH6|SERPH_BOVIN, sp|P08728|K1C19_BOVIN, sp|P02465|CO1A2_BOVIN, tr|F1MQ37|F1MQ37_BOVIN, tr|A3KN02|A3KN02_BOVIN, sp|P51176|TGM2_BOVIN, tr|F1MER7|F1MER7_BOVIN, sp|P51977|AL1A1_SHEEP, tr|F1N3A1|F1N3A1_BOVIN, sp|O62654|DESM_BOVIN, sp|Q27991|MYH10_BOVIN, tr|Q3SZZ9|Q3SZZ9_BOVIN, tr|F1MU12|F1MU12_BOVIN, tr|F1N3Q7|F1N3Q7_BOVIN, sp…
cellular component biogenesis	tr|F1MGW0|F1MGW0_BOVIN, sp|P51977|AL1A1_SHEEP, sp|P02676|FIBB_BOVIN, sp|P02465|CO1A2_BOVIN, sp|Q27991|MYH10_BOVIN, tr|Q3SZZ9|Q3SZZ9_BOVIN, sp|P51176|TGM2_BOVIN, tr|F1N3Q7|F1N3Q7_BOVIN, tr|F1N169|F1N169_BOVIN, tr|A5PJE3|A5PJE3_BOVIN
transition metal ion transport	tr|F1N076|F1N076_BOVIN, tr|E1B6Z6|E1B6Z6_BOVIN
di-, tri-valent inorganic cation transport	sp|P79134|ANXA6_BOVIN, tr|E1B6Z6|E1B6Z6_BOVIN
response to growth factor stimulus	tr|F1MGW0|F1MGW0_BOVIN, tr|F1N3A1|F1N3A1_BOVIN
response to wounding	sp|P28782|S10A8_BOVIN, tr|C4T8B4|C4T8B4_BOVIN, tr|F1N3A1|F1N3A1_BOVIN, sp|Q9TTE2|PGS2_SHEEP, sp|Q7SIH1|A2MG_BOVIN, tr|Q5EA67|Q5EA67_BOVIN
response to bacterium	sp|P20000|ALDH2_BOVIN, sp|P28782|S10A8_BOVIN, sp|Q9TTE2|PGS2_SHEEP
di-, tri-valent inorganic cation homeostasis	tr|F1N076|F1N076_BOVIN, sp|P51176|TGM2_BOVIN, sp|Q2TBU0|HPT_BOVIN
response to biotic stimulus	sp|P20000|ALDH2_BOVIN, sp|P28782|S10A8_BOVIN, tr|F1MU12|F1MU12_BOVIN, tr|F1MTV8|F1MTV8_BOVIN, sp|Q9TTE2|PGS2_SHEEP
anatomical structure formation involved in morphogenesis	sp|Q27991|MYH10_BOVIN, tr|F1MQ37|F1MQ37_BOVIN, tr|F1MGW0|F1MGW0_BOVIN, tr|F1MER7|F1MER7_BOVIN, sp|P51176|TGM2_BOVIN
immune effector process	sp|P79105|S10AC_BOVIN, tr|C4T8B4|C4T8B4_BOVIN, tr|F1MTV8|F1MTV8_BOVIN, sp|Q7SIH1|A2MG_BOVIN
actin filament-based process	sp|P08728|K1C19_BOVIN, sp|Q27991|MYH10_BOVIN, tr|F1MQ37|F1MQ37_BOVIN, tr|F1MU12|F1MU12_BOVIN, tr|F1N169|F1N169_BOVIN
actin cytoskeleton organization	sp|P08728|K1C19_BOVIN, sp|Q27991|MYH10_BOVIN, tr|F1MQ37|F1MQ37_BOVIN, tr|F1MU12|F1MU12_BOVIN, tr|F1N169|F1N169_BOVIN
extracellular matrix organization	sp|P02465|CO1A2_BOVIN, tr|F1MGW0|F1MGW0_BOVIN, sp|Q2KJH6|SERPH_BOVIN
negative regulation of cell adhesion	tr|F1MGW0|F1MGW0_BOVIN, tr|F1N3A1|F1N3A1_BOVIN
G-protein coupled receptor protein signaling pathway	sp|P51176|TGM2_BOVIN, tr|F1N169|F1N169_BOVIN
positive regulation of defense response	sp|P51176|TGM2_BOVIN, tr|F1MTV8|F1MTV8_BOVIN
cell division	sp|Q27991|MYH10_BOVIN, tr|F1MQ37|F1MQ37_BOVIN
anatomical structure morphogenesis	tr|F1MGW0|F1MGW0_BOVIN, tr|F1MER7|F1MER7_BOVIN, sp|P51977|AL1A1_SHEEP, tr|F1N3A1|F1N3A1_BOVIN, tr|F1MQ37|F1MQ37_BOVIN, sp|P02465|CO1A2_BOVIN, sp|Q27991|MYH10_BOVIN, sp|P51176|TGM2_BOVIN, sp|Q9TTE2|PGS2_SHEEP
response to nutrient levels	tr|F1MGW0|F1MGW0_BOVIN, sp|P02769|ALBU_BOVIN, sp|P51977|AL1A1_SHEEP, sp|Q7SIH1|A2MG_BOVIN
oxygen and reactive oxygen species metabolic process	sp|Q5E946|PARK7_BOVIN, tr|F1N3A1|F1N3A1_BOVIN, tr|F1N3Q7|F1N3Q7_BOVIN
cation transport	tr|F1N076|F1N076_BOVIN, sp|P79134|ANXA6_BOVIN, tr|E1B6Z6|E1B6Z6_BOVIN
signaling	sp|P02676|FIBB_BOVIN, tr|F1N3A1|F1N3A1_BOVIN, tr|F1MTV8|F1MTV8_BOVIN, sp|P79105|S10AC_BOVIN, sp|P02465|CO1A2_BOVIN, sp|Q5E946|PARK7_BOVIN, tr|F1MQ37|F1MQ37_BOVIN, tr|Q3SZZ9|Q3SZZ9_BOVIN, sp|P51176|TGM2_BOVIN, tr|F1MU12|F1MU12_BOVIN, tr|A5PJE3|A5PJE3_BOVIN, tr|F1N169|F1N169_BOVIN
response to organic substance	sp|P20000|ALDH2_BOVIN, tr|F1MKG2|F1MKG2_BOVIN, tr|F1MGW0|F1MGW0_BOVIN, sp|P51977|AL1A1_SHEEP, tr|F1N3A1|F1N3A1_BOVIN, sp|P08728|K1C19_BOVIN, sp|P28782|S10A8_BOVIN, sp|Q7SIH1|A2MG_BOVIN, sp|Q9TTE2|PGS2_SHEEP
cellular macromolecular complex assembly	tr|Q3SZZ9|Q3SZZ9_BOVIN, sp|P02676|FIBB_BOVIN, tr|A5PJE3|A5PJE3_BOVIN, tr|F1N169|F1N169_BOVIN
leukocyte mediated immunity	tr|C4T8B4|C4T8B4_BOVIN, tr|F1MTV8|F1MTV8_BOVIN
lymphocyte mediated immunity	tr|C4T8B4|C4T8B4_BOVIN, tr|F1MTV8|F1MTV8_BOVIN
locomotion	sp|Q27991|MYH10_BOVIN, tr|F1MQ37|F1MQ37_BOVIN, tr|F1MGW0|F1MGW0_BOVIN, tr|F1N3A1|F1N3A1_BOVIN, tr|F1MTV8|F1MTV8_BOVIN
acute inflammatory response	tr|C4T8B4|C4T8B4_BOVIN, sp|Q7SIH1|A2MG_BOVIN, tr|Q5EA67|Q5EA67_BOVIN
ion transport	tr|F1N076|F1N076_BOVIN, sp|P79134|ANXA6_BOVIN, sp|P02769|ALBU_BOVIN, tr|E1B6Z6|E1B6Z6_BOVIN
intracellular protein kinase cascade	sp|P79105|S10AC_BOVIN, tr|F1N3A1|F1N3A1_BOVIN, sp|P51176|TGM2_BOVIN, tr|F1N169|F1N169_BOVIN
response to extracellular stimulus	tr|F1MGW0|F1MGW0_BOVIN, sp|P02769|ALBU_BOVIN, sp|P51977|AL1A1_SHEEP, sp|Q7SIH1|A2MG_BOVIN
establishment of localization	tr|F1N076|F1N076_BOVIN, tr|F1MGW0|F1MGW0_BOVIN, tr|B5B0D4|B5B0D4_BOVIN, sp|P02769|ALBU_BOVIN, tr|E1B6Z6|E1B6Z6_BOVIN, tr|D4QBF3|D4QBF3_BOSMU, tr|F1MQ37|F1MQ37_BOVIN, sp|Q5E946|PARK7_BOVIN, sp|P51176|TGM2_BOVIN, tr|F1N2D9|F1N2D9_BOVIN, sp|P01967|HBA1_BOSMU, tr|F1N3A1|F1N3A1_BOVIN, sp|P02662|CASA1_BOVIN, sp|P79134|ANXA6_BOVIN, sp|Q27991|MYH10_BOVIN, tr|F1N3Q7|F1N3Q7_BOVIN, tr|F1N169|F1N169_BOVIN
response to endogenous stimulus	sp|P08728|K1C19_BOVIN, sp|P20000|ALDH2_BOVIN, tr|F1MGW0|F1MGW0_BOVIN, sp|P51977|AL1A1_SHEEP, tr|F1N3A1|F1N3A1_BOVIN, sp|Q7SIH1|A2MG_BOVIN
signal transmission via phosphorylation event	sp|P79105|S10AC_BOVIN, tr|F1N3A1|F1N3A1_BOVIN, sp|P51176|TGM2_BOVIN, tr|F1N169|F1N169_BOVIN
protein oligomerization	sp|P02465|CO1A2_BOVIN, tr|F1MGW0|F1MGW0_BOVIN, sp|P51977|AL1A1_SHEEP, sp|P51176|TGM2_BOVIN
positive regulation of immune system process	tr|F1N3A1|F1N3A1_BOVIN, tr|F1MTV8|F1MTV8_BOVIN, sp|Q7SIH1|A2MG_BOVIN
chemical homeostasis	tr|F1N076|F1N076_BOVIN, sp|Q5E946|PARK7_BOVIN, sp|P51176|TGM2_BOVIN, sp|Q2TBU0|HPT_BOVIN, tr|F1N3Q7|F1N3Q7_BOVIN
regulation of leukocyte activation	tr|F1N3A1|F1N3A1_BOVIN, tr|F1MTV8|F1MTV8_BOVIN
transmembrane receptor protein serine/threonine kinase signaling pathway	sp|P02465|CO1A2_BOVIN, tr|F1N3A1|F1N3A1_BOVIN
response to nutrient	tr|F1MGW0|F1MGW0_BOVIN, sp|P51977|AL1A1_SHEEP
response to vitamin	tr|F1MGW0|F1MGW0_BOVIN, sp|P51977|AL1A1_SHEEP
multi-organism process	sp|P08728|K1C19_BOVIN, sp|P20000|ALDH2_BOVIN, sp|P28782|S10A8_BOVIN, sp|P02769|ALBU_BOVIN, tr|F1MU12|F1MU12_BOVIN, tr|F1MTV8|F1MTV8_BOVIN, sp|Q9TTE2|PGS2_SHEEP
cell morphogenesis	sp|Q27991|MYH10_BOVIN, tr|F1MQ37|F1MQ37_BOVIN, tr|F1MGW0|F1MGW0_BOVIN
response to oxidative stress	sp|Q5E946|PARK7_BOVIN, tr|F1MGW0|F1MGW0_BOVIN, tr|F1N3Q7|F1N3Q7_BOVIN
positive regulation of biosynthetic process	tr|F1MGW0|F1MGW0_BOVIN, tr|F1N3A1|F1N3A1_BOVIN, tr|F1N3Q7|F1N3Q7_BOVIN
cellular macromolecular complex subunit organization	tr|Q3SZZ9|Q3SZZ9_BOVIN, tr|A3KN02|A3KN02_BOVIN, sp|P02676|FIBB_BOVIN, tr|A5PJE3|A5PJE3_BOVIN, tr|F1N169|F1N169_BOVIN
signaling process	sp|P02676|FIBB_BOVIN, tr|F1N3A1|F1N3A1_BOVIN, tr|F1MTV8|F1MTV8_BOVIN, sp|P79105|S10AC_BOVIN, sp|Q5E946|PARK7_BOVIN, sp|P02465|CO1A2_BOVIN, tr|Q3SZZ9|Q3SZZ9_BOVIN, sp|P51176|TGM2_BOVIN, tr|F1N169|F1N169_BOVIN, tr|A5PJE3|A5PJE3_BOVIN
signal transmission	sp|P02676|FIBB_BOVIN, tr|F1N3A1|F1N3A1_BOVIN, tr|F1MTV8|F1MTV8_BOVIN, sp|P79105|S10AC_BOVIN, sp|Q5E946|PARK7_BOVIN, sp|P02465|CO1A2_BOVIN, tr|Q3SZZ9|Q3SZZ9_BOVIN, sp|P51176|TGM2_BOVIN, tr|F1N169|F1N169_BOVIN, tr|A5PJE3|A5PJE3_BOVIN
embryo development	sp|Q27991|MYH10_BOVIN, tr|F1MQ37|F1MQ37_BOVIN, tr|F1MER7|F1MER7_BOVIN, sp|P51977|AL1A1_SHEEP
cell-cell adhesion	tr|F1N3Q7|F1N3Q7_BOVIN, tr|F1MTV8|F1MTV8_BOVIN
cell communication	sp|Q5E946|PARK7_BOVIN, sp|P02769|ALBU_BOVIN, tr|F1MHS5|F1MHS5_BOVIN
regulation of cell adhesion	tr|F1MGW0|F1MGW0_BOVIN, tr|F1N3A1|F1N3A1_BOVIN, sp|P51176|TGM2_BOVIN
cardiovascular system development	sp|Q27991|MYH10_BOVIN, sp|P02465|CO1A2_BOVIN, tr|F1MGW0|F1MGW0_BOVIN
circulatory system development	sp|Q27991|MYH10_BOVIN, sp|P02465|CO1A2_BOVIN, tr|F1MGW0|F1MGW0_BOVIN
cellular ion homeostasis	tr|F1N076|F1N076_BOVIN, sp|Q5E946|PARK7_BOVIN, sp|P51176|TGM2_BOVIN, sp|Q2TBU0|HPT_BOVIN
ion homeostasis	tr|F1N076|F1N076_BOVIN, sp|Q5E946|PARK7_BOVIN, sp|P51176|TGM2_BOVIN, sp|Q2TBU0|HPT_BOVIN
cellular chemical homeostasis	tr|F1N076|F1N076_BOVIN, sp|Q5E946|PARK7_BOVIN, sp|P51176|TGM2_BOVIN, sp|Q2TBU0|HPT_BOVIN
localization	tr|F1N076|F1N076_BOVIN, tr|F1MGW0|F1MGW0_BOVIN, tr|B5B0D4|B5B0D4_BOVIN, sp|P02769|ALBU_BOVIN, tr|E1B6Z6|E1B6Z6_BOVIN, tr|D4QBF3|D4QBF3_BOSMU, tr|F1MQ37|F1MQ37_BOVIN, sp|Q5E946|PARK7_BOVIN, sp|P51176|TGM2_BOVIN, tr|F1N2D9|F1N2D9_BOVIN, tr|F1MER7|F1MER7_BOVIN, sp|P01967|HBA1_BOSMU, tr|F1N3A1|F1N3A1_BOVIN, sp|P02662|CASA1_BOVIN, sp|P79134|ANXA6_BOVIN, sp|Q27991|MYH10_BOVIN, tr|F1N3Q7|F1N3Q7_BOVIN, t…
cellular cation homeostasis	tr|F1N076|F1N076_BOVIN, sp|P51176|TGM2_BOVIN, sp|Q2TBU0|HPT_BOVIN
cell adhesion	tr|F1MQ37|F1MQ37_BOVIN, tr|F1MKG2|F1MKG2_BOVIN, tr|F1N3Q7|F1N3Q7_BOVIN, tr|F1MTV8|F1MTV8_BOVIN
biological adhesion	tr|F1MQ37|F1MQ37_BOVIN, tr|F1MKG2|F1MKG2_BOVIN, tr|F1N3Q7|F1N3Q7_BOVIN, tr|F1MTV8|F1MTV8_BOVIN
morphogenesis of an epithelium	sp|P51977|AL1A1_SHEEP, sp|P51176|TGM2_BOVIN
humoral immune response	tr|C4T8B4|C4T8B4_BOVIN, sp|Q7SIH1|A2MG_BOVIN
positive regulation of signaling pathway	tr|F1MGW0|F1MGW0_BOVIN, tr|F1N3A1|F1N3A1_BOVIN
embryonic morphogenesis	tr|F1MER7|F1MER7_BOVIN, sp|P51977|AL1A1_SHEEP
regulation of cell activation	tr|F1N3A1|F1N3A1_BOVIN, tr|F1MTV8|F1MTV8_BOVIN
organelle localization	sp|Q27991|MYH10_BOVIN, sp|P02769|ALBU_BOVIN
multicellular organismal process	sp|P20000|ALDH2_BOVIN, tr|F1MGW0|F1MGW0_BOVIN, tr|F1MIQ8|F1MIQ8_BOVIN, tr|F1MTV8|F1MTV8_BOVIN, tr|F1N4K8|F1N4K8_BOVIN, sp|P02465|CO1A2_BOVIN, tr|F1MQ37|F1MQ37_BOVIN, sp|Q5E946|PARK7_BOVIN, sp|P51176|TGM2_BOVIN, tr|B0FZM4|B0FZM4_SHEEP, tr|F1MER7|F1MER7_BOVIN, sp|P51977|AL1A1_SHEEP, tr|F1N3A1|F1N3A1_BOVIN, sp|O62654|DESM_BOVIN, sp|P79134|ANXA6_BOVIN, sp|Q27991|MYH10_BOVIN, tr|F1N3Q7|F1N3Q7_BOVIN, s…
cell migration	sp|Q27991|MYH10_BOVIN, tr|F1MQ37|F1MQ37_BOVIN, tr|F1MGW0|F1MGW0_BOVIN, tr|F1N3A1|F1N3A1_BOVIN
induction of programmed cell death	tr|F1N3A1|F1N3A1_BOVIN, sp|P51176|TGM2_BOVIN, tr|F1MTV8|F1MTV8_BOVIN
neurological system process	sp|Q27991|MYH10_BOVIN, sp|Q5E946|PARK7_BOVIN, tr|F1MGW0|F1MGW0_BOVIN
cation homeostasis	tr|F1N076|F1N076_BOVIN, sp|P51176|TGM2_BOVIN, sp|Q2TBU0|HPT_BOVIN
immune system process	sp|P79105|S10AC_BOVIN, tr|F1MQ37|F1MQ37_BOVIN, tr|C4T8B4|C4T8B4_BOVIN, tr|F1N3A1|F1N3A1_BOVIN, tr|F1N3Q7|F1N3Q7_BOVIN, tr|F1MTV8|F1MTV8_BOVIN, sp|Q7SIH1|A2MG_BOVIN
vasculature development	sp|P02465|CO1A2_BOVIN, tr|F1MGW0|F1MGW0_BOVIN
muscle contraction	sp|P79134|ANXA6_BOVIN, tr|B0FZM4|B0FZM4_SHEEP
epidermis development	sp|P02465|CO1A2_BOVIN, tr|F1MGW0|F1MGW0_BOVIN
positive regulation of immune response	tr|F1MTV8|F1MTV8_BOVIN, sp|Q7SIH1|A2MG_BOVIN
cellular component assembly at cellular level	sp|Q27991|MYH10_BOVIN, tr|Q3SZZ9|Q3SZZ9_BOVIN, sp|P02676|FIBB_BOVIN, tr|A5PJE3|A5PJE3_BOVIN, tr|F1N169|F1N169_BOVIN
positive regulation of cell death	tr|F1N3A1|F1N3A1_BOVIN, sp|P51176|TGM2_BOVIN, tr|F1MTV8|F1MTV8_BOVIN
positive regulation of programmed cell death	tr|F1N3A1|F1N3A1_BOVIN, sp|P51176|TGM2_BOVIN, tr|F1MTV8|F1MTV8_BOVIN
transport	tr|F1N076|F1N076_BOVIN, tr|F1MGW0|F1MGW0_BOVIN, sp|P01967|HBA1_BOSMU, sp|P02769|ALBU_BOVIN, tr|E1B6Z6|E1B6Z6_BOVIN, tr|F1N3A1|F1N3A1_BOVIN, tr|D4QBF3|D4QBF3_BOSMU, sp|P79134|ANXA6_BOVIN, sp|Q27991|MYH10_BOVIN, tr|F1MQ37|F1MQ37_BOVIN, sp|Q5E946|PARK7_BOVIN, sp|P51176|TGM2_BOVIN, tr|F1N3Q7|F1N3Q7_BOVIN, tr|F1N169|F1N169_BOVIN
cellular component movement	sp|Q27991|MYH10_BOVIN, tr|F1MQ37|F1MQ37_BOVIN, tr|F1MGW0|F1MGW0_BOVIN, tr|F1N3A1|F1N3A1_BOVIN
cell motility	sp|Q27991|MYH10_BOVIN, tr|F1MQ37|F1MQ37_BOVIN, tr|F1MGW0|F1MGW0_BOVIN, tr|F1N3A1|F1N3A1_BOVIN
localization of cell	sp|Q27991|MYH10_BOVIN, tr|F1MQ37|F1MQ37_BOVIN, tr|F1MGW0|F1MGW0_BOVIN, tr|F1N3A1|F1N3A1_BOVIN
cell differentiation	tr|F1MGW0|F1MGW0_BOVIN, tr|F1MER7|F1MER7_BOVIN, tr|C4T8B4|C4T8B4_BOVIN, tr|F1MTV8|F1MTV8_BOVIN, sp|P08728|K1C19_BOVIN, tr|F1MQ37|F1MQ37_BOVIN, sp|Q27991|MYH10_BOVIN, tr|F1MU12|F1MU12_BOVIN
response to reactive oxygen species	sp|Q5E946|PARK7_BOVIN, tr|F1MGW0|F1MGW0_BOVIN
response to carbohydrate stimulus	tr|F1MKG2|F1MKG2_BOVIN, tr|F1N3A1|F1N3A1_BOVIN
response to hexose stimulus	tr|F1MKG2|F1MKG2_BOVIN, tr|F1N3A1|F1N3A1_BOVIN
positive regulation of macromolecule biosynthetic process	tr|F1MGW0|F1MGW0_BOVIN, tr|F1N3A1|F1N3A1_BOVIN
regulation of anatomical structure morphogenesis	sp|P17248|SYWC_BOVIN, tr|F1N3A1|F1N3A1_BOVIN
response to monosaccharide stimulus	tr|F1MKG2|F1MKG2_BOVIN, tr|F1N3A1|F1N3A1_BOVIN
glycerolipid metabolic process	tr|F1N3Q7|F1N3Q7_BOVIN, tr|F1N2D9|F1N2D9_BOVIN
muscle system process	sp|P79134|ANXA6_BOVIN, tr|B0FZM4|B0FZM4_SHEEP, sp|O62654|DESM_BOVIN
cellular component morphogenesis	sp|Q27991|MYH10_BOVIN, tr|F1MQ37|F1MQ37_BOVIN, tr|F1MGW0|F1MGW0_BOVIN
regulation of biological quality	tr|F1N076|F1N076_BOVIN, sp|P02769|ALBU_BOVIN, sp|P51977|AL1A1_SHEEP, sp|Q2TBU0|HPT_BOVIN, sp|Q27991|MYH10_BOVIN, sp|Q5E946|PARK7_BOVIN, tr|F1MQ37|F1MQ37_BOVIN, sp|P51176|TGM2_BOVIN, tr|F1N3Q7|F1N3Q7_BOVIN, tr|A5PJE3|A5PJE3_BOVIN, tr|F1N169|F1N169_BOVIN
regulation of immune response	tr|F1MTV8|F1MTV8_BOVIN, sp|Q7SIH1|A2MG_BOVIN
cellular membrane organization	sp|Q27991|MYH10_BOVIN, tr|F1N3A1|F1N3A1_BOVIN, sp|P51176|TGM2_BOVIN
membrane organization	sp|Q27991|MYH10_BOVIN, tr|F1N3A1|F1N3A1_BOVIN, sp|P51176|TGM2_BOVIN
regulation of response to stress	tr|F1N3A1|F1N3A1_BOVIN, sp|P51176|TGM2_BOVIN, tr|F1MTV8|F1MTV8_BOVIN
cytoskeleton organization	sp|P08728|K1C19_BOVIN, sp|Q27991|MYH10_BOVIN, tr|F1MQ37|F1MQ37_BOVIN, tr|F1MU12|F1MU12_BOVIN, tr|F1N169|F1N169_BOVIN
developmental process	sp|P20000|ALDH2_BOVIN, tr|F1MGW0|F1MGW0_BOVIN, tr|F1MTV8|F1MTV8_BOVIN, tr|F1N4K8|F1N4K8_BOVIN, sp|P08728|K1C19_BOVIN, sp|P02465|CO1A2_BOVIN, tr|F1MQ37|F1MQ37_BOVIN, sp|P51176|TGM2_BOVIN, tr|B0FZM4|B0FZM4_SHEEP, tr|F1MER7|F1MER7_BOVIN, tr|C4T8B4|C4T8B4_BOVIN, sp|P51977|AL1A1_SHEEP, tr|F1N3A1|F1N3A1_BOVIN, sp|O62654|DESM_BOVIN, sp|Q27991|MYH10_BOVIN, tr|F1MU12|F1MU12_BOVIN, sp|Q9TTE2|PGS2_SHEEP
endocytosis	tr|F1N3A1|F1N3A1_BOVIN, sp|P51176|TGM2_BOVIN
membrane invagination	tr|F1N3A1|F1N3A1_BOVIN, sp|P51176|TGM2_BOVIN
intracellular signal transduction	sp|P79105|S10AC_BOVIN, sp|P02465|CO1A2_BOVIN, tr|F1N3A1|F1N3A1_BOVIN, sp|P51176|TGM2_BOVIN, tr|F1N169|F1N169_BOVIN
anatomical structure development	sp|P20000|ALDH2_BOVIN, tr|B0FZM4|B0FZM4_SHEEP, tr|F1MGW0|F1MGW0_BOVIN, tr|F1MER7|F1MER7_BOVIN, sp|P51977|AL1A1_SHEEP, tr|F1N3A1|F1N3A1_BOVIN, sp|O62654|DESM_BOVIN, tr|F1MTV8|F1MTV8_BOVIN, tr|F1N4K8|F1N4K8_BOVIN, sp|Q27991|MYH10_BOVIN, sp|P02465|CO1A2_BOVIN, tr|F1MQ37|F1MQ37_BOVIN, sp|P51176|TGM2_BOVIN, sp|Q9TTE2|PGS2_SHEEP
cellular developmental process	tr|F1MGW0|F1MGW0_BOVIN, tr|F1MER7|F1MER7_BOVIN, tr|C4T8B4|C4T8B4_BOVIN, tr|F1MTV8|F1MTV8_BOVIN, sp|P08728|K1C19_BOVIN, tr|F1MQ37|F1MQ37_BOVIN, sp|Q27991|MYH10_BOVIN, tr|F1MU12|F1MU12_BOVIN
regulation of signaling pathway	sp|Q5E946|PARK7_BOVIN, tr|F1MGW0|F1MGW0_BOVIN, tr|F1N3A1|F1N3A1_BOVIN
positive regulation of cell communication	tr|F1MGW0|F1MGW0_BOVIN, tr|F1N3A1|F1N3A1_BOVIN
regulation of binding	sp|Q5E946|PARK7_BOVIN, tr|F1N169|F1N169_BOVIN
regulation of response to stimulus	tr|F1N3A1|F1N3A1_BOVIN, sp|P51176|TGM2_BOVIN, tr|F1MTV8|F1MTV8_BOVIN, sp|Q7SIH1|A2MG_BOVIN
signal transduction	sp|P79105|S10AC_BOVIN, sp|P02465|CO1A2_BOVIN, tr|F1N3A1|F1N3A1_BOVIN, sp|P51176|TGM2_BOVIN, tr|F1N169|F1N169_BOVIN
signaling pathway	sp|P79105|S10AC_BOVIN, sp|P02465|CO1A2_BOVIN, tr|F1MQ37|F1MQ37_BOVIN, tr|F1MU12|F1MU12_BOVIN, tr|F1N3A1|F1N3A1_BOVIN, sp|P51176|TGM2_BOVIN, tr|F1N169|F1N169_BOVIN
response to other organism	sp|P20000|ALDH2_BOVIN, sp|P28782|S10A8_BOVIN, sp|Q9TTE2|PGS2_SHEEP
negative regulation of peptidase activity	tr|F1N3A1|F1N3A1_BOVIN, sp|Q2KJH6|SERPH_BOVIN
regulation of defense response	sp|P51176|TGM2_BOVIN, tr|F1MTV8|F1MTV8_BOVIN
organic substance transport	sp|Q5E946|PARK7_BOVIN, tr|F1N3Q7|F1N3Q7_BOVIN
system development	sp|P20000|ALDH2_BOVIN, tr|F1MGW0|F1MGW0_BOVIN, tr|F1MER7|F1MER7_BOVIN, sp|P51977|AL1A1_SHEEP, tr|F1N3A1|F1N3A1_BOVIN, sp|O62654|DESM_BOVIN, tr|F1N4K8|F1N4K8_BOVIN, sp|Q27991|MYH10_BOVIN, sp|P02465|CO1A2_BOVIN, tr|F1MQ37|F1MQ37_BOVIN, sp|Q9TTE2|PGS2_SHEEP
regulation of immune system process	tr|F1N3A1|F1N3A1_BOVIN, tr|F1MTV8|F1MTV8_BOVIN, sp|Q7SIH1|A2MG_BOVIN
intracellular signaling pathway	sp|P79105|S10AC_BOVIN, sp|P02465|CO1A2_BOVIN, tr|F1N3A1|F1N3A1_BOVIN, sp|P51176|TGM2_BOVIN, tr|F1N169|F1N169_BOVIN
cell morphogenesis involved in differentiation	sp|Q27991|MYH10_BOVIN, tr|F1MGW0|F1MGW0_BOVIN
multicellular organism reproduction	sp|P51977|AL1A1_SHEEP, tr|F1MTV8|F1MTV8_BOVIN
leukocyte activation	sp|P79105|S10AC_BOVIN, tr|F1MQ37|F1MQ37_BOVIN
multicellular organismal reproductive process	sp|P51977|AL1A1_SHEEP, tr|F1MTV8|F1MTV8_BOVIN
negative regulation of catalytic activity	tr|F1N3A1|F1N3A1_BOVIN, tr|F1N169|F1N169_BOVIN, sp|Q2KJH6|SERPH_BOVIN
lipid metabolic process	tr|F1MLK0|F1MLK0_BOVIN, sp|P51977|AL1A1_SHEEP, tr|F1N3Q7|F1N3Q7_BOVIN, tr|F1N2D9|F1N2D9_BOVIN
positive regulation of metabolic process	tr|F1MGW0|F1MGW0_BOVIN, tr|F1N3A1|F1N3A1_BOVIN, tr|F1N3Q7|F1N3Q7_BOVIN
embryo development ending in birth or egg hatching	sp|Q27991|MYH10_BOVIN, tr|F1MQ37|F1MQ37_BOVIN
chordate embryonic development	sp|Q27991|MYH10_BOVIN, tr|F1MQ37|F1MQ37_BOVIN
tissue morphogenesis	sp|P51977|AL1A1_SHEEP, sp|P51176|TGM2_BOVIN
multicellular organismal development	sp|P20000|ALDH2_BOVIN, tr|F1MGW0|F1MGW0_BOVIN, tr|F1MER7|F1MER7_BOVIN, sp|P51977|AL1A1_SHEEP, tr|F1N3A1|F1N3A1_BOVIN, sp|O62654|DESM_BOVIN, tr|F1N4K8|F1N4K8_BOVIN, sp|Q27991|MYH10_BOVIN, sp|P02465|CO1A2_BOVIN, tr|F1MQ37|F1MQ37_BOVIN, sp|P51176|TGM2_BOVIN, sp|Q9TTE2|PGS2_SHEEP
protein modification process	tr|F1MIQ8|F1MIQ8_BOVIN, tr|F1N3A1|F1N3A1_BOVIN, sp|P51176|TGM2_BOVIN, sp|Q9TTE2|PGS2_SHEEP
vesicle-mediated transport	sp|Q27991|MYH10_BOVIN, tr|F1N3A1|F1N3A1_BOVIN, sp|P51176|TGM2_BOVIN, tr|F1N169|F1N169_BOVIN
programmed cell death	sp|P02769|ALBU_BOVIN, sp|P51977|AL1A1_SHEEP, tr|E1B6Z6|E1B6Z6_BOVIN, tr|F1MU12|F1MU12_BOVIN
negative regulation of hydrolase activity	tr|F1N3A1|F1N3A1_BOVIN, sp|Q2KJH6|SERPH_BOVIN
apoptosis	sp|P02769|ALBU_BOVIN, sp|P51977|AL1A1_SHEEP, tr|E1B6Z6|E1B6Z6_BOVIN
cell death	sp|P02769|ALBU_BOVIN, sp|P51977|AL1A1_SHEEP, tr|E1B6Z6|E1B6Z6_BOVIN, tr|F1MU12|F1MU12_BOVIN
death	sp|P02769|ALBU_BOVIN, sp|P51977|AL1A1_SHEEP, tr|E1B6Z6|E1B6Z6_BOVIN, tr|F1MU12|F1MU12_BOVIN
macromolecule modification	tr|F1MIQ8|F1MIQ8_BOVIN, tr|F1N3A1|F1N3A1_BOVIN, sp|P51176|TGM2_BOVIN, sp|Q9TTE2|PGS2_SHEEP
regulation of catabolic process	tr|F1N3Q7|F1N3Q7_BOVIN, tr|F1N169|F1N169_BOVIN
epithelium development	sp|P51977|AL1A1_SHEEP, sp|P51176|TGM2_BOVIN
cellular lipid metabolic process	sp|P51977|AL1A1_SHEEP, tr|F1N3Q7|F1N3Q7_BOVIN, tr|F1N2D9|F1N2D9_BOVIN
positive regulation of macromolecule metabolic process	tr|F1MGW0|F1MGW0_BOVIN, tr|F1N3A1|F1N3A1_BOVIN
organelle organization	sp|P08728|K1C19_BOVIN, sp|Q27991|MYH10_BOVIN, tr|F1MQ37|F1MQ37_BOVIN, tr|A3KN02|A3KN02_BOVIN, tr|F1MU12|F1MU12_BOVIN, sp|O62654|DESM_BOVIN, tr|F1N169|F1N169_BOVIN
regulation of biosynthetic process	tr|F1MGW0|F1MGW0_BOVIN, tr|F1N3A1|F1N3A1_BOVIN, tr|F1N3Q7|F1N3Q7_BOVIN, tr|F1N169|F1N169_BOVIN
cellular homeostasis	tr|F1N076|F1N076_BOVIN, sp|Q5E946|PARK7_BOVIN, sp|P51176|TGM2_BOVIN, sp|Q2TBU0|HPT_BOVIN
negative regulation of molecular function	tr|F1N3A1|F1N3A1_BOVIN, tr|F1N169|F1N169_BOVIN, sp|Q2KJH6|SERPH_BOVIN
cell development	sp|Q27991|MYH10_BOVIN, tr|F1MGW0|F1MGW0_BOVIN, tr|F1MTV8|F1MTV8_BOVIN
central nervous system development	sp|Q27991|MYH10_BOVIN, tr|F1MER7|F1MER7_BOVIN
homeostatic process	tr|F1N076|F1N076_BOVIN, sp|Q5E946|PARK7_BOVIN, sp|P51176|TGM2_BOVIN, sp|Q2TBU0|HPT_BOVIN, tr|F1N3Q7|F1N3Q7_BOVIN
positive regulation of biological process	tr|F1MGW0|F1MGW0_BOVIN, tr|F1N3A1|F1N3A1_BOVIN, sp|P51176|TGM2_BOVIN, tr|F1N3Q7|F1N3Q7_BOVIN, tr|F1MTV8|F1MTV8_BOVIN, sp|Q7SIH1|A2MG_BOVIN, tr|F1N169|F1N169_BOVIN
cell cycle process	sp|Q27991|MYH10_BOVIN, tr|F1MQ37|F1MQ37_BOVIN, tr|F1N3A1|F1N3A1_BOVIN
coenzyme metabolic process	tr|F1MLK0|F1MLK0_BOVIN, tr|F1N2D9|F1N2D9_BOVIN
cell cycle	sp|Q27991|MYH10_BOVIN, tr|F1MQ37|F1MQ37_BOVIN, tr|F1N3A1|F1N3A1_BOVIN
amine metabolic process	sp|P17248|SYWC_BOVIN, tr|Q5EA67|Q5EA67_BOVIN
cell projection organization	sp|Q27991|MYH10_BOVIN, tr|F1MQ37|F1MQ37_BOVIN
regulation of hydrolase activity	tr|F1N3A1|F1N3A1_BOVIN, tr|F1N3Q7|F1N3Q7_BOVIN, sp|Q2KJH6|SERPH_BOVIN
positive regulation of cellular process	tr|F1MGW0|F1MGW0_BOVIN, tr|F1N3A1|F1N3A1_BOVIN, sp|P51176|TGM2_BOVIN, tr|F1MTV8|F1MTV8_BOVIN, tr|F1N169|F1N169_BOVIN
regulation of localization	tr|C4T8B4|C4T8B4_BOVIN, tr|F1N3A1|F1N3A1_BOVIN, tr|F1N169|F1N169_BOVIN
carboxylic acid metabolic process	tr|F1MLK0|F1MLK0_BOVIN, sp|P17248|SYWC_BOVIN, sp|P51977|AL1A1_SHEEP, tr|F1N2D9|F1N2D9_BOVIN
biological regulation	tr|F1N076|F1N076_BOVIN, tr|F1MGW0|F1MGW0_BOVIN, sp|P02769|ALBU_BOVIN, sp|Q2TBU0|HPT_BOVIN, tr|F1MTV8|F1MTV8_BOVIN, sp|Q2KJH6|SERPH_BOVIN, sp|P79105|S10AC_BOVIN, sp|P02465|CO1A2_BOVIN, tr|F1MQ37|F1MQ37_BOVIN, sp|Q5E946|PARK7_BOVIN, sp|P51176|TGM2_BOVIN, sp|P17248|SYWC_BOVIN, tr|C4T8B4|C4T8B4_BOVIN, sp|P51977|AL1A1_SHEEP, tr|F1N3A1|F1N3A1_BOVIN, sp|O62654|DESM_BOVIN, sp|Q27991|MYH10_BOVIN, tr|F1N3Q…
cofactor metabolic process	tr|F1MLK0|F1MLK0_BOVIN, tr|F1N2D9|F1N2D9_BOVIN
regulation of peptidase activity	tr|F1N3A1|F1N3A1_BOVIN, sp|Q2KJH6|SERPH_BOVIN
organic acid metabolic process	tr|F1MLK0|F1MLK0_BOVIN, sp|P17248|SYWC_BOVIN, sp|P51977|AL1A1_SHEEP, tr|F1N2D9|F1N2D9_BOVIN
cellular ketone metabolic process	tr|F1MLK0|F1MLK0_BOVIN, sp|P17248|SYWC_BOVIN, sp|P51977|AL1A1_SHEEP, tr|F1N2D9|F1N2D9_BOVIN
oxoacid metabolic process	tr|F1MLK0|F1MLK0_BOVIN, sp|P17248|SYWC_BOVIN, sp|P51977|AL1A1_SHEEP, tr|F1N2D9|F1N2D9_BOVIN
monocarboxylic acid metabolic process	sp|P51977|AL1A1_SHEEP, tr|F1N2D9|F1N2D9_BOVIN
protein metabolic process	sp|P42899|RLA2_BOVIN, tr|F1MIQ8|F1MIQ8_BOVIN, sp|P17248|SYWC_BOVIN, tr|F1N3A1|F1N3A1_BOVIN, sp|Q2TBU0|HPT_BOVIN, sp|Q2KJH6|SERPH_BOVIN, sp|P00727-2|AMPL_BOVIN, tr|F1MQ37|F1MQ37_BOVIN, sp|P51176|TGM2_BOVIN, sp|Q9TTE2|PGS2_SHEEP, sp|Q7SIH1|A2MG_BOVIN
regulation of cell communication	tr|F1MGW0|F1MGW0_BOVIN, tr|F1N3A1|F1N3A1_BOVIN
regulation of developmental process	sp|P17248|SYWC_BOVIN, tr|F1N3A1|F1N3A1_BOVIN
reproduction	sp|P51977|AL1A1_SHEEP, tr|F1MTV8|F1MTV8_BOVIN
proteolysis	tr|F1MQ37|F1MQ37_BOVIN, sp|Q7SIH1|A2MG_BOVIN
reproductive process	sp|P51977|AL1A1_SHEEP, tr|F1MTV8|F1MTV8_BOVIN
regulation of molecular function	sp|Q5E946|PARK7_BOVIN, tr|F1N3A1|F1N3A1_BOVIN, tr|F1N3Q7|F1N3Q7_BOVIN, tr|F1N169|F1N169_BOVIN, sp|Q2KJH6|SERPH_BOVIN
cellular localization	sp|Q27991|MYH10_BOVIN, tr|F1MGW0|F1MGW0_BOVIN, sp|P02769|ALBU_BOVIN, tr|F1N169|F1N169_BOVIN
translation	sp|P42899|RLA2_BOVIN, sp|P17248|SYWC_BOVIN, tr|F1N3A1|F1N3A1_BOVIN
regulation of programmed cell death	tr|F1N3A1|F1N3A1_BOVIN, sp|P51176|TGM2_BOVIN, tr|F1MTV8|F1MTV8_BOVIN
regulation of cell death	tr|F1N3A1|F1N3A1_BOVIN, sp|P51176|TGM2_BOVIN, tr|F1MTV8|F1MTV8_BOVIN
regulation of transport	tr|F1N3A1|F1N3A1_BOVIN, tr|F1N169|F1N169_BOVIN
regulation of catalytic activity	tr|F1N3A1|F1N3A1_BOVIN, tr|F1N3Q7|F1N3Q7_BOVIN, tr|F1N169|F1N169_BOVIN, sp|Q2KJH6|SERPH_BOVIN
regulation of macromolecule biosynthetic process	tr|F1MGW0|F1MGW0_BOVIN, tr|F1N3A1|F1N3A1_BOVIN
macromolecule localization	tr|F1MGW0|F1MGW0_BOVIN, tr|F1MER7|F1MER7_BOVIN, tr|F1N3Q7|F1N3Q7_BOVIN, tr|F1N169|F1N169_BOVIN
regulation of cellular biosynthetic process	tr|F1N3A1|F1N3A1_BOVIN, tr|F1N169|F1N169_BOVIN
nervous system development	sp|Q27991|MYH10_BOVIN, tr|F1MER7|F1MER7_BOVIN
macromolecule biosynthetic process	sp|P42899|RLA2_BOVIN, sp|P17248|SYWC_BOVIN, tr|F1N3A1|F1N3A1_BOVIN, sp|Q2KJH6|SERPH_BOVIN
cell proliferation	sp|P17248|SYWC_BOVIN, tr|F1N3A1|F1N3A1_BOVIN
regulation of apoptosis	tr|F1N3A1|F1N3A1_BOVIN, tr|F1MTV8|F1MTV8_BOVIN
biosynthetic process	sp|P42899|RLA2_BOVIN, sp|P17248|SYWC_BOVIN, sp|P51977|AL1A1_SHEEP, tr|F1N3A1|F1N3A1_BOVIN, sp|Q2KJH6|SERPH_BOVIN
carbohydrate metabolic process	tr|F1MLK0|F1MLK0_BOVIN, tr|Q5EA67|Q5EA67_BOVIN
regulation of gene expression	tr|F1N3A1|F1N3A1_BOVIN, tr|F1N169|F1N169_BOVIN
regulation of multicellular organismal process	tr|F1N3A1|F1N3A1_BOVIN, sp|O62654|DESM_BOVIN
protein localization	tr|F1MGW0|F1MGW0_BOVIN, tr|F1N169|F1N169_BOVIN
cellular macromolecule biosynthetic process	sp|P42899|RLA2_BOVIN, sp|P17248|SYWC_BOVIN, tr|F1N3A1|F1N3A1_BOVIN
regulation of biological process	tr|F1MGW0|F1MGW0_BOVIN, sp|P17248|SYWC_BOVIN, tr|C4T8B4|C4T8B4_BOVIN, tr|F1N3A1|F1N3A1_BOVIN, sp|O62654|DESM_BOVIN, tr|F1MTV8|F1MTV8_BOVIN, sp|Q2KJH6|SERPH_BOVIN, sp|P79105|S10AC_BOVIN, sp|P02465|CO1A2_BOVIN, sp|Q5E946|PARK7_BOVIN, sp|P51176|TGM2_BOVIN, tr|F1N3Q7|F1N3Q7_BOVIN, sp|Q7SIH1|A2MG_BOVIN, tr|F1N169|F1N169_BOVIN
cellular biosynthetic process	sp|P42899|RLA2_BOVIN, sp|P17248|SYWC_BOVIN, sp|P51977|AL1A1_SHEEP, tr|F1N3A1|F1N3A1_BOVIN
regulation of primary metabolic process	tr|F1N3A1|F1N3A1_BOVIN, tr|F1N3Q7|F1N3Q7_BOVIN, tr|F1N169|F1N169_BOVIN
macromolecule metabolic process	sp|P42899|RLA2_BOVIN, tr|F1MIQ8|F1MIQ8_BOVIN, sp|P17248|SYWC_BOVIN, tr|F1N3A1|F1N3A1_BOVIN, sp|Q2TBU0|HPT_BOVIN, tr|Q5EA67|Q5EA67_BOVIN, sp|Q2KJH6|SERPH_BOVIN, sp|P00727-2|AMPL_BOVIN, tr|F1MQ37|F1MQ37_BOVIN, sp|P51176|TGM2_BOVIN, tr|F1N3Q7|F1N3Q7_BOVIN, sp|Q9TTE2|PGS2_SHEEP, sp|Q7SIH1|A2MG_BOVIN
negative regulation of biological process	tr|F1MGW0|F1MGW0_BOVIN, tr|F1N3A1|F1N3A1_BOVIN, tr|F1N169|F1N169_BOVIN
cellular process	tr|F1MGW0|F1MGW0_BOVIN, sp|P02676|FIBB_BOVIN, sp|Q2TBU0|HPT_BOVIN, tr|F1MHS5|F1MHS5_BOVIN, tr|F1MTV8|F1MTV8_BOVIN, sp|Q2KJH6|SERPH_BOVIN, sp|P79105|S10AC_BOVIN, tr|E1BI98|E1BI98_BOVIN, sp|P51176|TGM2_BOVIN, tr|F1N2D9|F1N2D9_BOVIN, tr|F1MLK0|F1MLK0_BOVIN, tr|F1MER7|F1MER7_BOVIN, tr|C4T8B4|C4T8B4_BOVIN, sp|P51977|AL1A1_SHEEP, tr|F1N3A1|F1N3A1_BOVIN, sp|O62654|DESM_BOVIN, tr|F1MU12|F1MU12_BOVIN, tr|…
establishment of localization in cell	sp|Q27991|MYH10_BOVIN, tr|F1N169|F1N169_BOVIN
cellular protein metabolic process	sp|P42899|RLA2_BOVIN, tr|F1MIQ8|F1MIQ8_BOVIN, sp|P17248|SYWC_BOVIN, tr|F1N3A1|F1N3A1_BOVIN, sp|P51176|TGM2_BOVIN, sp|Q9TTE2|PGS2_SHEEP
regulation of macromolecule metabolic process	tr|F1MGW0|F1MGW0_BOVIN, tr|F1N3A1|F1N3A1_BOVIN, tr|F1N169|F1N169_BOVIN
negative regulation of cellular process	tr|F1MGW0|F1MGW0_BOVIN, tr|F1N3A1|F1N3A1_BOVIN
small molecule metabolic process	sp|P20000|ALDH2_BOVIN, tr|F1MLK0|F1MLK0_BOVIN, sp|P17248|SYWC_BOVIN, sp|P51977|AL1A1_SHEEP, tr|F1N3Q7|F1N3Q7_BOVIN, tr|F1N2D9|F1N2D9_BOVIN
gene expression	sp|P42899|RLA2_BOVIN, sp|P17248|SYWC_BOVIN, tr|F1N3A1|F1N3A1_BOVIN, sp|Q7SIH1|A2MG_BOVIN
regulation of cellular metabolic process	tr|F1N3A1|F1N3A1_BOVIN, tr|F1N3Q7|F1N3Q7_BOVIN, tr|F1N169|F1N169_BOVIN
regulation of metabolic process	tr|F1MGW0|F1MGW0_BOVIN, tr|F1N3A1|F1N3A1_BOVIN, tr|F1N3Q7|F1N3Q7_BOVIN, tr|F1N169|F1N169_BOVIN, sp|Q2KJH6|SERPH_BOVIN
regulation of cellular process	sp|P79105|S10AC_BOVIN, sp|P02465|CO1A2_BOVIN, tr|F1MGW0|F1MGW0_BOVIN, tr|F1N3A1|F1N3A1_BOVIN, sp|P51176|TGM2_BOVIN, tr|F1N3Q7|F1N3Q7_BOVIN, tr|F1MTV8|F1MTV8_BOVIN, tr|F1N169|F1N169_BOVIN
primary metabolic process	sp|P20000|ALDH2_BOVIN, tr|F1MIQ8|F1MIQ8_BOVIN, sp|Q2TBU0|HPT_BOVIN, sp|Q2KJH6|SERPH_BOVIN, tr|F1MQ37|F1MQ37_BOVIN, sp|P00727-2|AMPL_BOVIN, sp|P51176|TGM2_BOVIN, tr|F1N2D9|F1N2D9_BOVIN, sp|P42899|RLA2_BOVIN, tr|F1MLK0|F1MLK0_BOVIN, sp|P17248|SYWC_BOVIN, sp|P51977|AL1A1_SHEEP, tr|F1N3A1|F1N3A1_BOVIN, tr|Q5EA67|Q5EA67_BOVIN, tr|F1N3Q7|F1N3Q7_BOVIN, sp|Q7SIH1|A2MG_BOVIN, sp|Q9TTE2|PGS2_SHEEP
cellular macromolecule metabolic process	sp|P42899|RLA2_BOVIN, tr|F1MIQ8|F1MIQ8_BOVIN, sp|P17248|SYWC_BOVIN, tr|F1N3A1|F1N3A1_BOVIN, sp|P51176|TGM2_BOVIN, tr|F1N3Q7|F1N3Q7_BOVIN, sp|Q9TTE2|PGS2_SHEEP
metabolic process	tr|F1N076|F1N076_BOVIN, sp|P20000|ALDH2_BOVIN, tr|F1MIQ8|F1MIQ8_BOVIN, sp|Q2TBU0|HPT_BOVIN, sp|Q2KJH6|SERPH_BOVIN, sp|P79105|S10AC_BOVIN, tr|F1MQ37|F1MQ37_BOVIN, sp|Q5E946|PARK7_BOVIN, sp|P00727-2|AMPL_BOVIN, sp|P51176|TGM2_BOVIN, tr|F1N2D9|F1N2D9_BOVIN, sp|P42899|RLA2_BOVIN, tr|F1MLK0|F1MLK0_BOVIN, sp|P17248|SYWC_BOVIN, sp|P51977|AL1A1_SHEEP, tr|F1N3A1|F1N3A1_BOVIN, tr|Q5EA67|Q5EA67_BOVIN, tr|F1…
nucleobase, nucleoside, nucleotide and nucleic acid metabolic process	tr|F1MLK0|F1MLK0_BOVIN, sp|P17248|SYWC_BOVIN
nitrogen compound metabolic process	tr|F1MLK0|F1MLK0_BOVIN, sp|P17248|SYWC_BOVIN, tr|Q5EA67|Q5EA67_BOVIN
cellular nitrogen compound metabolic process	tr|F1MLK0|F1MLK0_BOVIN, sp|P17248|SYWC_BOVIN
cellular metabolic process	sp|P42899|RLA2_BOVIN, tr|F1MIQ8|F1MIQ8_BOVIN, tr|F1MLK0|F1MLK0_BOVIN, sp|P17248|SYWC_BOVIN, sp|P51977|AL1A1_SHEEP, tr|F1N3A1|F1N3A1_BOVIN, sp|P79105|S10AC_BOVIN, sp|Q5E946|PARK7_BOVIN, sp|P51176|TGM2_BOVIN, tr|F1N2D9|F1N2D9_BOVIN, tr|F1N3Q7|F1N3Q7_BOVIN, sp|Q9TTE2|PGS2_SHEEP

## Sheet: Table S3
Table S3. Pathway analysis of differential proteins
#	Pathway	Diff Proteins with pathway annotation (51)	All Proteins with pathway annotation (681)	Pvalue	Pathway ID
1	ECM-receptor interaction	8 (15.69%)	24 (3.52%)	0.000166285	ko04512
2	Protein digestion and absorption	5 (9.8%)	14 (2.06%)	0.00231483	ko04974
3	Limonene and pinene degradation	2 (3.92%)	2 (0.29%)	0.00550661	ko00903
4	Malaria	3 (5.88%)	6 (0.88%)	0.00675066	ko05144
5	Complement and coagulation cascades	6 (11.76%)	26 (3.82%)	0.00944388	ko04610
6	Focal adhesion	8 (15.69%)	49 (7.2%)	0.0232329	ko04510
7	TGF-beta signaling pathway	2 (3.92%)	4 (0.59%)	0.029945	ko04350
8	Tryptophan metabolism	3 (5.88%)	12 (1.76%)	0.0537991	ko00380
9	Arachidonic acid metabolism	2 (3.92%)	6 (0.88%)	0.0679235	ko00590
10	Fatty acid biosynthesis	1 (1.96%)	1 (0.15%)	0.0748899	ko00061
11	Intestinal immune network for IgA production	1 (1.96%)	1 (0.15%)	0.0748899	ko04672
12	Chloroalkane and chloroalkene degradation	1 (1.96%)	1 (0.15%)	0.0748899	ko00625
13	Retinol metabolism	1 (1.96%)	1 (0.15%)	0.0748899	ko00830
14	Amoebiasis	4 (7.84%)	23 (3.38%)	0.0853938	ko05146
15	Arginine and proline metabolism	2 (3.92%)	7 (1.03%)	0.0906164	ko00330
16	Aminoacyl-tRNA biosynthesis	2 (3.92%)	7 (1.03%)	0.0906164	ko00970
17	Glutathione metabolism	2 (3.92%)	8 (1.17%)	0.115167	ko00480
18	beta-Alanine metabolism	2 (3.92%)	8 (1.17%)	0.115167	ko00410
19	Staphylococcus aureus infection	2 (3.92%)	9 (1.32%)	0.141181	ko05150
20	Glycerolipid metabolism	1 (1.96%)	3 (0.44%)	0.208547	ko00561
21	Histidine metabolism	1 (1.96%)	3 (0.44%)	0.208547	ko00340
22	Pentose and glucuronate interconversions	1 (1.96%)	3 (0.44%)	0.208547	ko00040
23	Ascorbate and aldarate metabolism	1 (1.96%)	3 (0.44%)	0.208547	ko00053
24	Geraniol degradation	1 (1.96%)	3 (0.44%)	0.208547	ko00281
25	Viral myocarditis	2 (3.92%)	12 (1.76%)	0.224751	ko05416
26	Lysine degradation	2 (3.92%)	12 (1.76%)	0.224751	ko00310
27	Fatty acid metabolism	2 (3.92%)	13 (1.91%)	0.253557	ko00071
28	Aminobenzoate degradation	1 (1.96%)	4 (0.59%)	0.268081	ko00627
29	Porphyrin and chlorophyll metabolism	1 (1.96%)	4 (0.59%)	0.268081	ko00860
30	Propanoate metabolism	2 (3.92%)	14 (2.06%)	0.282474	ko00640
31	MAPK signaling pathway	2 (3.92%)	14 (2.06%)	0.282474	ko04010
32	Reductive carboxylate cycle (CO2 fixation)	1 (1.96%)	5 (0.73%)	0.323218	ko00720
33	Nitrogen metabolism	1 (1.96%)	5 (0.73%)	0.323218	ko00910
34	Caprolactam degradation	1 (1.96%)	6 (0.88%)	0.374277	ko00930
35	Systemic lupus erythematosus	2 (3.92%)	18 (2.64%)	0.396115	ko05322
36	Valine, leucine and isoleucine degradation	2 (3.92%)	19 (2.79%)	0.423422	ko00280
37	Benzoate degradation	1 (1.96%)	8 (1.17%)	0.465324	ko00362
38	Prion diseases	1 (1.96%)	8 (1.17%)	0.465324	ko05020
39	Cell adhesion molecules (CAMs)	1 (1.96%)	8 (1.17%)	0.465324	ko04514
40	Tight junction	2 (3.92%)	22 (3.23%)	0.501412	ko04530
41	Vascular smooth muscle contraction	1 (1.96%)	9 (1.32%)	0.505842	ko04270
42	Small cell lung cancer	1 (1.96%)	9 (1.32%)	0.505842	ko05222
43	Hypertrophic cardiomyopathy (HCM)	1 (1.96%)	10 (1.47%)	0.543345	ko05410
44	Butanoate metabolism	1 (1.96%)	10 (1.47%)	0.543345	ko00650
45	Dilated cardiomyopathy	1 (1.96%)	11 (1.62%)	0.578053	ko05414
46	Insulin signaling pathway	1 (1.96%)	11 (1.62%)	0.578053	ko04910
47	Phagosome	2 (3.92%)	26 (3.82%)	0.594651	ko04145
48	Arrhythmogenic right ventricular cardiomyopathy (ARVC)	1 (1.96%)	12 (1.76%)	0.610172	ko05412
49	Peroxisome	1 (1.96%)	12 (1.76%)	0.610172	ko04146
50	Pyruvate metabolism	1 (1.96%)	14 (2.06%)	0.667383	ko00620
51	Citrate cycle (TCA cycle)	1 (1.96%)	16 (2.35%)	0.716338	ko00020
52	Adherens junction	1 (1.96%)	19 (2.79%)	0.776809	ko04520
53	Glycolysis / Gluconeogenesis	1 (1.96%)	20 (2.94%)	0.794003	ko00010
54	Metabolic pathways	8 (15.69%)	131 (19.24%)	0.800792	ko01100
55	Pathways in cancer	1 (1.96%)	21 (3.08%)	0.809897	ko05200
56	Microbial metabolism in diverse environments	3 (5.88%)	58 (8.52%)	0.831429	ko01120
57	Bacterial invasion of epithelial cells	1 (1.96%)	24 (3.52%)	0.850706	ko05100
58	Biosynthesis of secondary metabolites	3 (5.88%)	64 (9.4%)	0.879377	ko01110
59	Parkinson's disease	1 (1.96%)	31 (4.55%)	0.91543	ko05012
60	Ribosome	1 (1.96%)	31 (4.55%)	0.91543	ko03010
61	Regulation of actin cytoskeleton	1 (1.96%)	34 (4.99%)	0.933841	ko04810
62	Huntington's disease	1 (1.96%)	36 (5.29%)	0.943868	ko05016
#	Pathway	Proteins
1	ECM-receptor interaction	tr|E1BB91|E1BB91_BOVIN, tr|F1MGW0|F1MGW0_BOVIN, sp|P02465|CO1A2_BOVIN, tr|F1MER7|F1MER7_BOVIN, tr|F1MKG2|F1MKG2_BOVIN, tr|B8Y9T0|B8Y9T0_BOVIN, tr|E1BI98|E1BI98_BOVIN, tr|F1N3A1|F1N3A1_BOVIN
2	Protein digestion and absorption	tr|E1BB91|E1BB91_BOVIN, tr|F1MGW0|F1MGW0_BOVIN, sp|P02465|CO1A2_BOVIN, tr|F1MKG2|F1MKG2_BOVIN, tr|E1BI98|E1BI98_BOVIN
3	Limonene and pinene degradation	sp|P20000|ALDH2_BOVIN, tr|F1MDK4|F1MDK4_BOVIN
4	Malaria	tr|D4QBF3|D4QBF3_BOSMU, sp|P01967|HBA1_BOSMU, tr|F1N3A1|F1N3A1_BOVIN
5	Complement and coagulation cascades	sp|Q7SIH1|A2MG_BOVIN, sp|P02676|FIBB_BOVIN, tr|A5PJE3|A5PJE3_BOVIN, tr|Q3SZZ9|Q3SZZ9_BOVIN, sp|Q2TBU0|HPT_BOVIN, tr|E1B6Z6|E1B6Z6_BOVIN
6	Focal adhesion	tr|E1BB91|E1BB91_BOVIN, tr|F1MGW0|F1MGW0_BOVIN, tr|F1N169|F1N169_BOVIN, sp|P02465|CO1A2_BOVIN, tr|F1MKG2|F1MKG2_BOVIN, tr|B8Y9T0|B8Y9T0_BOVIN, tr|E1BI98|E1BI98_BOVIN, tr|F1N3A1|F1N3A1_BOVIN
7	TGF-beta signaling pathway	sp|Q9TTE2|PGS2_SHEEP, tr|F1N3A1|F1N3A1_BOVIN
8	Tryptophan metabolism	sp|P17248|SYWC_BOVIN, sp|P20000|ALDH2_BOVIN, tr|F1MDK4|F1MDK4_BOVIN
9	Arachidonic acid metabolism	tr|B5B0D4|B5B0D4_BOVIN, tr|E1B6Z6|E1B6Z6_BOVIN
10	Fatty acid biosynthesis	tr|F1N2D9|F1N2D9_BOVIN
11	Intestinal immune network for IgA production	sp|P81265|PIGR_BOVIN
12	Chloroalkane and chloroalkene degradation	sp|P20000|ALDH2_BOVIN
13	Retinol metabolism	sp|P51977|AL1A1_SHEEP
14	Amoebiasis	tr|F1MGW0|F1MGW0_BOVIN, sp|P02465|CO1A2_BOVIN, tr|B8Y9T0|B8Y9T0_BOVIN, tr|E1B6Z6|E1B6Z6_BOVIN
15	Arginine and proline metabolism	sp|P20000|ALDH2_BOVIN, sp|P00727-2|AMPL_BOVIN
16	Aminoacyl-tRNA biosynthesis	sp|P02769|ALBU_BOVIN, sp|P17248|SYWC_BOVIN
17	Glutathione metabolism	tr|F1MLK0|F1MLK0_BOVIN, sp|P00727-2|AMPL_BOVIN
18	beta-Alanine metabolism	sp|P20000|ALDH2_BOVIN, tr|F1MDK4|F1MDK4_BOVIN
19	Staphylococcus aureus infection	tr|Q3SZZ9|Q3SZZ9_BOVIN, sp|Q2TBU0|HPT_BOVIN
20	Glycerolipid metabolism	sp|P20000|ALDH2_BOVIN
21	Histidine metabolism	sp|P20000|ALDH2_BOVIN
22	Pentose and glucuronate interconversions	sp|P20000|ALDH2_BOVIN
23	Ascorbate and aldarate metabolism	sp|P20000|ALDH2_BOVIN
24	Geraniol degradation	tr|F1MDK4|F1MDK4_BOVIN
25	Viral myocarditis	tr|F1MQ37|F1MQ37_BOVIN, sp|Q27991|MYH10_BOVIN
26	Lysine degradation	sp|P20000|ALDH2_BOVIN, tr|F1MDK4|F1MDK4_BOVIN
27	Fatty acid metabolism	sp|P20000|ALDH2_BOVIN, tr|F1MDK4|F1MDK4_BOVIN
28	Aminobenzoate degradation	tr|F1MDK4|F1MDK4_BOVIN
29	Porphyrin and chlorophyll metabolism	tr|F1N076|F1N076_BOVIN
30	Propanoate metabolism	sp|P20000|ALDH2_BOVIN, tr|F1MDK4|F1MDK4_BOVIN
31	MAPK signaling pathway	tr|F1N169|F1N169_BOVIN, tr|Q5EA67|Q5EA67_BOVIN
32	Reductive carboxylate cycle (CO2 fixation)	tr|F1MLK0|F1MLK0_BOVIN
33	Nitrogen metabolism	tr|C4T8B4|C4T8B4_BOVIN
34	Caprolactam degradation	tr|F1MDK4|F1MDK4_BOVIN
35	Systemic lupus erythematosus	sp|Q2TBU0|HPT_BOVIN, tr|E1B6Z6|E1B6Z6_BOVIN
36	Valine, leucine and isoleucine degradation	sp|P20000|ALDH2_BOVIN, tr|F1MDK4|F1MDK4_BOVIN
37	Benzoate degradation	tr|F1MDK4|F1MDK4_BOVIN
38	Prion diseases	tr|E1B6Z6|E1B6Z6_BOVIN
39	Cell adhesion molecules (CAMs)	tr|F1MTV8|F1MTV8_BOVIN
40	Tight junction	tr|F1MQ37|F1MQ37_BOVIN, sp|Q27991|MYH10_BOVIN
41	Vascular smooth muscle contraction	tr|B0FZM4|B0FZM4_SHEEP
42	Small cell lung cancer	tr|B8Y9T0|B8Y9T0_BOVIN
43	Hypertrophic cardiomyopathy (HCM)	sp|O62654|DESM_BOVIN
44	Butanoate metabolism	tr|F1MDK4|F1MDK4_BOVIN
45	Dilated cardiomyopathy	sp|O62654|DESM_BOVIN
46	Insulin signaling pathway	tr|F1N2D9|F1N2D9_BOVIN
47	Phagosome	sp|Q2TBU0|HPT_BOVIN, tr|F1N3A1|F1N3A1_BOVIN
48	Arrhythmogenic right ventricular cardiomyopathy (ARVC)	sp|O62654|DESM_BOVIN
49	Peroxisome	tr|F1MLK0|F1MLK0_BOVIN
50	Pyruvate metabolism	sp|P20000|ALDH2_BOVIN
51	Citrate cycle (TCA cycle)	tr|F1MLK0|F1MLK0_BOVIN
52	Adherens junction	tr|F1MTV8|F1MTV8_BOVIN
53	Glycolysis / Gluconeogenesis	sp|P20000|ALDH2_BOVIN
54	Metabolic pathways (no map in kegg database)	tr|F1N2D9|F1N2D9_BOVIN, tr|B5B0D4|B5B0D4_BOVIN, tr|F1MLK0|F1MLK0_BOVIN, sp|P20000|ALDH2_BOVIN, sp|P00727-2|AMPL_BOVIN, tr|F1MDK4|F1MDK4_BOVIN, tr|E1B6Z6|E1B6Z6_BOVIN, sp|P51977|AL1A1_SHEEP
55	Pathways in cancer	tr|B8Y9T0|B8Y9T0_BOVIN
56	Microbial metabolism in diverse environments (no map in kegg database)	tr|F1MLK0|F1MLK0_BOVIN, sp|P20000|ALDH2_BOVIN, tr|F1MDK4|F1MDK4_BOVIN
57	Bacterial invasion of epithelial cells	tr|B8Y9T0|B8Y9T0_BOVIN
58	Biosynthesis of secondary metabolites (no map in kegg database)	tr|F1MLK0|F1MLK0_BOVIN, sp|P20000|ALDH2_BOVIN, tr|F1MDK4|F1MDK4_BOVIN
59	Parkinson's disease	sp|Q5E946|PARK7_BOVIN
60	Ribosome	sp|P42899|RLA2_BOVIN
61	Regulation of actin cytoskeleton	tr|B8Y9T0|B8Y9T0_BOVIN
62	Huntington's disease	sp|P51176|TGM2_BOVIN
