# Supplementary material for: iTRAQ-proteomics and bioinformatics analyses of mammary tissue from cows with clinical mastitis due to natural infection with Staphylococci aureus
Source: BMC Genomics. 2014 Oct 2;15(1):839. doi: 10.1186/1471-2164-15-839 (PMC4198675; doi:10.1186/1471-2164-15-839)
Supplement: Supplementary file 6 — Additional file 6: DIA analysis of expressed proteins in mammary gland tissues. Biological Process (BP), Molecular Function (MF), Cellular Component (CC) or Interpro (IPRO) related to those pathways for mastitic vs. healthy cows. Flux represent the direction of each pathway (green color = inhibition, yellow color = stable, red color = activation with different color intensities according with the level of up-regulation or down-regulation). Blue lines show the impact of each GO Term. (XLSX 354 KB) [file 12864_2014_6543_MOESM6_ESM.xlsx]

## Sheet: BP
GOTERM_BP_ALL	FLUX	IMPACT		318	100	%
GO:0010955~negative regulation of protein maturation by peptide bond cleavage	317.816	317.816		159	50	%
GO:0035964~collagen biosynthetic process	317.795	317.795		95.4	30	%
GO:0060351~cartilage development involved in endochondral bone morphogenesis	317.418	317.418
GO:0043589~skin morphogenesis	317.264	317.264
GO:0070613~regulation of protein processing	183.651	183.651
GO:0010953~regulation of protein maturation by peptide bond cleavage	183.401	183.401
GO:0030199~collagen fibril organization	182.851	182.851
GO:0030168~platelet activation	181.447	181.447
GO:0051701~interaction with host	133.42	133.42
GO:0001958~endochondral ossification	118.014	118.014
GO:0060350~endochondral bone morphogenesis	117.867	117.867
GO:0060349~bone morphogenesis	117.71	117.71
GO:0048730~epidermis morphogenesis	117.557	117.557
GO:0044403~symbiosis, encompassing mutualism through parasitism	102.498	102.498
GO:0019551~cytokine-mediated signaling pathway	-84.7429	84.7429
GO:0045861~negative regulation of proteolysis	78.4269	78.4269
GO:0051705~interaction with symbiont	77.9738	77.9738
GO:0018149~peptide cross-linking	62.6167	62.6167
GO:0035569~negative regulation of cellular protein metabolic process	-31.7915	57.0814
GO:0008360~regulation of cell shape	52.8133	52.8133
GO:0051548~negative regulation of protein metabolic process	-38.9178	48.0788
GO:0035963~collagen metabolic process	36.4649	36.4649
GO:0051558~protein polymerization	36.0441	36.0441
GO:0051640~organelle localization	35.7832	35.7832
GO:0015671~oxygen transport	33.4689	33.4689
GO:0051595~response to calcium ion	33.4155	33.4155
GO:0044559~multicellular organismal macromolecule metabolic process	33.3525	33.3525
GO:0010038~response to metal ion	26.9533	26.9533
GO:0043588~skin development	26.9419	26.9419
GO:0044536~multicellular organismal metabolic process	26.6628	26.6628
GO:0006953~acute-phase response	26.5441	26.5441
GO:0030198~extracellular matrix organization	25.1563	25.1563
GO:0000910~cytokinesis	24.5011	24.5011
GO:0015669~gas transport	24.4622	24.4622
GO:0045060~wound healing	24.4294	24.4294
GO:0055604~regulation of cell morphogenesis	23.3041	23.3041
GO:0006055~aminoglycan metabolic process	21.7623	21.7623
GO:0051516~cartilage development	20.2192	20.2192
GO:0009605~response to external stimulus	19.7257	19.7257
GO:0043065~extracellular structure organization	19.4231	19.4231
GO:0030165~regulation of proteolysis	17.9962	17.9962
GO:0051707~response to other organism	-17.4022	17.4022
GO:0044106~cellular amine metabolic process	-17.3526	17.3526
GO:0055603~regulation of anatomical structure morphogenesis	17.2146	17.2146
GO:0030503~glycosaminoglycan metabolic process	17.0333	17.0333
GO:0051656~establishment of organelle localization	16.9578	16.9578
GO:0048706~embryonic skeletal system development	16.9558	16.9558
GO:0045088~regulation of innate immune response	16.7598	16.7598
GO:0050817~coagulation	16.1688	16.1688
GO:0007596~blood coagulation	16.0217	16.0217
GO:0051704~multi-organism process	-8.57212	15.968
GO:0009607~response to biotic stimulus	-15.7419	15.7419
GO:0048646~anatomical structure formation involved in morphogenesis	15.5225	15.5225
GO:0006519~cellular amino acid and derivative metabolic process	-15.2694	15.2694
GO:0005556~acute inflammatory response	15.2623	15.2623
GO:0010810~regulation of cell-substrate adhesion	15.2295	15.2295
GO:0007599~hemostasis	15.2028	15.2028
GO:0044419~interspecies interaction between organisms	14.9673	14.9673
GO:0006550~cellular amino acid metabolic process	-14.7923	14.7923
GO:0048738~cardiac muscle tissue development	14.5969	14.5969
GO:0043009~chordate embryonic development	14.552	14.552
GO:0009795~embryonic development ending in birth or egg hatching	14.4597	14.4597
GO:0009611~response to wounding	14.1706	14.1706
GO:0010035~response to inorganic substance	13.9928	13.9928
GO:0006955~defense response	-5.24605	13.3573
GO:0009308~amine metabolic process	-16.1236	12.4824
GO:0034655~cellular macromolecular complex assembly	12.3377	12.3377
GO:0008544~epidermis development	12.0042	12.0042
GO:0005683~negative regulation of immune system process	11.8837	11.8837
GO:0045785~positive regulation of cell adhesion	11.852	11.852
GO:0050878~regulation of body fluid levels	11.7027	11.7027
GO:0006954~inflammatory response	11.6767	11.6767
GO:0030155~regulation of cell adhesion	11.5019	11.5019
GO:0035568~regulation of cellular protein metabolic process	-20.4371	11.4428
GO:0001775~cell activation	11.2929	11.2929
GO:0055607~cellular component assembly	-0.277406	11.0628
GO:0080134~regulation of response to stress	10.9817	10.9817
GO:0001568~blood vessel development	10.9702	10.9702
GO:0010033~response to organic substance	-10.9322	10.9322
GO:0001944~vasculature development	10.6892	10.6892
GO:0001501~skeletal system development	10.0505	10.0505
GO:0048878~chemical homeostasis	-9.57018	9.57018
GO:0006950~response to stress	-0.130384	9.53484
GO:0035879~regulation of localization	-9.15926	9.15926
GO:0044085~cellular component biogenesis	-0.489351	9.09794
GO:0065008~regulation of biological quality	2.1872	8.87344
GO:0043653~cellular protein complex assembly	8.31237	8.31237
GO:0051546~regulation of protein metabolic process	-11.7457	8.25305
GO:0055114~oxidation reduction	-8.25095	8.25095
GO:0016043~cellular component organization	3.6431	7.82828
GO:0050896~response to stimulus	-3.22247	7.26566
GO:0045551~response to chemical stimulus	-8.62936	7.25729
GO:0031354~negative regulation of cellular metabolic process	-10.691	7.22509
GO:0010605~negative regulation of macromolecule metabolic process	-10.7238	7.20972
GO:0009895~negative regulation of metabolic process	-10.096	6.47788
GO:0006085~organic acid metabolic process	-6.43698	6.43698
GO:0019755~carboxylic acid metabolic process	-6.429	6.429
GO:0043436~oxoacid metabolic process	-6.41536	6.41536
GO:0045180~cellular ketone metabolic process	-6.24542	6.24542
GO:0034641~cellular nitrogen compound metabolic process	-6.11286	6.11286
GO:0045595~homeostatic process	-5.95791	5.95791
GO:0070571~protein complex biogenesis	5.85912	5.85912
GO:0055405~cell cycle process	5.72144	5.72144
GO:0005685~regulation of immune system process	5.46316	5.46316
GO:0048583~regulation of response to stimulus	5.34118	5.34118
GO:0016070~RNA metabolic process	-5.08158	5.08158
GO:0006807~nitrogen compound metabolic process	-7.10111	4.93218
GO:0006810~transport	-3.08599	4.88215
GO:0051534~establishment of localization	-3.01502	4.8712
GO:0051158~regulation of cellular component organization	4.77772	4.77772
GO:0051179~localization	-2.49892	4.74195
GO:0005697~regulation of immune effector process	4.71995	4.71995
GO:0034651~cellular macromolecular complex subunit organization	4.58643	4.58643
GO:0019538~protein metabolic process	-6.43982	4.52592
GO:0009653~anatomical structure morphogenesis	4.51789	4.51789
GO:0009887~organ morphogenesis	4.49948	4.49948
GO:0048468~cell development	4.42694	4.42694
GO:0048705~skeletal system morphogenesis	4.41726	4.41726
GO:0051146~striated muscle cell differentiation	4.36286	4.36286
GO:0080090~regulation of primary metabolic process	-6.54649	4.34291
GO:0060555~regulation of macromolecule metabolic process	-6.5016	4.31039
GO:0031353~regulation of cellular metabolic process	-6.44812	4.28807
GO:0044560~cellular macromolecule metabolic process	-6.4616	4.2787
GO:0035501~multicellular organismal process	1.18821	4.18485
GO:0040011~locomotion	4.14718	4.14718
GO:0007398~ectoderm development	4.14165	4.14165
GO:0044537~cellular metabolic process	-6.42406	4.12081
GO:0005976~polysaccharide metabolic process	4.06481	4.06481
GO:0048553~negative regulation of cellular process	-3.50111	3.86878
GO:0001503~ossification	3.84766	3.84766
GO:0007165~signal transduction	-4.73488	3.83048
GO:0060348~bone development	3.79643	3.79643
GO:0031347~regulation of defense response	3.67412	3.67412
GO:0008155~metabolic process	-8.08259	3.62863
GO:0050867~positive regulation of cell activation	3.52519	3.52519
GO:0045695~muscle cell differentiation	3.4935	3.4935
GO:0043170~macromolecule metabolic process	-7.27051	3.46114
GO:0035101~regulation of response to external stimulus	3.33798	3.33798
GO:0060537~muscle tissue development	3.32488	3.32488
GO:0009790~embryonic development	3.27043	3.27043
GO:0044567~cellular protein metabolic process	-7.59039	3.19697
GO:0005376~immune system process	-6.29977	3.16911
GO:0009888~tissue development	3.12668	3.12668
GO:0048519~negative regulation of biological process	-3.58899	3.07136
GO:0050794~regulation of cellular process	-0.59294	3.02533
GO:0050793~regulation of developmental process	3.01663	3.01663
GO:0006461~protein complex assembly	2.99739	2.99739
GO:0033036~macromolecule localization	-4.88473	2.92282
GO:0043933~macromolecular complex subunit organization	2.66028	2.66028
GO:0065007~biological regulation	-0.545829	2.56779
GO:0050789~regulation of biological process	-0.870708	2.50085
GO:0065003~macromolecular complex assembly	2.40888	2.40888
GO:0055610~biological adhesion	2.23102	2.23102
GO:0007155~cell adhesion	2.21933	2.21933
GO:0048731~system development	2.09305	2.09305
GO:0014706~striated muscle tissue development	2.07992	2.07992
GO:0001555~angiogenesis	1.9516	1.9516
GO:0005696~positive regulation of leukocyte activation	1.90496	1.90496
GO:0010467~gene expression	-1.88144	1.88144
GO:0030036~actin cytoskeleton organization	1.85073	1.85073
GO:0030154~cell differentiation	1.8384	1.8384
GO:0048513~organ development	1.823	1.823
GO:0009987~cellular process	-1.73474	1.79211
GO:0007575~multicellular organismal development	1.77112	1.77112
GO:0005694~regulation of leukocyte activation	1.74996	1.74996
GO:0035505~developmental process	1.62264	1.62264
GO:0006139~nucleobase, nucleoside, nucleotide and nucleic acid metabolic process	-1.61699	1.61699
GO:0031356~regulation of cellular biosynthetic process	-1.57614	1.57614
GO:0000904~cell morphogenesis involved in differentiation	1.57287	1.57287
GO:0009889~regulation of biosynthetic process	-1.5654	1.5654
GO:0048869~cellular developmental process	1.52139	1.52139
GO:0048856~anatomical structure development	1.44355	1.44355
GO:0048759~tissue morphogenesis	1.22425	1.22425
GO:0007049~cell cycle	1.10565	1.10565
GO:0019555~regulation of metabolic process	-3.26847	0.735296
GO:0007517~muscle organ development	0.611493	0.611493
GO:0030059~actin filament-based process	0.520693	0.520693
GO:0003008~system process	-0.27664	-0.27664
GO:0051641~cellular localization	-0.743373	-0.743373
GO:0000905~cell morphogenesis	-0.830977	-0.830977
GO:0044538~primary metabolic process	-4.96896	-0.853255
GO:0050776~regulation of immune response	-1.00687	-1.00687
GO:0006996~organelle organization	-1.04199	-1.04199
GO:0010468~regulation of gene expression	-1.06451	-1.06451
GO:0016477~cell migration	-1.08645	-1.08645
GO:0030030~cell projection organization	-1.12212	-1.12212
GO:0050865~regulation of cell activation	-1.14986	-1.14986
GO:0048555~positive regulation of cellular process	-1.15609	-1.15609
GO:0048584~positive regulation of response to stimulus	-1.15804	-1.15804
GO:0048518~positive regulation of biological process	-1.17409	-1.17409
GO:0006464~protein modification process	-1.18933	-1.18933
GO:0043687~post-translational protein modification	-1.19914	-1.19914
GO:0043415~biopolymer modification	-1.30406	-1.30406
GO:0007417~central nervous system development	-1.37006	-1.37006
GO:0051674~localization of cell	-1.3941	-1.3941
GO:0007507~heart development	-1.43656	-1.43656
GO:0048870~cell motility	-1.4575	-1.4575
GO:0007450~brain development	-1.47049	-1.47049
GO:0007545~intracellular signaling cascade	-1.50006	-1.50006
GO:0048514~blood vessel morphogenesis	-1.51217	-1.51217
GO:0006508~proteolysis	-1.52064	-1.52064
GO:0051301~cell division	-1.52568	-1.52568
GO:0035989~cellular component morphogenesis	-1.53475	-1.53475
GO:0005684~positive regulation of immune system process	-1.58476	-1.58476
GO:0016044~membrane organization	-1.58573	-1.58573
GO:0015031~protein transport	-1.59754	-1.59754
GO:0045184~establishment of protein localization	-1.60912	-1.60912
GO:0016337~cell-cell adhesion	-1.61412	-1.61412
GO:0051539~regulation of multicellular organismal process	-1.61796	-1.61796
GO:0051649~establishment of localization in cell	-1.66583	-1.66583
GO:0001701~in utero embryonic development	-1.7819	-1.7819
GO:0005975~carbohydrate metabolic process	-1.7934	-1.7934
GO:0051716~cellular response to stimulus	-1.80775	-1.80775
GO:0007399~nervous system development	-1.80966	-1.80966
GO:0016195~vesicle-mediated transport	-1.83515	-1.83515
GO:0050877~neurological system process	-1.9684	-1.9684
GO:0008104~protein localization	-1.98538	-1.98538
GO:0009058~biosynthetic process	-2.97156	-2.97156
GO:0009059~macromolecule biosynthetic process	-3.10342	-3.10342
GO:0007010~cytoskeleton organization	-3.58632	-3.58632
GO:0006958~cell motion	-3.96082	-3.96082

## Sheet: MF
GOTERM_MF_ALL	FLUX	IMPACT		189	100	%
GO:0019855~oxygen binding	189.497	189.497		94.5	50	%
GO:0030898~actin-dependent ATPase activity	179.666	179.666		56.7	30	%
GO:0030674~protein binding, bridging	173.241	173.241
GO:0005344~oxygen transporter activity	119.561	119.561
GO:0043499~eukaryotic cell surface binding	117.223	117.223
GO:0016650~oxidoreductase activity, acting on the aldehyde or oxo group of donors, NAD or NADP as acceptor	-105.641	105.641
GO:0016903~oxidoreductase activity, acting on the aldehyde or oxo group of donors	-75.7979	75.7979
GO:0016509~antioxidant activity	-59.3954	59.3954
GO:0005501~extracellular matrix structural constituent	49.8059	49.8059
GO:0043498~cell surface binding	26.6191	26.6191
GO:0050840~extracellular matrix binding	19.6109	19.6109
GO:0008501~heparin binding	18.0736	18.0736
GO:0004867~serine-type endopeptidase inhibitor activity	17.1319	17.1319
GO:0005507~copper ion binding	16.1179	16.1179
GO:0019838~growth factor binding	15.6415	15.6415
GO:0004857~enzyme inhibitor activity	14.8372	14.8372
GO:0005539~glycosaminoglycan binding	13.7981	13.7981
GO:0005198~structural molecule activity	-3.26968	13.3798
GO:0030546~carbohydrate binding	13.1283	13.1283
GO:0004866~endopeptidase inhibitor activity	11.5377	11.5377
GO:0030414~peptidase inhibitor activity	11.3573	11.3573
GO:0003774~motor activity	10.646	10.646
GO:0001871~pattern binding	10.4033	10.4033
GO:0030547~polysaccharide binding	10.3715	10.3715
GO:0016491~oxidoreductase activity	-7.51383	7.51383
GO:0005509~calcium ion binding	5.7397	5.7397
GO:0005515~protein binding	-0.0618233	3.66776
GO:0003854~catalytic activity	-6.93381	3.55715
GO:0045805~identical protein binding	3.13357	3.13357
GO:0005105~receptor binding	3.01429	3.01429
GO:0046875~metal ion binding	-0.314735	2.82958
GO:0043169~cation binding	-0.416877	2.75283
GO:0043167~ion binding	-0.473558	2.71099
GO:0005515~transporter activity	-5.06083	2.70213
GO:0005488~binding	-0.493868	2.32997
GO:0030534~enzyme regulator activity	2.06264	2.06264
GO:0060089~molecular transducer activity	-1.22363	1.22363
GO:0004871~signal transducer activity	-1.20194	1.20194
GO:0000166~nucleotide binding	-3.11759	0.811886
GO:0005554~ATP binding	-4.37229	-0.263156
GO:0046914~transition metal ion binding	-3.97265	-0.267172
GO:0035559~adenyl ribonucleotide binding	-4.40952	-0.318459
GO:0030554~adenyl nucleotide binding	-4.37881	-0.609638
GO:0001883~purine nucleoside binding	-4.41247	-0.622621
GO:0001885~nucleoside binding	-4.41981	-0.697912
GO:0050037~heme binding	-0.977774	-0.977774
GO:0003676~nucleic acid binding	-1.01889	-1.01889
GO:0016740~transferase activity	-1.08858	-1.08858
GO:0046906~tetrapyrrole binding	-1.10592	-1.10592
GO:0003677~DNA binding	-1.19239	-1.19239
GO:0035555~purine ribonucleotide binding	-4.44492	-1.30951
GO:0035553~ribonucleotide binding	-4.48706	-1.34218
GO:0055895~substrate-specific transporter activity	-1.43157	-1.43157
GO:0045803~protein homodimerization activity	-1.66414	-1.66414
GO:0017076~purine nucleotide binding	-4.68953	-1.71546
GO:0008589~lipid binding	-1.73323	-1.73323
GO:0005506~iron ion binding	-1.76812	-1.76812
GO:0016818~hydrolase activity, acting on acid anhydrides, in phosphorus-containing anhydrides	-1.8657	-1.8657
GO:0016465~pyrophosphatase activity	-1.88248	-1.88248
GO:0016817~hydrolase activity, acting on acid anhydrides	-1.88973	-1.88973
GO:0046983~protein dimerization activity	-1.89742	-1.89742
GO:0016887~ATPase activity	-1.91473	-1.91473
GO:0017111~nucleoside-triphosphatase activity	-2.09615	-2.09615
GO:0016787~hydrolase activity	-2.55329	-2.55329
GO:0045653~ATPase activity, coupled	-3.73882	-3.73882

## Sheet: CC
GOTERM_CC_ALL	FLUX	IMPACT		365	100	%
GO:0005577~fibrinogen complex	364.783	364.783		182.5	50	%
GO:0005584~collagen type I	310.469	310.469		109.5	30	%
GO:0005833~hemoglobin complex	99.5502	99.5502
GO:0045383~sarcolemma	-65.2078	97.9505
GO:0030018~Z disc	-92.1768	92.1768
GO:0031674~I band	-84.8713	84.8713
GO:0005583~fibrillar collagen	76.1189	76.1189
GO:0005885~intermediate filament	-58.2327	58.2327
GO:0045111~intermediate filament cytoskeleton	-58.181	58.181
GO:0030017~sarcomere	-53.2697	53.2697
GO:0030016~myofibril	-48.6321	48.6321
GO:0044449~contractile fiber part	-48.5644	48.5644
GO:0043595~contractile fiber	-42.1536	42.1536
GO:0031594~neuromuscular junction	34.2173	34.2173
GO:0045641~actomyosin	34.1555	34.1555
GO:0001755~stress fiber	34.1197	34.1197
GO:0035435~actin filament bundle	33.9973	33.9973
GO:0005913~cell-cell adherens junction	32.4909	32.4909
GO:0044450~extracellular matrix part	26.9828	26.9828
GO:0005938~cell cortex	23.1132	23.1132
GO:0005604~basement membrane	18.5479	18.5479
GO:0005581~collagen	16.3302	16.3302
GO:0016459~myosin complex	16.3004	16.3004
GO:0031015~extracellular matrix	13.6718	13.6718
GO:0044451~extracellular region part	13.1583	13.1583
GO:0005578~proteinaceous extracellular matrix	12.4552	12.4552
GO:0005615~extracellular space	12.2219	12.2219
GO:0005576~extracellular region	1.99866	11.4439
GO:0045505~synapse	11.0215	11.0215
GO:0005654~membrane fraction	-10.2098	10.2098
GO:0015659~actin cytoskeleton	9.99173	9.99173
GO:0005656~insoluble fraction	-9.77018	9.77018
GO:0000567~cell fraction	-8.80938	8.80938
GO:0044430~cytoskeletal part	-2.22912	8.23345
GO:0009986~cell surface	7.8644	7.8644
GO:0035991~macromolecular complex	-3.43565	7.85145
GO:0005737~cytoplasm	-4.55334	7.38197
GO:0044444~cytoplasmic part	-4.79763	6.91631
GO:0005886~plasma membrane	-0.92845	6.15548
GO:0005856~cytoskeleton	-1.56	5.79731
GO:0044459~mitochondrial part	-5.77594	5.77594
GO:0043534~protein complex	1.35004	4.66258
GO:0005739~mitochondrion	-4.25207	4.25207
GO:0031090~organelle membrane	-3.8931	3.8931
GO:0005915~adherens junction	3.41502	3.41502
GO:0044446~intracellular organelle part	-4.61372	2.95032
GO:0043558~non-membrane-bounded organelle	-0.699981	2.8629
GO:0044455~organelle part	-4.6802	2.83741
GO:0043535~intracellular non-membrane-bounded organelle	-0.703839	2.82848
GO:0044454~intracellular part	-1.48971	2.18724
GO:0044445~cytosolic part	1.44984	1.44984
GO:0005819~spindle	1.36498	1.36498
GO:0009897~external side of plasma membrane	1.16266	1.16266
GO:0016051~integral to membrane	-2.53836	1.14127
GO:0031554~intrinsic to membrane	-2.45725	1.10965
GO:0070161~anchoring junction	0.994441	0.994441
GO:0005655~intracellular	-2.72898	0.568469
GO:0044459~plasma membrane part	0.366596	0.366596
GO:0044455~membrane part	-2.59064	-0.195748
GO:0005859~cytosol	-0.374442	-0.374442
GO:0043559~intracellular organelle	-4.44685	-1.1049
GO:0043556~organelle	-4.62189	-1.2689
GO:0070013~intracellular organelle lumen	-1.55578	-1.55578
GO:0043533~organelle lumen	-1.57439	-1.57439
GO:0031974~membrane-enclosed lumen	-1.63396	-1.63396
GO:0005634~nucleus	-1.64361	-1.64361
GO:0005783~endoplasmic reticulum	-1.71885	-1.71885
GO:0030054~cell junction	-1.93189	-1.93189
GO:0016053~cytoplasmic membrane-bounded vesicle	-1.95571	-1.95571
GO:0016050~membrane	-4.7957	-1.99302
GO:0031985~vesicle	-2.08455	-2.08455
GO:0015630~microtubule cytoskeleton	-2.09445	-2.09445
GO:0031410~cytoplasmic vesicle	-2.11375	-2.11375
GO:0031988~membrane-bounded vesicle	-2.11969	-2.11969
GO:0045995~cell projection	-2.14715	-2.14715
GO:0043531~intracellular membrane-bounded organelle	-4.8264	-2.19606
GO:0005911~cell-cell junction	-2.36943	-2.36943
GO:0005653~cell	-6.20355	-3.06834
GO:0043557~membrane-bounded organelle	-5.85229	-3.19652
GO:0044464~cell part	-6.6925	-3.62319

## Sheet: INTERPRO
INTERPRO	FLUX	IMPACT		704	100	%
IPR001588:Casein, alpha/beta	-704.45	704.45		352	50	%
IPR016165:Aldehyde dehydrogenase, N-terminal	-153.955	153.955		211.2	30	%
IPR015590:Aldehyde dehydrogenase	-153.659	153.659
IPR016160:Aldehyde dehydrogenase, conserved site	-124.038	124.038
IPR000971:Globin, subset	113.002	113.002
IPR014715:Fibrinogen, alpha/beta/gamma chain, C-terminal globular, subdomain 5	92.4628	92.4628
IPR000885:Fibrillar collagen, C-terminal	75.5488	75.5488
IPR001751:S100/CaBP-9k-type, calcium binding	65.7058	65.7058
IPR013787:S100/CaBP-9k-type, calcium binding, subdomain	65.5342	65.5342
IPR016044:Filament	-42.7191	42.7191
IPR001664:Intermediate filament protein	-40.7193	40.7193
IPR018039:Intermediate filament protein, conserved site	-40.6617	40.6617
IPR014716:Fibrinogen, alpha/beta/gamma chain, C-terminal globular, subdomain 1	33.6296	33.6296
IPR001007:von Willebrand factor, type C	30.9462	30.9462
IPR005181:Fibrinogen, alpha/beta/gamma chain, C-terminal globular	25.7351	25.7351
IPR016060:Complement control module	18.5895	18.5895
IPR005035:von Willebrand factor, type A	17.7257	17.7257
IPR000515:Protease inhibitor I4, serpin	17.6185	17.6185
IPR008160:Collagen triple helix repeat	17.2846	17.2846
IPR011995:EF-Hand type	15.7309	15.7309
IPR018547:EF-HAND 1	14.5621	14.5621
IPR013035:EGF-like region, conserved site	8.35189	8.35189
IPR018549:EF-HAND 5	8.29257	8.29257
IPR018548:EF hand	7.26371	7.26371
IPR006509:EGF	2.50122	2.50122
IPR008957:Fibronectin, type III-like fold	1.55405	1.55405
IPR013783:Immunoglobulin-like fold	0.615522	0.615522
IPR000745:EGF-like, type 3	-2.05322	-2.05322
IPR006510:EGF-like	-2.94315	-2.94315

## Sheet: KEGG
KEGG Pathway (Automatic file)	Flux	Impact		2417.15	100	%	KEGG - differentially expressed proteins
Complement and coagulation cascades	1929.65	2417.15		1208.57	50	%
Amoebiasis	1001.03	1001.03		725.144	30	%
Focal adhesion	954.523	954.523
Protein digestion and absorption	895.817	895.817
ECM-receptor interaction	771.881	771.881
African trypanosomiasis	734.322	734.322
Malaria	544.691	544.691
Intestinal immune network for IgA production	-483.402	483.402
Circadian rhythm - mammal	-465.478	465.478
Fat digestion and absorption	-393.841	393.841
Vitamin digestion and absorption	-393.841	393.841
One carbon pool by folate	-327.736	327.736
Viral myocarditis	308.996	308.996
Retinol metabolism	-285.384	285.384
Tryptophan metabolism	-260.961	260.961
TGF-beta signaling pathway	-6.84929	227.664
Pentose and glucuronate interconversions	-178.109	178.109
Ascorbate and aldarate metabolism	-178.109	178.109
Fatty acid metabolism	-178.109	178.109
Valine, leucine and isoleucine degradation	-178.109	178.109
Lysine degradation	-178.109	178.109
Histidine metabolism	-178.109	178.109
beta-Alanine metabolism	-178.109	178.109
Glycerolipid metabolism	-178.109	178.109
Pyruvate metabolism	-178.109	178.109
Propanoate metabolism	-178.109	178.109
Arginine and proline metabolism	-140.712	140.712
Glutathione metabolism	-106.213	106.213
	-1930

## Sheet: GO and KEGG
Protein	KEGG Pathways	Flux	Impact	Biological Process	Flux	Impact	Molecular Function	Flux	Impact	Cellular Component	Flux	Impact	INTERPRO	Flux	Impact
FGG	bta04610 Complement and coagulation cascades	1929.65	2417.15	platelet activation (GO:0030168)	181.447	181.447	protein binding, bridging (GO:0030674)	173.241	173.241	fibrinogen complex (GO:0005577)	364.783	364.783
	bta05150 Staphylococcus aureus infection			blood coagulation (GO:0007596)	16.0217	16.0217				cell cortex (GO:0005938)	23.1132	23.1132
				signal transduction (GO:0007165)	-4.73488	3.83048				extracellular space (GO:0005615)	12.2219	12.2219
										extracellular region (GO:0005576)	1.99866	11.4439
										cell surface (GO:0009986)	7.8644	7.8644
										plasma membrane (GO:0005886)	-0.92845	6.15548
										external side of plasma membrane (GO:0009897)	1.16266	1.16266
FGB	bta04610 Complement and coagulation cascades	1929.65	2417.15	platelet activation (GO:0030168)	181.447	181.447	protein binding, bridging (GO:0030674)	173.241	173.241	fibrinogen complex (GO:0005577)	364.783	364.783
				blood coagulation (GO:0007596)	16.0217	16.0217				cell cortex (GO:0005938)	23.1132	23.1132
				signal transduction (GO:0007165)	-4.73488	3.83048				extracellular space (GO:0005615)	12.2219	12.2219
										extracellular region (GO:0005576)	1.99866	11.4439
										cell surface (GO:0009986)	7.8644	7.8644
										plasma membrane (GO:0005886)	-0.92845	6.15548
										external side of plasma membrane (GO:0009897)	1.16266	1.16266
FGA	bta04610 Complement and coagulation cascades	1929.65	2417.15	platelet activation (GO:0030168)	181.447	181.447	protein binding, bridging (GO:0030674)	173.241	173.241	fibrinogen complex (GO:0005577)	364.783	364.783
				blood coagulation (GO:0007596)	16.0217	16.0217	protein binding (GO:0005515)	-0.0618233	3.66776	cell cortex (GO:0005938)	23.1132	23.1132
				signal transduction (GO:0007165)	-4.73488	3.83048				extracellular space (GO:0005615)	12.2219	12.2219
										extracellular region (GO:0005576)	1.99866	11.4439
										cell surface (GO:0009986)	7.8644	7.8644
										plasma membrane (GO:0005886)	-0.92845	6.15548
										external side of plasma membrane (GO:0009897)	1.16266	1.16266
FN1	bta05146 Amoebiasis	1001.03	1001.03	platelet activation (GO:0030168)	181.447	181.447	protein binding (GO:0005515)	-0.0618233	3.66776	fibrinogen complex (GO:0005577)	364.783	364.783
	bta04510 Focal adhesion	954.523	954.523	peptide cross-linking (GO:0018149)	62.6167	62.6167				basement membrane (GO:0005604)	18.5479	18.5479
	bta04512 ECM-receptor interaction	771.881	771.881	regulation of cell shape (GO:0008360)	52.8133	52.8133				proteinaceous extracellular matrix (GO:0005578)	12.4552	12.4552
	bta05200 Pathways in cancer			acute-phase response (GO:0006953)	26.5441	26.5441				extracellular space (GO:0005615)	12.2219	12.2219
	bta05222 Small cell lung cancer			extracellular matrix organization (GO:0030198)	25.1563	25.1563				extracellular region (GO:0005576)	1.99866	11.4439
	bta04810 Regulation of actin cytoskeleton			blood coagulation (GO:0007596)	16.0217	16.0217
	bta05100 Bacterial invasion of epithelial cells			response to wounding (GO:0009611)	14.1706	14.1706
	bta04151 PI3K-Akt signaling pathway			cell adhesion (GO:0007155)	2.21933	2.21933
	bta05205 Proteoglycans in cancer			cell migration (GO:0016477)	-1.08645	-1.08645
HP				acute-phase response (GO:0006953)	26.5441	26.5441	protein binding (GO:0005515)	-0.0618233	3.66776	extracellular space (GO:0005615)	12.2219	12.2219
										extracellular region (GO:0005576)	1.99866	11.4439
S100A8				inflammatory response (GO:0006954)	11.6767	11.6767	calcium ion binding (GO:0005509)	5.7397	5.7397	extracellular space (GO:0005615)	12.2219	12.2219	S100/CaBP-9k-type, calcium binding, subdomain (IPR013787)	65.5342	65.5342
							protein binding (GO:0005515)	-0.0618233	3.66776	extracellular region (GO:0005576)	1.99866	11.4439
										plasma membrane (GO:0005886)	-0.92845	6.15548
										cytoskeleton (GO:0005856)	-1.56	5.79731
S100A9				inflammatory response (GO:0006954)	11.6767	11.6767	calcium ion binding (GO:0005509)	5.7397	5.7397	extracellular space (GO:0005615)	12.2219	12.2219	S100/CaBP-9k-type, calcium binding, subdomain (IPR013787)	65.5342	65.5342
				signal transduction (GO:0007165)	-4.73488	3.83048	protein binding (GO:0005515)	-0.0618233	3.66776	extracellular region (GO:0005576)	1.99866	11.4439
							signal transducer activity (GO:0004871)	-1.20194	1.20194	cytoplasm (GO:0005737)	-4.55334	7.38197
										plasma membrane (GO:0005886)	-0.92845	6.15548
										cytoskeleton (GO:0005856)	-1.56	5.79731
										nucleus (GO:0005634)	-1.64361	-1.64361
S100A12				inflammatory response (GO:0006954)	11.6767	11.6767	copper ion binding (GO:0005507)	16.1179	16.1179	extracellular region (GO:0005576)	1.99866	11.4439	S100/CaBP-9k-type, calcium binding, subdomain (IPR013787)	65.5342	65.5342
							calcium ion binding (GO:0005509)	5.7397	5.7397	cytoplasm (GO:0005737)	-4.55334	7.38197
							protein binding (GO:0005515)	-0.0618233	3.66776	plasma membrane (GO:0005886)	-0.92845	6.15548
										cytoskeleton (GO:0005856)	-1.56	5.79731
										nucleus (GO:0005634)	-1.64361	-1.64361
ITIH4				acute-phase response (GO:0006953)	26.5441	26.5441	serine-type endopeptidase inhibitor activity (GO:0004867)	17.1319	17.1319	extracellular region (GO:0005576)	1.99866	11.4439
(mastitis resistance)							endopeptidase inhibitor activity (GO:0004866)	11.5377	11.5377	cytoplasm (GO:0005737)	-4.55334	7.38197
							protein binding (GO:0005515)	-0.0618233	3.66776	plasma membrane (GO:0005886)	-0.92845	6.15548
COL1A1	bta05146 Amoebiasis	1001.03	1001.03	cartilage development involved in endochondral bone morphogenesis (GO:0060351)	317.418	317.418	protein binding (GO:0005515)	-0.0618233	3.66776	collagen type I (GO:0005584)	310.469	310.469	Fibrillar collagen, C-terminal (IPR000885)	75.5488	75.5488
(mastitis resistance)	bta04510 Focal adhesion	954.523	954.523	skin morphogenesis (GO:0043589)	317.264	317.264				extracellular space (GO:0005615)	12.2219	12.2219	von Willebrand factor, type C (IPR001007)	30.9462	30.9462
	bta04974 Protein digestion and absorption	895.817	895.817	collagen fibril organization (GO:0030199)	182.851	182.851				extracellular region (GO:0005576)	1.99866	11.4439	Collagen triple helix repeat (IPR008160)	17.2846	17.2846
	bta04512 ECM-receptor interaction	771.881	771.881	platelet activation (GO:0030168)	181.447	181.447
	bta04151 PI3K-Akt signaling pathway			endochondral ossification (GO:0001958)	118.014	118.014
				extracellular matrix organization (GO:0030198)	25.1563	25.1563
				embryonic skeletal system development (GO:0048706)	16.9558	16.9558
				blood coagulation (GO:0007596)	16.0217	16.0217
				blood vessel development (GO:0001568)	10.9702	10.9702
				skeletal system development (GO:0001501)	10.0505	10.0505
				protein transport (GO:0015031)	-1.59754	-1.59754
COL1A2	bta05146 Amoebiasis	1001.03	1001.03	skin morphogenesis (GO:0043589)	317.264	317.264	protein binding, bridging (GO:0030674)	173.241	173.241	collagen type I (GO:0005584)	310.469	310.469	Fibrillar collagen, C-terminal (IPR000885)	75.5488	75.5488
	bta04510 Focal adhesion	954.523	954.523	collagen fibril organization (GO:0030199)	182.851	182.851	protein binding (GO:0005515)	-0.0618233	3.66776	extracellular space (GO:0005615)	12.2219	12.2219	Collagen triple helix repeat (IPR008160)	17.2846	17.2846
	bta04974 Protein digestion and absorption	895.817	895.817	platelet activation (GO:0030168)	181.447	181.447				extracellular region (GO:0005576)	1.99866	11.4439
	bta04512 ECM-receptor interaction	771.881	771.881	extracellular matrix organization (GO:0030198)	25.1563	25.1563
	bta04151 PI3K-Akt signaling pathway			blood coagulation (GO:0007596)	16.0217	16.0217
				blood vessel development (GO:0001568)	10.9702	10.9702
				skeletal system development (GO:0001501)	10.0505	10.0505
COL6A1	bta04512 ECM-receptor interaction	771.881	771.881	extracellular matrix organization (GO:0030198)	25.1563	25.1563				extracellular region (GO:0005576)	1.99866	11.4439	Collagen triple helix repeat (IPR008160)	17.2846	17.2846
	bta04510 Focal adhesion	954.523	954.523	cell adhesion (GO:0007155)	2.21933	2.21933
COL6A2	bta04510 Focal adhesion	954.523	954.523	extracellular matrix organization (GO:0030198)	25.1563	25.1563	protein binding, bridging (GO:0030674)	173.241	173.241	collagen (GO:0005581)	16.3302	16.3302	Collagen triple helix repeat (IPR008160)	17.2846	17.2846
	bta04974 Protein digestion and absorption	895.817	895.817	cell-cell adhesion (GO:0016337)	-1.61412	-1.61412	protein binding (GO:0005515)	-0.0618233	3.66776	proteinaceous extracellular matrix (GO:0005578)	12.4552	12.4552
	bta04512 ECM-receptor interaction	771.881	771.881							extracellular space (GO:0005615)	12.2219	12.2219
	bta04151 PI3K-Akt signaling pathway									extracellular region (GO:0005576)	1.99866	11.4439
COL6A3	bta04510 Focal adhesion	954.523	954.523	extracellular matrix organization (GO:0030198)	25.1563	25.1563	serine-type endopeptidase inhibitor activity (GO:0004867)	17.1319	17.1319	extracellular space (GO:0005615)	12.2219	12.2219	Collagen triple helix repeat (IPR008160)	17.2846	17.2846
	bta04512 ECM-receptor interaction	771.881	771.881	cell adhesion (GO:0007155)	2.21933	2.21933				extracellular region (GO:0005576)	1.99866	11.4439
	bta04151 PI3K-Akt signaling pathway			muscle organ development (GO:0007517)	0.611493	0.611493
LCN2							iron ion binding (GO:0005506)	-1.76812	-1.76812	extracellular space (GO:0005615)	12.2219	12.2219
										extracellular region (GO:0005576)	1.99866	11.4439
										cytoplasm (GO:0005737)	-4.55334	7.38197
A2M	bta04610 Complement and coagulation cascades	1929.65	2417.15	platelet activation (GO:0030168)	181.447	181.447	serine-type endopeptidase inhibitor activity (GO:0004867)	17.1319	17.1319	extracellular space (GO:0005615)	12.2219	12.2219
				blood coagulation (GO:0007596)	16.0217	16.0217	growth factor binding (GO:0019838)	15.6415	15.6415	extracellular region (GO:0005576)	1.99866	11.4439
							protein binding (GO:0005515)	-0.0618233	3.66776
THBS1	bta04510 Focal adhesion	954.523	954.523	platelet activation (GO:0030168)	181.447	181.447	calcium ion binding (GO:0005509)	5.7397	5.7397
	bta04512 ECM-receptor interaction	771.881	771.881	peptide cross-linking (GO:0018149)	62.6167	62.6167	protein binding (GO:0005515)	-0.0618233	3.66776
	bta05144 Malaria	544.691	544.691	extracellular matrix organization (GO:0030198)	25.1563	25.1563
	bta04350 TGF-beta signaling pathway	-6.84929	227.664	blood coagulation (GO:0007596)	16.0217	16.0217
	bta04115 p53 signaling pathway			immune response (GO:0006955)	-5.24605	13.3573
	bta05219 Bladder cancer			cell adhesion (GO:0007155)	2.21933	2.21933
	bta04145 Phagosome			cell migration (GO:0016477)	-1.08645	-1.08645
ALB				platelet activation (GO:0030168)	181.447	181.447	copper ion binding (GO:0005507)	16.1179	16.1179	basement membrane (GO:0005604)	18.5479	18.5479
				blood coagulation (GO:0007596)	16.0217	16.0217	protein binding (GO:0005515)	-0.0618233	3.66776	extracellular space (GO:0005615)	12.2219	12.2219
				response to organic substance (GO:0010033)	-10.9322	10.9322	DNA binding (GO:0003677)	-1.19239	-1.19239	extracellular region (GO:0005576)	1.99866	11.4439
				transport (GO:0006810)	-3.08599	4.88215
HSPG2	bta04512 ECM-receptor interaction	771.881	771.881	cartilage development involved in endochondral bone morphogenesis (GO:0060351)	317.418	317.418	protein binding (GO:0005515)	-0.0618233	3.66776	extracellular space (GO:0005615)	12.2219	12.2219
	bta05161 Hepatitis B			endochondral ossification (GO:0001958)	118.014	118.014				extracellular region (GO:0005576)	1.99866	11.4439
	bta05205 Proteoglycans in cancer			extracellular matrix organization (GO:0030198)	25.1563	25.1563				plasma membrane (GO:0005886)	-0.92845	6.15548
				cardiac muscle tissue development (GO:0048738)	14.5969	14.5969
				carbohydrate metabolic process (GO:0005975)	-1.7934	-1.7934
				protein localization (GO:0008104)	-1.98538	-1.98538
CSN1S1				cartilage development involved in endochondral bone morphogenesis (GO:0060351)	317.418	317.418	protein binding (GO:0005515)	-0.0618233	3.66776	extracellular space (GO:0005615)	12.2219	12.2219
				endochondral ossification (GO:0001958)	118.014	118.014				extracellular region (GO:0005576)	1.99866	11.4439
				extracellular matrix organization (GO:0030198)	25.1563	25.1563				plasma membrane (GO:0005886)	-0.92845	6.15548
				cardiac muscle tissue development (GO:0048738)	14.5969	14.5969
				carbohydrate metabolic process (GO:0005975)	-1.7934	-1.7934
				protein localization (GO:0008104)	-1.98538	-1.98538
CSN1S2													Casein, alpha/beta (IPR001588)	-704.45	704.45
ALDH2	bta00380 Tryptophan metabolism	-260.961	260.961	carbohydrate metabolic process (GO:0005975)	-1.7934	-1.7934
	bta00330 Arginine and proline metabolism	-140.712	140.712
SERPINH1				collagen fibril organization (GO:0030199)	182.851	182.851	serine-type endopeptidase inhibitor activity (GO:0004867)	17.1319	17.1319	extracellular space (GO:0005615)	12.2219	12.2219
				extracellular matrix organization (GO:0030198)	25.1563	25.1563				endoplasmic reticulum (GO:0005783)	-1.71885	-1.71885
ALDH1A1	bta00830 Retinol metabolism	-285.384	285.384	oxidation-reduction process (GO:0055114)	-8.25095	8.25095	oxidoreductase activity, acting on the aldehyde or oxo group of donors, NAD or NADP as acceptor (GO:0016650)	-105.641	105.641	cytoplasm (GO:0005737)	-4.55334	7.38197	Aldehyde dehydrogenase domain (IPR015590)	-153.659	153.659
	bta01100 Metabolic pathways						oxidoreductase activity, acting on the aldehyde or oxo group of donors (GO:0016903)	-75.7979	75.7979	nucleus (GO:0005634)	-1.64361	-1.64361		704
							oxidoreductase activity (GO:0016491)	-7.51383	7.51383

## Sheet: Focal Adhesion
bta:280794 FN1; fibronectin 1
bta:281165 FLNA; filamin A, alpha
bta:281530 THBS1; thrombospondin 1
bta:282187 COL1A1; collagen, type I, alpha 1
bta:282188 COL1A2; collagen, type I, alpha 2
bta:282194 COL6A2; collagen, type VI, alpha 2
bta:511422 COL6A1; collagen, type VI, alpha 1
bta:530657 COL6A3; collagen, type VI, alpha 3

## Sheet: ECM
bta:280794 FN1; fibronectin 1
bta:281530 THBS1; thrombospondin 1
bta:282187 COL1A1; collagen, type I, alpha 1
bta:282188 COL1A2; collagen, type I, alpha 2
bta:282194 COL6A2; collagen, type VI, alpha 2
bta:444872 HSPG2; heparan sulfate proteoglycan 2
bta:511422 COL6A1; collagen, type VI, alpha 1
bta:530657 COL6A3; collagen, type VI, alpha 3

## Sheet: Complement cascades
bta:280792 FGG; fibrinogen gamma chain
bta:510522 FGB; fibrinogen beta chain
bta:513856 A2M; alpha-2-macroglobulin
bta:522039 FGA; fibrinogen alpha chain

## Sheet: Amoebiasis
bta:280794 FN1; fibronectin 1
bta:282187 COL1A1; collagen, type I, alpha 1
bta:282188 COL1A2; collagen, type I, alpha 2

[truncated: 1 more sheets: Protein dig and absortion]
